# Supplementary material for: Exploiting High-Throughput Indoor Phenotyping to Characterize the Founders of a Structured B. napus Breeding Population
Source: Front Plant Sci. 2022 Jan 5;12:780250. doi: 10.3389/fpls.2021.780250 (PMC8767643; doi:10.3389/fpls.2021.780250)
Supplement: Supplementary file 2 [file Data_Sheet_2.xlsx]

## Sheet: Extracted traits and annotation
NAM	Ind	treatment	NAM_all	date	DAS	pixels_TV	convex_hull_TV	daily_difference_pixels_TV	daily_difference_convex_hull_TV	flower_pixels_TV	flower_pixels_filtered	flowering	n_branches	mean_grey_NIR	NIR_75th_percentile	daily_difference_mean_NIR	daily_difference_NIR_75th_percentile	manual_stress_score	pixels_side_view	daily_difference_pixel_SV	convex_hull_side_view	daily_difference_ch_SV	width_in_pixels	width_cm	height_in_pixels	height_cm	below_rim_perc	below_rim	min_x	min_y	max_x	max_y	daily_difference_min_y	daily_difference_SV_blrim	max_canopy_width_x	daily_difference_height	daily_difference_width	plant_green.plant_pixels	n_flowers_filtered	canopy_angle	volume	height_width_ratio	aerial_density	day_of_flowering	mean_dist_kmeans_cm	mean_dist_hier_cm	NDVI
1	503	C	01_NAM_503_C	2019-01-25	21	3329	6503	NA	NA	NA	NA	0	0	NA	NA	NA	NA	NA	712	NA	1545.5	NA	73	5.01308	32	2.19751	12.3596	88	1669	1283	1700	1355	NA	NA	0	NA	NA	NA	NA	NA	41080.6	0.438356	0.460692	NA	NA	NA	NA
1	503	C	01_NAM_503_C	2019-01-26	22	3253	8421	-76	1918	NA	NA	0	0	NA	NA	NA	NA	NA	873	161	2291.5	746	95	6.52387	31	2.12884	7.44559	65	1670	1275	1700	1369	-8	-23	0	-1	22	NA	NA	NA	49791.6	0.326316	0.380973	NA	NA	NA	NA
1	503	C	01_NAM_503_C	2019-01-27	23	4677	10833	1424	2412	NA	NA	0	0	NA	NA	NA	NA	NA	1337	464	3467.5	1176	111	7.62263	35	2.40353	5.45999	73	1666	1268	1700	1378	-7	8	0	4	16	NA	NA	NA	91435.6	0.315315	0.38558	NA	NA	NA	NA
1	503	C	01_NAM_503_C	2019-01-28	24	5623	14061	946	3228	NA	NA	0	0	NA	NA	NA	NA	NA	2297	960	4550	1082.5	128	8.79006	40	2.74689	22.8994	526	1667	1257	1706	1384	-11	453	0	5	17	NA	NA	NA	172244	0.3125	0.504835	NA	NA	NA	NA
1	503	C	01_NAM_503_C	2019-01-29	25	7794	18480.5	2171	4419.5	NA	NA	0	0	NA	NA	NA	NA	NA	3491	1194	6013	1463	143	9.82014	47	3.2276	17.5594	613	1660	1250	1706	1392	-7	87	0	7	15	NA	NA	NA	308198	0.328671	0.580575	NA	NA	NA	NA
1	503	C	01_NAM_503_C	2019-01-30	26	11398	24417.5	3604	5937	NA	NA	0	0	NA	NA	NA	NA	NA	4758	1267	7897	1884	157	10.7816	62	4.25769	6.97772	332	1645	1241	1706	1397	-9	-281	0	15	14	NA	NA	NA	507971	0.394904	0.602507	NA	NA	NA	NA
1	503	C	01_NAM_503_C	2019-01-31	27	15432	36492	4034	12074.5	NA	NA	0	0	NA	NA	NA	NA	NA	6448	1690	9129	1232	185	12.7044	67	4.60105	9.77047	630	1640	1227	1706	1411	-14	298	0	5	28	NA	NA	NA	801007	0.362162	0.706321	NA	NA	NA	NA
1	503	C	01_NAM_503_C	2019-02-01	28	22171	50418	6739	13926	NA	NA	0	0	NA	NA	NA	NA	NA	6486	38	10218	1089	197	13.5285	72	4.94441	5.56583	361	1632	1218	1703	1414	-9	-269	0	5	12	NA	NA	NA	965761	0.365482	0.634762	NA	NA	NA	NA
1	503	C	01_NAM_503_C	2019-02-02	29	33364	65188.5	11193	14770.5	NA	NA	0	0	NA	NA	NA	NA	NA	10931	4445	16492.5	6274.5	213	14.6272	105	7.2106	7.60223	831	1600	1207	1704	1419	-11	470	0	33	16	NA	NA	NA	1.99664e+06	0.492958	0.662786	NA	NA	NA	NA
1	503	C	01_NAM_503_C	2019-02-03	30	42235	78734	8871	13545.5	NA	NA	0	0	NA	NA	NA	NA	NA	11932	1001	18511.5	2019	215	14.7646	109	7.48529	6.59571	787	1596	1201	1704	1415	-6	-44	0	4	2	NA	NA	NA	2.45216e+06	0.506977	0.644572	NA	NA	NA	NA
1	503	C	01_NAM_503_C	2019-02-04	31	58892	113188	16657	34454	NA	NA	0	0	NA	NA	NA	NA	NA	17384	5452	26947.5	8436	253	17.3741	152	10.4382	19.1498	3329	1589	1174	1740	1426	-27	2542	0	43	38	NA	NA	NA	4.21869e+06	0.600791	0.645106	NA	NA	NA	NA
1	503	C	01_NAM_503_C	2019-02-05	32	70598	132250	11706	19062.5	NA	NA	0	0	NA	NA	NA	NA	NA	22161	4777	34596	7648.5	284	19.5029	167	11.4683	21.777	4826	1585	1161	1751	1444	-13	1497	0	15	31	NA	NA	NA	5.88824e+06	0.588028	0.640565	NA	NA	NA	NA
1	503	C	01_NAM_503_C	2019-02-06	33	79824	144684	9226	12433	NA	NA	0	0	NA	NA	NA	NA	NA	27002	4841	42707	8111	311	21.3571	187	12.8417	25.5426	6897	1577	1141	1763	1451	-20	2071	0	20	27	NA	NA	NA	7.62891e+06	0.601286	0.632262	NA	NA	NA	NA
1	503	C	01_NAM_503_C	2019-02-07	34	96817	164062	16993	19379	NA	NA	0	0	NA	NA	NA	NA	NA	32231	5229	53910.5	11203.5	334	22.9366	215	14.7646	23.8218	7678	1554	1124	1768	1457	-17	781	0	28	23	NA	NA	NA	1.00288e+07	0.643713	0.597861	NA	NA	NA	NA
1	503	C	01_NAM_503_C	2019-02-08	35	120064	211224	23247	47161.5	NA	NA	0	0	NA	NA	NA	NA	NA	40683	8452	65778.5	11868	399	27.4003	232	15.932	27.0309	10997	1562	1086	1793	1484	-38	3319	0	17	65	NA	NA	NA	1.40968e+07	0.581454	0.618485	NA	NA	NA	NA
1	503	C	01_NAM_503_C	2019-02-09	36	154449	242268	34385	31043.5	NA	NA	0	0	NA	NA	NA	NA	NA	50361	9678	83905	18126.5	442	30.3532	290	19.915	23.8975	12035	1508	1061	1797	1502	-25	1038	0	58	43	NA	NA	NA	19791873	0.656109	0.600215	NA	NA	NA	NA
1	503	C	01_NAM_503_C	2019-02-10	37	187986	274806	33537	32538	NA	NA	0	0	NA	NA	NA	NA	NA	68154	17793	108654	24749	516	35.4349	315	21.6318	21.8916	14920	1482	1040	1796	1555	-21	2885	0	25	74	NA	NA	NA	2.95498e+07	0.610465	0.627257	NA	NA	NA	NA
1	503	C	01_NAM_503_C	2019-02-13	40	258691	389814	70705	115008	NA	NA	0	0	105.314	107	NA	NA	NA	98329	30175	170826	62171.5	507	34.8169	475	32.6194	45.5115	44751	1396	1038	1870	1544	-2	29831	0	160	-9	NA	NA	NA	5.00118e+07	0.936884	0.575611	NA	NA	NA	NA
1	503	C	01_NAM_503_C	2019-02-15	42	318571	493458	59880	103644	NA	NA	0	0	102.626	104	-2.68882	-3	NA	130767	32438	194096	23270.5	575	39.4866	486	33.3748	43.7771	57246	1451	974	1936	1548	-64	12495	0	11	68	NA	NA	NA	7.38076e+07	0.845217	0.673723	NA	NA	NA	0.365299
1	503	C	01_NAM_503_C	2019-02-17	44	400195	612888	81624	119431	NA	NA	0	0	98.7457	100	-3.87997	-4	NA	163408	32641	258130	64033.5	641	44.019	585	40.1733	42.1234	68833	1395	932	1979	1572	-42	11587	0	99	66	NA	NA	NA	1.03373e+08	0.912637	0.633047	NA	NA	NA	0.253184
1	503	C	01_NAM_503_C	2019-02-18	45	460504	667166	60309	54277	NA	NA	0	0	94.7893	96	-3.95634	-4	NA	181355	17947	287619	29489.5	680	46.6972	608	41.7528	37.2821	67613	1380	929	1987	1608	-3	-1220	0	23	39	NA	NA	NA	1.23068e+08	0.894118	0.630539	NA	NA	NA	0.265058
1	503	C	01_NAM_503_C	2019-02-20	47	452557	803435	-7947	136270	NA	NA	0	0	95.759	96	0.969713	0	NA	252400	71045	400294	112675	834	57.2727	627	43.0576	52.4426	132365	1409	876	2035	1709	-53	64752	0	19	154	NA	NA	NA	1.69795e+08	0.751799	0.630537	NA	NA	NA	0.314093
1	503	C	01_NAM_503_C	2019-02-22	49	538485	884911	85928	81476	NA	NA	0	0	90.2472	92	-5.51187	-4	0	307833	55433	460668	60373.5	855	58.7149	693	47.5899	48.5858	149563	1363	922	2055	1776	46	17198	0	66	21	230.584	NA	NA	2.25893e+08	0.810526	0.668233	NA	NA	NA	0.212861
1	503	C	01_NAM_503_C	2019-02-26	53	542881	815840	4396	-69071	NA	NA	0	0	84.9529	88	-5.29425	-4	NA	354174	46341	501438	40771	674	46.2852	893	61.3244	48.4237	171504	1163	959	2055	1632	37	21941	0	200	-181	NA	NA	NA	2.60957e+08	1.32493	0.706316	NA	NA	NA	0.435954
1	503	C	01_NAM_503_C	2019-02-28	55	486139	773880	-56742	-41960	5594	5538	1	1	89.8087	93	4.85578	5	NA	354969	795	584835	83396.5	663	45.5298	1158	79.5226	40.6627	144340	869	973	2026	1635	14	-27164	9.27185	265	-11	NA	9	87	2.47497e+08	1.74661	0.606956	1	NA	NA	0.396285
1	515	D	01_NAM_515_D	2019-01-25	21	2589	5115	NA	NA	NA	NA	0	0	NA	NA	NA	NA	NA	734	NA	1215.5	NA	73	5.01308	22	1.51079	17.5749	129	1681	1311	1702	1383	NA	NA	0	NA	NA	NA	NA	NA	37347.5	0.30137	0.603867	NA	NA	NA	NA
1	515	D	01_NAM_515_D	2019-01-26	22	2333	6374.5	-256	1259.5	NA	NA	0	0	NA	NA	NA	NA	NA	1022	288	1738	522.5	90	6.18051	24	1.64814	15.362	157	1678	1301	1701	1390	-10	28	0	2	17	NA	NA	NA	49363.8	0.266667	0.588032	NA	NA	NA	NA
1	515	D	01_NAM_515_D	2019-01-27	23	3626	8624.5	1293	2250	NA	NA	0	0	NA	NA	NA	NA	NA	1922	900	2909.5	1171.5	107	7.34794	32	2.19751	10.4058	200	1671	1295	1702	1401	-6	43	0	8	17	NA	NA	NA	115736	0.299065	0.660595	NA	NA	NA	NA
1	515	D	01_NAM_515_D	2019-01-28	24	4653	11307	1027	2682.5	NA	NA	0	0	NA	NA	NA	NA	NA	2348	426	3838.5	929	131	8.99608	36	2.4722	24.6593	579	1672	1285	1707	1415	-10	379	0	4	24	NA	NA	NA	160164	0.274809	0.611697	NA	NA	NA	NA
1	515	D	01_NAM_515_D	2019-01-29	25	6674	15286.5	2021	3979.5	NA	NA	0	0	NA	NA	NA	NA	NA	3313	965	5006	1167.5	145	9.95749	41	2.81557	18.684	619	1668	1283	1708	1427	-2	40	0	5	14	NA	NA	NA	270654	0.282759	0.661806	NA	NA	NA	NA
1	515	D	01_NAM_515_D	2019-01-30	26	9255	19014.5	2581	3728	NA	NA	0	0	NA	NA	NA	NA	NA	4556	1243	6180	1174	157	10.7816	48	3.29627	17.5154	798	1660	1278	1707	1434	-5	179	0	7	12	NA	NA	NA	438300	0.305732	0.737217	NA	NA	NA	NA
1	515	D	01_NAM_515_D	2019-01-31	27	12556	26528	3301	7513.5	NA	NA	0	0	NA	NA	NA	NA	NA	5025	469	7012	832	161	11.0562	59	4.05167	17.9104	900	1649	1271	1707	1431	-7	102	0	11	4	NA	NA	NA	563069	0.36646	0.716629	NA	NA	NA	NA
1	515	D	01_NAM_515_D	2019-02-01	28	16397	38541	3841	12013	NA	NA	0	0	NA	NA	NA	NA	NA	4992	-33	7839.5	827.5	172	11.8116	58	3.983	14.0224	700	1648	1244	1705	1415	-27	-200	0	-1	11	NA	NA	NA	639229	0.337209	0.636775	NA	NA	NA	NA
1	515	D	01_NAM_515_D	2019-02-02	29	24531	52314	8134	13773	NA	NA	0	0	NA	NA	NA	NA	NA	6389	1397	12341.5	4502	212	14.5585	69	4.73839	11.2537	719	1637	1216	1705	1427	-28	19	0	11	40	NA	NA	NA	1.00067e+06	0.325472	0.517684	NA	NA	NA	NA
1	515	D	01_NAM_515_D	2019-02-03	30	31636	65461	7105	13147	NA	NA	0	0	NA	NA	NA	NA	NA	7782	1393	15280.5	2939	245	16.8247	76	5.2191	9.27782	722	1628	1198	1703	1442	-18	3	0	7	33	NA	NA	NA	1.38415e+06	0.310204	0.509277	NA	NA	NA	NA
1	515	D	01_NAM_515_D	2019-02-04	31	44870	89836	13234	24375	NA	NA	0	0	NA	NA	NA	NA	NA	11491	3709	21304.5	6024	311	21.3571	90	6.18051	5.89157	677	1615	1169	1704	1479	-29	-45	0	14	66	NA	NA	NA	2.43409e+06	0.289389	0.53937	NA	NA	NA	NA
1	515	D	01_NAM_515_D	2019-02-05	32	56113	103812	11243	13976	NA	NA	0	0	NA	NA	NA	NA	NA	14731	3240	25548	4243.5	339	23.2799	93	6.38653	3.66574	540	1611	1161	1703	1499	-8	-137	0	3	28	NA	NA	NA	3.48951e+06	0.274336	0.576601	NA	NA	NA	NA
1	515	D	01_NAM_515_D	2019-02-06	33	69232	117484	13119	13672	NA	NA	0	0	NA	NA	NA	NA	NA	19035	4304	30489	4941	372	25.5461	102	7.00458	2.41135	459	1602	1147	1703	1518	-14	-81	0	9	33	NA	NA	NA	5.00848e+06	0.274194	0.624324	NA	NA	NA	NA
1	515	D	01_NAM_515_D	2019-02-07	34	77782	128242	8550	10758.5	NA	NA	0	0	NA	NA	NA	NA	NA	23576	4541	39997	9508	397	27.2629	140	9.61413	2.12504	501	1565	1130	1704	1526	-17	42	0	38	25	NA	NA	NA	6.57521e+06	0.352645	0.589444	NA	NA	NA	NA
1	515	D	01_NAM_515_D	2019-02-08	35	98375	160076	20593	31833.5	NA	NA	0	0	NA	NA	NA	NA	NA	29642	6066	46491.5	6494.5	439	30.1472	151	10.3695	4.08542	1211	1583	1113	1733	1551	-17	710	0	11	42	NA	NA	NA	9.29715e+06	0.343964	0.637579	NA	NA	NA	NA
1	515	D	01_NAM_515_D	2019-02-09	36	126870	196106	28495	36029.5	NA	NA	0	0	NA	NA	NA	NA	NA	37471	7829	58019	11527.5	464	31.864	174	11.949	4.85709	1820	1569	1108	1742	1571	-5	609	0	23	25	NA	NA	NA	1.33467e+07	0.375	0.64584	NA	NA	NA	NA
1	515	D	01_NAM_515_D	2019-02-10	37	153994	235856	27124	39750	NA	NA	0	0	NA	NA	NA	NA	NA	43646	6175	69559.5	11540.5	474	32.5507	226	15.5199	7.89992	3448	1555	1105	1780	1578	-3	1628	0	52	10	NA	NA	NA	1.71276e+07	0.476793	0.627463	NA	NA	NA	NA
1	515	D	01_NAM_515_D	2019-02-13	40	253103	335544	99109	99688.5	NA	NA	0	0	103.946	106	NA	NA	NA	60610	16964	108811	39251.5	493	33.8555	343	23.5546	3.87725	2350	1447	1089	1789	1581	-16	-1098	0	117	19	NA	NA	NA	3.04925e+07	0.69574	0.557021	NA	NA	NA	NA
1	515	D	01_NAM_515_D	2019-02-15	42	235892	422082	-17211	86538.5	NA	NA	0	0	102.381	105	-1.56498	-1	NA	95277	34667	175842	67030.5	552	37.9071	453	31.1086	37.8119	36026	1454	1076	1906	1627	-13	33676	0	110	59	NA	NA	NA	4.62748e+07	0.820652	0.541835	NA	NA	NA	0.398029
1	515	D	01_NAM_515_D	2019-02-17	44	305329	524152	69437	102070	NA	NA	0	0	99.2021	102	-3.17903	-3	NA	127665	32388	217539	41697.5	632	43.4009	476	32.688	40.2859	51431	1450	1033	1925	1664	-43	15405	0	23	80	NA	NA	NA	7.05433e+07	0.753165	0.58686	NA	NA	NA	0.330276
1	515	D	01_NAM_515_D	2019-02-18	45	353966	544564	48637	20411.5	NA	NA	0	0	95.3214	98	-3.88069	-4	NA	135913	8248	220926	3387	606	41.6154	491	33.7181	37.7955	51369	1433	1052	1923	1657	19	-62	0	15	-26	NA	NA	NA	8.08615e+07	0.810231	0.615197	NA	NA	NA	0.339918
1	515	D	01_NAM_515_D	2019-02-20	47	386793	631578	32827	87014	NA	NA	0	0	95.3622	99	0.0407631	1	NA	186152	50239	247631	26705	655	44.9804	507	34.8169	43.8797	81683	1424	997	1930	1651	-55	30314	0	16	49	NA	NA	NA	115772926	0.774046	0.751731	NA	NA	NA	0.420216
1	515	D	01_NAM_515_D	2019-02-22	49	278450	634455	-108343	2877	NA	NA	0	0	93.5614	97	-1.80085	-2	1	177698	-8454	265970	18338.5	651	44.7057	566	38.8685	45.2189	80353	1397	956	1962	1606	-41	-1330	0	59	-4	232.684	NA	NA	9.37683e+07	0.869432	0.668114	NA	NA	NA	0.438749
1	515	D	01_NAM_515_D	2019-02-26	53	499313	758532	220863	124076	2371	2352	1	1	86.8997	91	-6.66171	-6	NA	268990	91292	489927	223958	691	47.4526	966	66.3375	28.5858	76893	974	918	1939	1608	-38	-3460	7.74841	400	40	NA	5	87	1.90074e+08	1.39797	0.549041	1	NA	NA	0.3886
1	515	D	01_NAM_515_D	2019-02-28	55	501729	815218	2416	56687	11383	11225	1	2	90.8905	94	3.99084	3	NA	302940	33950	640964	151038	735	50.4742	1306	89.6861	26.7003	80886	639	916	1944	1650	-2	3993	13.8532	340	44	NA	15	85	2.14581e+08	1.77687	0.472631	2	7.54206	7.7271	0.399174
1	527	C	01_NAM_527_C	2019-01-25	21	2172	4401.5	NA	NA	NA	NA	0	0	NA	NA	NA	NA	NA	244	NA	258	NA	28	1.92283	15	1.03009	13.9344	34	1686	1255	1700	1282	NA	NA	0	NA	NA	NA	NA	NA	11371.6	0.535714	0.945736	NA	NA	NA	NA
1	527	C	01_NAM_527_C	2019-01-26	22	2224	5766.5	52	1365	NA	NA	0	0	NA	NA	NA	NA	NA	534	290	1269.5	1011.5	78	5.35644	20	1.37345	9.92509	53	1681	1247	1700	1324	-8	19	0	5	50	NA	NA	NA	25183.1	0.25641	0.420638	NA	NA	NA	NA
1	527	C	01_NAM_527_C	2019-01-28	24	4296	10193	2072	4426.5	NA	NA	0	0	NA	NA	NA	NA	NA	1750	1216	4041.5	2772	129	8.85873	39	2.67822	19.8857	348	1669	1213	1707	1341	-34	295	0	19	51	NA	NA	NA	114702	0.302326	0.433008	NA	NA	NA	NA
1	527	C	01_NAM_527_C	2019-01-29	25	6387	14439.5	2091	4246.5	NA	NA	0	0	NA	NA	NA	NA	NA	2825	1075	5356.5	1315	137	9.40811	46	3.15893	11.8938	336	1661	1208	1706	1344	-5	-12	0	7	8	NA	NA	NA	225770	0.335766	0.527397	NA	NA	NA	NA
1	527	C	01_NAM_527_C	2019-01-30	26	7723	17329.5	1336	2890	NA	NA	0	0	NA	NA	NA	NA	NA	4255	1430	6637.5	1281	156	10.7129	54	3.70831	10.5053	447	1654	1194	1707	1349	-14	111	0	8	19	NA	NA	NA	373932	0.346154	0.641055	NA	NA	NA	NA
1	527	C	01_NAM_527_C	2019-01-31	27	10446	25849.5	2723	8520	NA	NA	0	0	NA	NA	NA	NA	NA	5239	984	7902.5	1265	169	11.6056	65	4.4637	9.20023	482	1642	1190	1706	1358	-4	35	0	11	13	NA	NA	NA	535456	0.384615	0.662955	NA	NA	NA	NA
1	527	C	01_NAM_527_C	2019-02-01	28	13178	33610	2732	7760.5	NA	NA	0	0	NA	NA	NA	NA	NA	5022	-217	8372.5	470	169	11.6056	66	4.53237	7.04898	354	1639	1188	1704	1356	-2	-128	0	1	0	NA	NA	NA	576503	0.390533	0.599821	NA	NA	NA	NA
1	527	C	01_NAM_527_C	2019-02-02	29	21888	46301.5	8710	12691.5	NA	NA	0	0	NA	NA	NA	NA	NA	6299	1277	10884	2511.5	184	12.6357	77	5.28777	2.95285	186	1628	1180	1704	1363	-8	-168	0	11	15	NA	NA	NA	931911	0.418478	0.578739	NA	NA	NA	NA
1	527	C	01_NAM_527_C	2019-02-03	30	29405	57362.5	7517	11061	NA	NA	0	0	NA	NA	NA	NA	NA	8477	2178	11651.5	767.5	201	13.8031	77	5.28777	2.77221	235	1627	1175	1703	1375	-5	49	0	0	17	NA	NA	NA	1.45363e+06	0.383085	0.727546	NA	NA	NA	NA
1	527	C	01_NAM_527_C	2019-02-04	31	40441	78921	11036	21558.5	NA	NA	0	0	NA	NA	NA	NA	NA	12101	3624	14851.5	3200	241	16.55	83	5.6998	6.28874	761	1622	1158	1704	1398	-17	526	0	6	40	NA	NA	NA	2.4335e+06	0.344398	0.8148	NA	NA	NA	NA
1	527	C	01_NAM_527_C	2019-02-05	32	54291	96188	13850	17267	NA	NA	0	0	NA	NA	NA	NA	NA	14768	2667	19120.5	4269	240	16.4814	95	6.52387	4.35401	643	1611	1157	1705	1396	-1	-118	0	12	-1	NA	NA	NA	3.44101e+06	0.395833	0.772365	NA	NA	NA	NA
1	527	C	01_NAM_527_C	2019-02-06	33	68309	117204	14018	21016.5	NA	NA	0	0	NA	NA	NA	NA	NA	19828	5060	26824	7703.5	255	17.5114	139	9.54546	13.7886	2734	1598	1149	1736	1403	-8	2091	0	44	15	NA	NA	NA	5.18224e+06	0.545098	0.739189	NA	NA	NA	NA
1	527	C	01_NAM_527_C	2019-02-07	34	78494	131538	10185	14333	NA	NA	0	0	NA	NA	NA	NA	NA	26492	6664	36070	9246	270	18.5415	177	12.155	15.8085	4188	1569	1145	1745	1414	-4	1454	0	38	15	NA	NA	NA	7.42221e+06	0.655556	0.734461	NA	NA	NA	NA
1	527	C	01_NAM_527_C	2019-02-08	35	93782	163014	15288	31476	NA	NA	0	0	NA	NA	NA	NA	NA	34869	8377	46683	10613	313	21.4944	204	14.0092	26.654	9294	1573	1129	1776	1441	-16	5106	0	27	43	NA	NA	NA	1.06782e+07	0.651757	0.746931	NA	NA	NA	NA
1	527	C	01_NAM_527_C	2019-02-09	36	122695	192636	28913	29622	NA	NA	0	0	NA	NA	NA	NA	NA	44238	9369	58231	11548	336	23.0739	236	16.2067	24.2439	10725	1550	1120	1785	1455	-9	1431	0	32	23	NA	NA	NA	1.54956e+07	0.702381	0.759698	NA	NA	NA	NA
1	527	C	01_NAM_527_C	2019-02-10	37	154505	228637	31810	36001.5	NA	NA	0	0	NA	NA	NA	NA	NA	55348	11110	70240	12009	357	24.516	256	17.5801	22.4579	12430	1536	1109	1791	1465	-11	1705	0	20	21	NA	NA	NA	2.17557e+07	0.717087	0.787984	NA	NA	NA	NA
1	527	C	01_NAM_527_C	2019-02-13	40	268173	382988	113668	154351	NA	NA	0	0	104.604	106	NA	NA	NA	84115	28767	129245	59005	486	33.3748	370	25.4088	22.0781	18571	1444	1076	1813	1561	-33	6141	0	114	129	NA	NA	NA	4.35593e+07	0.761317	0.650818	NA	NA	NA	NA
1	527	C	01_NAM_527_C	2019-02-15	42	307537	453933	39364	70945	NA	NA	0	0	100.665	103	-3.93976	-3	NA	114801	30686	166212	36966.5	564	38.7312	377	25.8895	24.9867	28685	1468	1067	1844	1630	-9	10114	0	7	78	NA	NA	NA	6.36641e+07	0.66844	0.690692	NA	NA	NA	0.363482
1	527	C	01_NAM_527_C	2019-02-17	44	385751	579374	78214	125441	NA	NA	0	0	99.3532	102	-1.3114	-1	NA	154706	39905	211403	45191.5	685	47.0406	398	27.3316	25.478	39416	1445	1022	1842	1706	-45	10731	0	21	121	NA	NA	NA	9.60861e+07	0.581022	0.731806	NA	NA	NA	0.285299
1	527	C	01_NAM_527_C	2019-02-18	45	383572	581720	-2179	2345.5	NA	NA	0	0	96.2455	99	-3.10772	-3	NA	172910	18204	202058	-9345.5	541	37.1517	524	35.9843	40.1029	69342	1410	1016	1933	1556	-6	29926	0	126	-144	NA	NA	NA	1.07089e+08	0.968577	0.855747	NA	NA	NA	0.318877
1	527	C	01_NAM_527_C	2019-02-20	47	390350	608902	6778	27182	NA	NA	0	0	95.3816	99	-0.863933	0	NA	203737	30827	272605	70547.5	565	38.7999	587	40.3107	54.8693	111789	1371	999	1957	1563	-17	42447	0	63	24	NA	NA	NA	127290795	1.03894	0.747371	NA	NA	NA	0.338174
1	527	C	01_NAM_527_C	2019-02-22	49	454846	695416	64496	86515	NA	NA	0	0	92.4134	95	-2.96814	-4	0	252825	49088	388268	115663	646	44.3623	740	50.8175	53.45	135135	1314	951	2053	1596	-48	23346	0	153	81	230.506	NA	NA	1.70511e+08	1.14551	0.651161	NA	NA	NA	0.338374
1	527	C	01_NAM_527_C	2019-02-26	53	523695	783649	68849	88232.5	NA	NA	0	0	85.4263	88	-6.98716	-7	NA	340940	88115	484142	95874.5	660	45.3237	900	61.8051	40.8544	139289	1140	945	2039	1604	-6	4154	0	160	14	NA	NA	NA	2.46727e+08	1.36364	0.704214	NA	NA	NA	0.267442
1	527	C	01_NAM_527_C	2019-02-28	55	583991	859582	60296	75933.5	3801	3733	1	1	87.5237	90	2.09748	2	NA	406120	65180	612563	128420	706	48.4827	1185	81.3767	35.7234	145080	871	927	2055	1632	-18	5791	9.29575	285	46	NA	9	87	3.10354e+08	1.67847	0.662985	1	NA	NA	0.338756
1	547	D	01_NAM_547_D	2019-01-25	21	2113	4213	NA	NA	NA	NA	0	0	NA	NA	NA	NA	NA	607	NA	654	NA	39	2.67822	23	1.57946	15.1565	92	1679	1330	1701	1368	NA	NA	0	NA	NA	NA	NA	NA	27902.2	0.589744	0.928135	NA	NA	NA	NA
1	547	D	01_NAM_547_D	2019-01-26	22	2041	5495.5	-72	1282.5	NA	NA	0	0	NA	NA	NA	NA	NA	991	384	1085	431	60	4.12034	28	1.92283	16.9526	168	1674	1313	1701	1372	-17	76	0	5	21	NA	NA	NA	44770.8	0.466667	0.913364	NA	NA	NA	NA
1	547	D	01_NAM_547_D	2019-01-27	23	2727	7161	686	1665.5	NA	NA	0	0	NA	NA	NA	NA	NA	1541	550	1598.5	513.5	66	4.53237	34	2.33486	36.0805	556	1673	1309	1706	1374	-4	388	0	6	6	NA	NA	NA	80472.1	0.515152	0.964029	NA	NA	NA	NA
1	547	D	01_NAM_547_D	2019-01-28	24	3756	8863.5	1029	1702.5	NA	NA	0	0	NA	NA	NA	NA	NA	2348	807	2547.5	949	78	5.35644	39	2.67822	26.1073	613	1669	1300	1707	1377	-9	57	0	5	12	NA	NA	NA	143900	0.5	0.921688	NA	NA	NA	NA
1	547	D	01_NAM_547_D	2019-01-29	25	5506	12460.5	1750	3597	NA	NA	0	0	NA	NA	NA	NA	NA	3544	1196	4321	1773.5	102	7.00458	53	3.63963	18.3691	651	1655	1294	1707	1395	-6	38	0	14	24	NA	NA	NA	262973	0.519608	0.820181	NA	NA	NA	NA
1	547	D	01_NAM_547_D	2019-01-30	26	6990	15449.5	1484	2989	NA	NA	0	0	NA	NA	NA	NA	NA	4243	699	5041.5	720.5	122	8.37803	51	3.50229	18.4539	783	1656	1286	1706	1407	-8	132	0	-2	20	NA	NA	NA	354741	0.418033	0.841615	NA	NA	NA	NA
1	547	D	01_NAM_547_D	2019-01-31	27	9184	22028.5	2194	6579	NA	NA	0	0	NA	NA	NA	NA	NA	4964	721	6010.5	969	129	8.85873	57	3.91432	15.5318	771	1651	1292	1707	1420	6	-12	0	6	7	NA	NA	NA	475716	0.44186	0.825888	NA	NA	NA	NA
1	547	D	01_NAM_547_D	2019-02-01	28	11730	29280.5	2546	7252	NA	NA	0	0	NA	NA	NA	NA	NA	5125	161	7614.5	1604	160	10.9876	65	4.4637	9.81463	503	1641	1271	1705	1430	-21	-268	0	8	31	NA	NA	NA	555064	0.40625	0.673058	NA	NA	NA	NA
1	547	D	01_NAM_547_D	2019-02-02	29	17302	39087	5572	9806.5	NA	NA	0	0	NA	NA	NA	NA	NA	6754	1629	11447.5	3833	196	13.4598	78	5.35644	7.75837	524	1627	1256	1704	1451	-15	21	0	13	36	NA	NA	NA	888401	0.397959	0.589998	NA	NA	NA	NA
1	547	D	01_NAM_547_D	2019-02-03	30	22381	48591.5	5079	9504.5	NA	NA	0	0	NA	NA	NA	NA	NA	8152	1398	13725.5	2278	227	15.5886	71	4.87574	5.72866	467	1633	1239	1703	1465	-17	-57	0	-7	31	NA	NA	NA	1.21956e+06	0.312775	0.593931	NA	NA	NA	NA
1	547	D	01_NAM_547_D	2019-02-04	31	30672	67433.5	8291	18842	NA	NA	0	0	NA	NA	NA	NA	NA	9937	1785	17567.5	3842	278	19.0909	82	5.63113	4.99145	496	1623	1209	1704	1486	-30	29	0	11	51	NA	NA	NA	1.74031e+06	0.294964	0.565647	NA	NA	NA	NA
1	547	D	01_NAM_547_D	2019-02-05	32	41327	80983	10655	13549.5	NA	NA	0	0	NA	NA	NA	NA	NA	14069	4132	26036	8468.5	320	21.9751	97	6.66122	3.74582	527	1608	1177	1704	1496	-32	31	0	15	42	NA	NA	NA	2.86009e+06	0.303125	0.540367	NA	NA	NA	NA
1	547	D	01_NAM_547_D	2019-02-06	33	51312	96330	9985	15347	NA	NA	0	0	NA	NA	NA	NA	NA	16726	2657	29921	3885	347	23.8293	103	7.07325	3.80246	636	1602	1155	1704	1501	-22	109	0	6	27	NA	NA	NA	3.7888e+06	0.29683	0.559005	NA	NA	NA	NA
1	547	D	01_NAM_547_D	2019-02-07	34	57519	103280	6207	6950	NA	NA	0	0	NA	NA	NA	NA	NA	23549	6823	38876	8955	384	26.3702	142	9.75147	2.4672	581	1564	1136	1705	1519	-19	-55	0	39	37	NA	NA	NA	5.64778e+06	0.369792	0.605746	NA	NA	NA	NA
1	547	D	01_NAM_547_D	2019-02-08	35	69661	130639	12142	27359	NA	NA	0	0	NA	NA	NA	NA	NA	29256	5707	45316.5	6440.5	418	28.705	157	10.7816	6.65505	1947	1574	1111	1730	1528	-25	1366	0	15	34	NA	NA	NA	7.72164e+06	0.375598	0.645593	NA	NA	NA	NA
1	547	D	01_NAM_547_D	2019-02-09	36	93603	162559	23942	31920	NA	NA	0	0	NA	NA	NA	NA	NA	34786	5530	51360.5	6044	446	30.6279	161	11.0562	3.11045	1082	1554	1088	1714	1533	-23	-865	0	4	28	NA	NA	NA	1.06426e+07	0.360987	0.677291	NA	NA	NA	NA
1	547	D	01_NAM_547_D	2019-02-10	37	114106	191248	20503	28688.5	NA	NA	0	0	NA	NA	NA	NA	NA	38992	4206	57929	6568.5	473	32.482	178	12.2237	3.47764	1356	1544	1070	1721	1542	-18	274	0	17	27	NA	NA	NA	1.31713e+07	0.376321	0.6731	NA	NA	NA	NA
1	547	D	01_NAM_547_D	2019-02-13	40	190668	292083	76562	100836	NA	NA	0	0	112.155	113	NA	NA	NA	58269	19277	80334	22405	476	32.688	227	15.5886	1.15327	672	1488	1075	1714	1550	5	-684	0	49	3	NA	NA	NA	2.54435e+07	0.476891	0.725334	NA	NA	NA	NA
1	547	D	01_NAM_547_D	2019-02-15	42	196082	328990	5414	36907	NA	NA	0	0	108.972	112	-3.18271	-1	NA	78118	19849	112453	32119	506	34.7482	351	24.104	28.4352	22213	1473	1025	1823	1530	-50	21541	0	124	30	NA	NA	NA	3.45915e+07	0.693676	0.694672	NA	NA	NA	0.47604
1	547	D	01_NAM_547_D	2019-02-17	44	250207	417214	54125	88224.5	NA	NA	0	0	104.195	107	-4.77716	-5	NA	103186	25068	150433	37980	494	33.9241	457	31.3833	34.8836	35995	1409	1039	1865	1532	14	13782	0	106	-12	NA	NA	NA	5.16144e+07	0.925101	0.685927	NA	NA	NA	0.35194
1	547	D	01_NAM_547_D	2019-02-18	45	262626	407481	12419	-9733.5	NA	NA	0	0	100.439	103	-3.75644	-4	NA	111543	8357	156588	6154.5	523	35.9156	456	31.3146	34.5634	38553	1404	1052	1859	1574	13	2558	0	-1	29	NA	NA	NA	5.71625e+07	0.871893	0.712337	NA	NA	NA	0.320213
1	547	D	01_NAM_547_D	2019-02-20	47	280223	511350	17597	103869	NA	NA	0	0	99.7355	102	-0.703084	-1	NA	140563	29020	210936	54348	657	45.1177	484	33.2374	39.7857	55924	1424	1034	1907	1690	-18	17371	0	28	134	NA	NA	NA	7.44086e+07	0.736682	0.666379	NA	NA	NA	0.305237
1	547	D	01_NAM_547_D	2019-02-22	49	366946	646670	86723	135320	NA	NA	0	0	95.684	98	-4.05154	-4	0	183801	43238	269108	58172	716	49.1694	581	39.8986	33.2022	61026	1364	995	1944	1710	-39	5102	0	97	59	230.79	NA	NA	1.11339e+08	0.811453	0.683002	NA	NA	NA	0.275416
1	547	D	01_NAM_547_D	2019-02-26	53	532270	779639	165324	132969	NA	NA	0	0	86.658	89	-9.02594	-9	NA	234363	50562	369744	100636	783	53.7704	740	50.8175	26.4914	62086	1206	922	1945	1704	-73	1060	0	159	67	NA	NA	NA	1.70984e+08	0.945083	0.633853	NA	NA	NA	0.311875
1	547	D	01_NAM_547_D	2019-02-28	55	547986	816984	15716	37345	988	953	1	1	89.5046	92	2.84656	3	NA	273389	39026	457082	87339	746	51.2296	1008	69.2217	24.2588	66321	951	927	1958	1672	5	4235	9.64829	268	-37	NA	3	86	2.02379e+08	1.35121	0.598117	1	NA	NA	0.389789
1	565	C	01_NAM_565_C	2019-01-25	21	2656	5392.5	NA	NA	NA	NA	0	0	NA	NA	NA	NA	NA	1327	NA	2055	NA	75	5.15043	34	2.33486	2.18538	29	1667	1274	1700	1348	NA	NA	0	NA	NA	NA	NA	NA	68388.8	0.453333	0.645742	NA	NA	NA	NA
1	565	C	01_NAM_565_C	2019-01-26	22	2610	6838.5	-46	1446	NA	NA	0	0	NA	NA	NA	NA	NA	1846	519	2796	741	90	6.18051	37	2.54088	3.84615	71	1664	1264	1700	1353	-10	42	0	3	15	NA	NA	NA	94308.7	0.411111	0.660229	NA	NA	NA	NA
1	565	C	01_NAM_565_C	2019-01-27	23	3490	8888	880	2049.5	NA	NA	0	0	NA	NA	NA	NA	NA	2717	871	3927	1131	110	7.55396	46	3.15893	14.0228	381	1661	1257	1706	1366	-7	310	0	9	20	NA	NA	NA	160510	0.418182	0.691877	NA	NA	NA	NA
1	565	C	01_NAM_565_C	2019-01-28	24	4479	12134.5	989	3246.5	NA	NA	0	0	NA	NA	NA	NA	NA	3426	709	5505	1578	136	9.33944	48	3.29627	18.418	631	1659	1247	1706	1382	-10	250	0	2	26	NA	NA	NA	229286	0.352941	0.622343	NA	NA	NA	NA
1	565	C	01_NAM_565_C	2019-01-29	25	7297	16677.5	2818	4543	NA	NA	0	0	NA	NA	NA	NA	NA	4436	1010	6925.5	1420.5	147	10.0948	58	3.983	8.45356	375	1649	1249	1706	1395	2	-256	0	10	11	NA	NA	NA	378934	0.394558	0.640531	NA	NA	NA	NA
1	565	C	01_NAM_565_C	2019-01-30	26	9472	21653	2175	4975.5	NA	NA	0	0	NA	NA	NA	NA	NA	5523	1087	8375.5	1450	165	11.3309	60	4.12034	6.98896	386	1647	1241	1706	1405	-8	11	0	2	18	NA	NA	NA	537522	0.363636	0.659423	NA	NA	NA	NA
1	565	C	01_NAM_565_C	2019-01-31	27	12475	29429.5	3003	7776.5	NA	NA	0	0	NA	NA	NA	NA	NA	7002	1479	9828.5	1453	182	12.4984	70	4.80706	6.82662	478	1638	1231	1707	1412	-10	92	0	10	17	NA	NA	NA	782064	0.384615	0.712418	NA	NA	NA	NA
1	565	C	01_NAM_565_C	2019-02-01	28	16138	40292.5	3663	10863	NA	NA	0	0	NA	NA	NA	NA	NA	7554	552	10875.5	1047	197	13.5285	73	5.01308	1.94599	147	1631	1222	1703	1418	-9	-331	0	3	15	NA	NA	NA	959626	0.370558	0.694589	NA	NA	NA	NA
1	565	C	01_NAM_565_C	2019-02-02	29	26139	56720	10001	16427.5	NA	NA	0	0	NA	NA	NA	NA	NA	9414	1860	15376	4500.5	220	15.1079	93	6.38653	1.24283	117	1611	1210	1703	1429	-12	-30	0	20	23	NA	NA	NA	1.52201e+06	0.422727	0.612253	NA	NA	NA	NA
1	565	C	01_NAM_565_C	2019-02-03	30	33936	71763.5	7797	15043.5	NA	NA	0	0	NA	NA	NA	NA	NA	11138	1724	17123.5	1747.5	237	16.2753	109	7.48529	3.57335	398	1595	1204	1703	1440	-6	281	0	16	17	NA	NA	NA	2.05181e+06	0.459916	0.650451	NA	NA	NA	NA
1	565	C	01_NAM_565_C	2019-02-04	31	48599	98782	14663	27018.5	NA	NA	0	0	NA	NA	NA	NA	NA	13752	2614	20478	3354.5	227	15.5886	128	8.79006	7.03898	968	1588	1224	1715	1450	20	570	0	19	-10	NA	NA	NA	3.03165e+06	0.563877	0.67155	NA	NA	NA	NA
1	565	C	01_NAM_565_C	2019-02-05	32	59713	114692	11114	15909.5	NA	NA	0	0	NA	NA	NA	NA	NA	16862	3110	25730.5	5252.5	251	17.2368	130	8.9274	3.33294	562	1574	1206	1703	1456	-18	-406	0	2	24	NA	NA	NA	4.12044e+06	0.517928	0.655331	NA	NA	NA	NA
1	565	C	01_NAM_565_C	2019-02-06	33	74536	132660	14823	17969	NA	NA	0	0	NA	NA	NA	NA	NA	20319	3457	29176.5	3446	271	18.6102	135	9.27077	2.96767	603	1570	1196	1704	1466	-10	41	0	5	20	NA	NA	NA	5.54735e+06	0.498155	0.696417	NA	NA	NA	NA
1	565	C	01_NAM_565_C	2019-02-07	34	91204	144934	16668	12274	NA	NA	0	0	NA	NA	NA	NA	NA	26365	6046	41444	12267.5	307	21.0824	174	11.949	2.10506	555	1535	1171	1708	1477	-25	-48	0	39	36	NA	NA	NA	7962230	0.566775	0.63616	NA	NA	NA	NA
1	565	C	01_NAM_565_C	2019-02-08	35	108605	180934	17401	35999.5	NA	NA	0	0	NA	NA	NA	NA	NA	35299	8934	46922.5	5478.5	322	22.1125	190	13.0477	13.9664	4930	1554	1168	1743	1489	-3	4375	0	16	15	NA	NA	NA	1.16329e+07	0.590062	0.752283	NA	NA	NA	NA
1	565	C	01_NAM_565_C	2019-02-09	36	136658	207162	28053	26227.5	NA	NA	0	0	NA	NA	NA	NA	NA	49278	13979	64821	17898.5	339	23.2799	247	16.9621	24.4572	12052	1539	1153	1785	1491	-15	7122	0	57	17	NA	NA	NA	1.82167e+07	0.728614	0.760217	NA	NA	NA	NA
1	565	C	01_NAM_565_C	2019-02-10	37	168072	243651	31414	36489.5	NA	NA	0	0	NA	NA	NA	NA	NA	59828	10550	83313.5	18492.5	375	25.7521	285	19.5716	29.2422	17495	1517	1111	1801	1485	-42	5443	0	38	36	NA	NA	NA	2.45274e+07	0.76	0.718107	NA	NA	NA	NA
1	565	C	01_NAM_565_C	2019-02-13	40	291888	379122	123816	135471	NA	NA	0	0	102.385	104	NA	NA	NA	94610	34782	160744	77431	509	34.9542	433	29.7351	17.9093	16944	1387	1009	1819	1517	-102	-551	0	148	134	NA	NA	NA	5.11146e+07	0.850688	0.588574	NA	NA	NA	NA
1	565	C	01_NAM_565_C	2019-02-15	42	284738	437690	-7150	58568	NA	NA	0	0	100.146	102	-2.23917	-2	NA	137888	43278	224678	63934	572	39.2806	599	41.1347	41.4264	57122	1350	939	1948	1510	-70	40178	0	166	63	NA	NA	NA	7.35782e+07	1.0472	0.613712	NA	NA	NA	0.292861
1	565	C	01_NAM_565_C	2019-02-17	44	369573	545768	84835	108078	NA	NA	0	0	96.2254	98	-3.92026	-4	NA	169083	31195	277008	52330	659	45.2551	638	43.813	33.9632	57426	1304	881	1941	1539	-58	304	0	39	87	NA	NA	NA	1.0279e+08	0.968134	0.610389	NA	NA	NA	0.28709
1	565	C	01_NAM_565_C	2019-02-18	45	462828	649680	93255	103912	NA	NA	0	0	92.1658	94	-4.0596	-4	NA	186462	17379	315324	38315.5	749	51.4356	648	44.4997	32.1856	60014	1299	866	1946	1614	-15	2588	0	10	90	NA	NA	NA	1.26853e+08	0.865154	0.591335	NA	NA	NA	0.228951
1	565	C	01_NAM_565_C	2019-02-20	47	523901	847174	61073	197495	NA	NA	0	0	92.1284	94	-0.0374281	0	NA	238105	51643	365653	50329	766	52.603	646	44.3623	39.2545	93467	1330	933	1975	1698	67	33453	0	-2	17	NA	NA	NA	1.72343e+08	0.843342	0.651177	NA	NA	NA	0.298723
1	565	C	01_NAM_565_C	2019-02-22	49	456829	736353	-67072	-110822	NA	NA	0	0	91.5262	95	-0.602143	1	0	257660	19555	389618	23964.5	686	47.1092	735	50.4742	47.7144	122941	1277	928	2011	1613	-5	29474	0	89	-80	230.92	NA	NA	1.7415e+08	1.07143	0.661315	NA	NA	NA	0.333658
1	565	C	01_NAM_565_C	2019-02-26	53	631034	865511	174205	129158	3836	3697	1	1	84.5684	87	-6.95779	-8	NA	404930	147270	637828	248210	736	50.5428	1127	77.3937	37.8873	153417	890	974	2016	1709	46	30476	9.81428	392	50	NA	6	87	3.21667e+08	1.53125	0.634858	1	NA	NA	0.295322
1	565	C	01_NAM_565_C	2019-02-28	55	534724	877164	-96310	11653	12567	12326	1	2	89.7419	93	5.17348	6	NA	391978	-12952	744988	107160	738	50.6802	1490	102.322	34.8634	136657	566	989	2055	1726	15	-16760	15.8807	363	2	NA	17	85	2.86633e+08	2.01897	0.526153	2	7.31514	7.31514	0.367423
1	576	D	01_NAM_576_D	2019-01-25	21	2145	4947	NA	NA	NA	NA	0	0	NA	NA	NA	NA	NA	991	NA	1365.5	NA	72	4.94441	22	1.51079	13.5217	134	1679	1243	1700	1314	NA	NA	0	NA	NA	NA	NA	NA	45897.3	0.305556	0.725741	NA	NA	NA	NA
1	576	D	01_NAM_576_D	2019-01-26	22	2397	6815	252	1868	NA	NA	0	0	NA	NA	NA	NA	NA	1266	275	1988	622.5	93	6.38653	27	1.85415	7.18799	91	1674	1231	1700	1323	-12	-43	0	5	21	NA	NA	NA	61982.3	0.290323	0.636821	NA	NA	NA	NA
1	576	D	01_NAM_576_D	2019-01-27	23	3602	9227.5	1205	2412.5	NA	NA	0	0	NA	NA	NA	NA	NA	2400	1134	4075.5	2087.5	123	8.4467	43	2.95291	21	504	1664	1218	1706	1340	-13	413	0	16	30	NA	NA	NA	144040	0.349593	0.588885	NA	NA	NA	NA
1	576	D	01_NAM_576_D	2019-01-28	24	4833	12045.5	1231	2818	NA	NA	0	0	NA	NA	NA	NA	NA	2956	556	5276	1200.5	143	9.82014	45	3.09026	18.4371	545	1662	1214	1706	1356	-4	41	0	2	20	NA	NA	NA	205500	0.314685	0.560273	NA	NA	NA	NA
1	576	D	01_NAM_576_D	2019-01-29	25	7335	17231	2502	5185.5	NA	NA	0	0	NA	NA	NA	NA	NA	4250	1294	7292	2016	157	10.7816	59	4.05167	8.51765	362	1648	1210	1706	1366	-4	-183	0	14	14	NA	NA	NA	363990	0.375796	0.58283	NA	NA	NA	NA
1	576	D	01_NAM_576_D	2019-01-30	26	9676	21731.5	2341	4500.5	NA	NA	0	0	NA	NA	NA	NA	NA	5254	1004	8968.5	1676.5	168	11.537	73	5.01308	7.27065	382	1634	1205	1706	1372	-5	20	0	14	11	NA	NA	NA	516818	0.434524	0.585828	NA	NA	NA	NA
1	576	D	01_NAM_576_D	2019-01-31	27	13316	31362.5	3640	9631	NA	NA	0	0	NA	NA	NA	NA	NA	7483	2229	11077.5	2109	185	12.7044	83	5.6998	6.70854	502	1624	1198	1706	1382	-7	120	0	10	17	NA	NA	NA	863501	0.448649	0.675513	NA	NA	NA	NA
1	576	D	01_NAM_576_D	2019-02-01	28	16306	42870.5	2990	11508	NA	NA	0	0	NA	NA	NA	NA	NA	7911	428	11497	419.5	194	13.3224	85	5.83715	5.01833	397	1619	1197	1703	1390	-1	-105	0	2	9	NA	NA	NA	1.01019e+06	0.438144	0.688093	NA	NA	NA	NA
1	576	D	01_NAM_576_D	2019-02-02	29	28265	61398	11959	18527.5	NA	NA	0	0	NA	NA	NA	NA	NA	10497	2586	15125.5	3628.5	208	14.2838	102	7.00458	1.14318	120	1601	1191	1702	1398	-6	-277	0	17	14	NA	NA	NA	1.76478e+06	0.490385	0.693994	NA	NA	NA	NA
1	576	D	01_NAM_576_D	2019-02-03	30	35895	76240.5	7630	14842.5	NA	NA	0	0	NA	NA	NA	NA	NA	12247	1750	17882.5	2757	218	14.9706	105	7.2106	1.43709	176	1599	1183	1703	1400	-8	56	0	3	10	NA	NA	NA	2.32031e+06	0.481651	0.684859	NA	NA	NA	NA
1	576	D	01_NAM_576_D	2019-02-04	31	49855	97266	13960	21025.5	NA	NA	0	0	NA	NA	NA	NA	NA	15915	3668	21410	3527.5	251	17.2368	105	7.2106	1.08074	172	1598	1163	1702	1413	-20	-4	0	0	33	NA	NA	NA	3.55354e+06	0.418327	0.743344	NA	NA	NA	NA
1	576	D	01_NAM_576_D	2019-02-05	32	65448	117494	15593	20227.5	NA	NA	0	0	NA	NA	NA	NA	NA	18775	2860	26133	4723	266	18.2668	119	8.17201	0.889481	167	1585	1145	1703	1410	-18	-5	0	14	15	NA	NA	NA	4.80317e+06	0.447368	0.71844	NA	NA	NA	NA
1	576	D	01_NAM_576_D	2019-02-06	33	78696	132076	13248	14582	NA	NA	0	0	NA	NA	NA	NA	NA	21589	2814	29957	3824	294	20.1897	125	8.58404	0.477095	103	1579	1129	1703	1422	-16	-64	0	6	28	NA	NA	NA	6.05632e+06	0.42517	0.720666	NA	NA	NA	NA
1	576	D	01_NAM_576_D	2019-02-07	34	98159	153426	19463	21351	NA	NA	0	0	NA	NA	NA	NA	NA	25865	4276	41628	11671	326	22.3872	154	10.5755	0.947226	245	1550	1117	1703	1442	-12	142	0	29	32	NA	NA	NA	8.10359e+06	0.472393	0.621337	NA	NA	NA	NA
1	576	D	01_NAM_576_D	2019-02-08	35	112925	192623	14766	39196.5	NA	NA	0	0	NA	NA	NA	NA	NA	32915	7050	49427	7799	375	25.7521	169	11.6056	8.14826	2682	1557	1091	1725	1465	-26	2437	0	15	49	NA	NA	NA	1.10609e+07	0.450667	0.665932	NA	NA	NA	NA
1	576	D	01_NAM_576_D	2019-02-09	36	142774	223932	29849	31308.5	NA	NA	0	0	NA	NA	NA	NA	NA	41018	8103	64530	15103	418	28.705	204	14.0092	9.6543	3960	1528	1075	1731	1492	-16	1278	0	35	43	NA	NA	NA	1.54988e+07	0.488038	0.635642	NA	NA	NA	NA
1	576	D	01_NAM_576_D	2019-02-10	37	175728	259454	32954	35523	NA	NA	0	0	NA	NA	NA	NA	NA	54097	13079	79377.5	14847.5	454	31.1772	231	15.8633	10.6716	5773	1515	1063	1745	1516	-12	1813	0	27	36	NA	NA	NA	2.26774e+07	0.508811	0.681516	NA	NA	NA	NA
1	576	D	01_NAM_576_D	2019-02-13	40	277684	395150	101956	135696	NA	NA	0	0	104.411	106	NA	NA	NA	79952	25855	129138	49760	546	37.4951	335	23.0052	12.54	10026	1454	1017	1788	1562	-46	4253	0	104	92	NA	NA	NA	4.21313e+07	0.613553	0.619123	NA	NA	NA	NA
1	576	D	01_NAM_576_D	2019-02-15	42	259140	461338	-18544	66188	NA	NA	0	0	100.578	102	-3.8323	-4	NA	117348	37396	161616	32478.5	629	43.1949	414	28.4303	34.7607	40791	1443	968	1856	1596	-49	30765	0	79	83	NA	NA	NA	5.97369e+07	0.658188	0.726091	NA	NA	NA	0.361433
1	576	D	01_NAM_576_D	2019-02-17	44	337832	530843	78692	69504.5	NA	NA	0	0	97.883	101	-2.69541	-1	NA	125311	7963	190400	28784	638	43.813	435	29.8725	35.4893	44472	1431	995	1865	1632	27	3681	0	21	9	NA	NA	NA	7.28349e+07	0.681818	0.658146	NA	NA	NA	0.381466
1	576	D	01_NAM_576_D	2019-02-18	45	372399	561681	34567	30838	NA	NA	0	0	93.801	96	-4.08196	-5	NA	136817	11506	207976	17575.5	650	44.637	463	31.7953	20.6151	28205	1398	1013	1860	1662	18	-16267	0	28	12	NA	NA	NA	8.34919e+07	0.712308	0.657852	NA	NA	NA	0.331519
1	576	D	01_NAM_576_D	2019-02-20	47	270227	688529	-102172	126848	NA	NA	0	0	93.1208	95	-0.680212	-1	NA	165725	28908	262598	54622	755	51.8476	474	32.5507	52.893	87657	1438	910	1911	1664	-103	59452	0	11	105	NA	NA	NA	8.61494e+07	0.627815	0.631099	NA	NA	NA	0.323112
1	576	D	01_NAM_576_D	2019-02-22	49	388040	636002	117813	-52526.5	NA	NA	0	0	90.1707	93	-2.95012	-2	0	181301	15576	334214	71616.5	676	46.4225	609	41.8215	30.0423	54467	1304	941	1912	1616	31	-33190	0	135	-79	232.799	NA	NA	1.12938e+08	0.900888	0.54247	NA	NA	NA	0.322993
1	576	D	01_NAM_576_D	2019-02-26	53	560025	797252	171985	161250	8162	7847	1	1	85.9278	88	-4.24289	-5	NA	266479	85178	558886	224672	716	49.1694	1168	80.2093	26.7233	71212	759	899	1926	1614	-42	16745	11.0561	559	40	NA	13	86	1.99419e+08	1.63128	0.476803	1	NA	NA	0.319006
1	576	D	01_NAM_576_D	2019-02-28	55	445915	782856	-114110	-14396.5	18395	17825	1	2	89.9661	92	4.03829	4	NA	291994	25515	731070	172183	716	49.1694	1482	101.772	28.8544	84253	494	913	1975	1628	14	13041	26.8243	314	0	NA	29	82	1.94984e+08	2.06983	0.399407	2	18.1029	18.1029	0.368157
4	499	C	04_NAM_499_C	2019-01-25	21	3732	6271	NA	NA	NA	NA	0	0	NA	NA	NA	NA	NA	1537	NA	5708.5	NA	233	16.0007	42	2.88424	28.3669	436	1669	1137	1710	1369	NA	NA	0	NA	NA	NA	NA	NA	93895.5	0.180258	0.269248	NA	NA	NA	NA
4	499	C	04_NAM_499_C	2019-01-26	22	4853	8837	1121	2566	NA	NA	0	0	NA	NA	NA	NA	NA	2078	541	7027	1318.5	244	16.7561	49	3.36494	22.3292	464	1665	1131	1713	1374	-6	28	0	7	11	NA	NA	NA	144761	0.20082	0.295717	NA	NA	NA	NA
4	499	C	04_NAM_499_C	2019-01-27	23	6522	12192	1669	3355	NA	NA	0	0	NA	NA	NA	NA	NA	2551	473	9063.5	2036.5	253	17.3741	73	5.01308	16.3073	416	1640	1137	1712	1389	6	-48	0	24	9	NA	NA	NA	206016	0.288538	0.281459	NA	NA	NA	NA
4	499	C	04_NAM_499_C	2019-01-28	24	8450	15527.5	1928	3335.5	NA	NA	0	0	NA	NA	NA	NA	NA	3451	900	12827.5	3764	267	18.3355	92	6.31786	23.5874	814	1626	1129	1717	1395	-8	398	0	19	14	NA	NA	NA	317229	0.344569	0.269031	NA	NA	NA	NA
4	499	C	04_NAM_499_C	2019-01-29	25	11227	18810	2777	3282.5	NA	NA	0	0	NA	NA	NA	NA	NA	4990	1539	15079.5	2252	280	19.2283	102	7.00458	16.8537	841	1616	1130	1717	1409	1	27	0	10	13	NA	NA	NA	528728	0.364286	0.330913	NA	NA	NA	NA
4	499	C	04_NAM_499_C	2019-01-30	26	15225	26301	3998	7491	NA	NA	0	0	NA	NA	NA	NA	NA	6801	1811	17730	2650.5	308	21.1511	113	7.75997	12.9981	884	1606	1129	1718	1436	-1	43	0	11	28	NA	NA	NA	839173	0.366883	0.383587	NA	NA	NA	NA
4	499	C	04_NAM_499_C	2019-01-31	27	19266	36475	4041	10174	NA	NA	0	0	NA	NA	NA	NA	NA	9136	2335	18586.5	856.5	211	14.4899	115	7.89732	6.78634	620	1595	1261	1709	1471	132	-264	0	2	-97	NA	NA	NA	1.2681e+06	0.545024	0.49154	NA	NA	NA	NA
4	499	C	04_NAM_499_C	2019-02-01	28	25401	51754.5	6135	15279.5	NA	NA	0	0	NA	NA	NA	NA	NA	7989	-1147	20993.5	2407	236	16.2067	123	8.4467	5.21968	417	1583	1235	1705	1470	-26	-203	0	8	25	NA	NA	NA	1.27326e+06	0.521186	0.380546	NA	NA	NA	NA
4	499	C	04_NAM_499_C	2019-02-02	29	37460	72342	12059	20587.5	NA	NA	0	0	NA	NA	NA	NA	NA	10114	2125	25650.5	4657	276	18.9536	127	8.72139	3.29247	333	1579	1196	1705	1471	-39	-84	0	4	40	NA	NA	NA	1.95752e+06	0.460145	0.3943	NA	NA	NA	NA
4	499	C	04_NAM_499_C	2019-02-03	30	47469	94951	10009	22609	NA	NA	0	0	NA	NA	NA	NA	NA	13278	3164	29778	4127.5	294	20.1897	141	9.6828	4.54888	604	1578	1204	1718	1497	8	271	0	14	18	NA	NA	NA	2.89293e+06	0.479592	0.4459	NA	NA	NA	NA
4	499	C	04_NAM_499_C	2019-02-04	31	54382	123519	6913	28568	NA	NA	0	0	NA	NA	NA	NA	NA	16512	3234	34488.5	4710.5	321	22.0438	165	11.3309	4.82074	796	1580	1184	1744	1504	-20	192	0	24	27	NA	NA	NA	3.85059e+06	0.514019	0.478768	NA	NA	NA	NA
4	499	C	04_NAM_499_C	2019-02-05	32	68379	146458	13997	22939.5	NA	NA	0	0	NA	NA	NA	NA	NA	21276	4764	46452	11963.5	342	23.4859	226	15.5199	8.97255	1909	1545	1175	1770	1516	-9	1113	0	61	21	NA	NA	NA	5.56354e+06	0.660819	0.458021	NA	NA	NA	NA
4	499	C	04_NAM_499_C	2019-02-06	33	82418	166172	14039	19713	NA	NA	0	0	NA	NA	NA	NA	NA	25981	4705	48682	2230	362	24.8594	216	14.8332	9.95343	2586	1556	1168	1771	1529	-7	677	0	-10	20	NA	NA	NA	7.45876e+06	0.596685	0.533688	NA	NA	NA	NA
4	499	C	04_NAM_499_C	2019-02-07	34	90069	191305	7651	25133.5	NA	NA	0	0	NA	NA	NA	NA	NA	28686	2705	51364.5	2682.5	373	25.6148	246	16.8934	9.84801	2825	1522	1164	1767	1536	-4	239	0	30	11	NA	NA	NA	8.6091e+06	0.659517	0.558479	NA	NA	NA	NA
4	499	C	04_NAM_499_C	2019-02-08	35	109521	232765	19452	41460	NA	NA	0	0	NA	NA	NA	NA	NA	38279	9593	55067.5	3703	368	25.2714	237	16.2753	20.3297	7782	1536	1161	1772	1528	-3	4957	0	-9	-5	NA	NA	NA	1.2668e+07	0.644022	0.695129	NA	NA	NA	NA
4	499	C	04_NAM_499_C	2019-02-09	36	130715	266996	21194	34230.5	NA	NA	0	0	NA	NA	NA	NA	NA	46175	7896	69989	14921.5	372	25.5461	272	18.6789	27.0818	12505	1527	1139	1798	1510	-22	4723	0	35	4	NA	NA	NA	1.66944e+07	0.731183	0.659747	NA	NA	NA	NA
4	499	C	04_NAM_499_C	2019-02-10	37	160084	313502	29369	46507	6	NA	0	0	NA	NA	NA	NA	NA	53369	7194	88139	18150	432	29.6665	294	20.1897	26.4048	14092	1509	1083	1802	1514	-56	1587	0	22	60	NA	NA	NA	2.13532e+07	0.680556	0.605509	NA	NA	NA	NA
4	499	C	04_NAM_499_C	2019-02-13	40	260869	446366	100785	132863	NA	NA	0	0	110.015	112	NA	NA	NA	89877	36508	169254	81114.5	525	36.053	490	33.6494	22.3661	20102	1355	1035	1844	1559	-48	6010	0	196	93	NA	NA	NA	4.5905e+07	0.933333	0.53102	NA	NA	NA	NA
4	499	C	04_NAM_499_C	2019-02-15	42	257320	539500	-3549	93134	NA	NA	0	0	109.293	111	-0.721632	-1	NA	131648	41771	243136	73883	711	48.826	590	40.5167	26.6871	35133	1339	1011	1928	1721	-24	15031	0	100	186	NA	NA	NA	6.67807e+07	0.829817	0.541457	NA	NA	NA	0.334824
4	499	C	04_NAM_499_C	2019-02-17	44	283317	503834	25997	-35665	NA	NA	0	0	104.933	108	-4.36038	-3	NA	167116	35468	329128	85991	718	49.3067	845	58.0281	24.9767	41740	1100	994	1944	1711	-17	6607	0	255	7	NA	NA	NA	8.89517e+07	1.17688	0.507755	NA	NA	NA	0.278088
4	499	C	04_NAM_499_C	2019-02-18	45	199830	411956	-83487	-91878	1881	1881	1	1	105.059	108	0.126728	0	NA	149911	-17205	367264	38136	655	44.9804	972	66.7495	35.6051	53376	990	1060	1961	1714	66	11636	6.78672	127	-63	NA	3	88	6.70137e+07	1.48397	0.408184	1	NA	NA	0.288848
4	499	C	04_NAM_499_C	2019-02-20	47	220193	456944	20363	44987.5	7457	7225	1	1	105.778	108	0.719073	0	NA	183827	33916	476240	108977	679	46.6285	1205	82.7502	28.0802	51619	760	1033	1964	1711	-27	-1757	12.1275	233	24	NA	14	86	8.62603e+07	1.77467	0.385996	2	NA	NA	0.299806
4	499	C	04_NAM_499_C	2019-02-22	49	274771	457830	54578	886	15858	15237	1	2	102.421	105	-3.3573	-3	0	249704	65877	615853	139612	689	47.3152	1420	97.5147	32.2189	80452	544	1027	1963	1715	-6	28833	25.6884	215	10	218.058	26	82	1.30891e+08	2.06096	0.40546	3	15.6268	15.6268	0.287508
4	499	C	04_NAM_499_C	2019-02-26	53	370303	648182	95532	190352	41806	40577	1	7	99.9114	101	-2.50969	-4	NA	292512	42808	845724	229871	646	44.3623	1712	117.567	30.9109	90418	243	1037	1954	1682	10	9966	52.7385	292	-43	NA	69	75	1.78001e+08	2.65015	0.345872	4	26.037	26.1715	0.297004
4	499	C	04_NAM_499_C	2019-02-28	55	429140	934794	58837	286612	77680	75959	1	8	108.943	122	9.03192	21	NA	329498	36986	1.01805e+06	172328	728	49.9935	1827	125.464	27.2193	89687	129	1044	1955	1771	7	-731	67.6578	115	82	NA	113	71	2.1585e+08	2.50962	0.323656	5	35.4339	34.5008	0.277863
4	523	D	04_NAM_523_D	2019-01-25	21	5375	10011	NA	NA	NA	NA	0	0	NA	NA	NA	NA	NA	808	NA	799	NA	50	3.43362	20	1.37345	18.4406	149	1682	1279	1701	1328	NA	NA	0	NA	NA	NA	NA	NA	59238	0.4	1.01126	NA	NA	NA	NA
4	523	D	04_NAM_523_D	2019-01-26	22	7007	13650	1632	3639	NA	NA	0	0	NA	NA	NA	NA	NA	1365	557	1427.5	628.5	71	4.87574	25	1.71681	13.8462	189	1677	1269	1701	1339	-10	40	0	5	21	NA	NA	NA	114261	0.352113	0.956217	NA	NA	NA	NA
4	523	D	04_NAM_523_D	2019-01-27	23	9627	18086.5	2620	4436.5	NA	NA	0	0	NA	NA	NA	NA	NA	2783	1418	3256	1828.5	87	5.97449	48	3.29627	7.29429	203	1654	1256	1701	1342	-13	14	0	23	16	NA	NA	NA	273060	0.551724	0.85473	NA	NA	NA	NA
4	523	D	04_NAM_523_D	2019-01-28	24	11826	21742.5	2199	3656	NA	NA	0	0	NA	NA	NA	NA	NA	3903	1120	5571	2315	87	5.97449	78	5.35644	13.6305	532	1629	1242	1706	1328	-14	329	0	30	0	NA	NA	NA	424441	0.896552	0.700592	NA	NA	NA	NA
4	523	D	04_NAM_523_D	2019-01-29	25	15547	27071.5	3721	5329	NA	NA	0	0	NA	NA	NA	NA	NA	6513	2610	8662	3091	115	7.89732	96	6.59254	8.8592	577	1611	1236	1706	1350	-6	45	0	18	28	NA	NA	NA	812090	0.834783	0.751905	NA	NA	NA	NA
4	523	D	04_NAM_523_D	2019-01-30	26	19395	38637	3848	11565.5	NA	NA	0	0	NA	NA	NA	NA	NA	7261	748	8667.5	5.5	132	9.06475	87	5.97449	7.47831	543	1621	1219	1707	1350	-17	-34	0	-9	17	NA	NA	NA	1.01121e+06	0.659091	0.837727	NA	NA	NA	NA
4	523	D	04_NAM_523_D	2019-01-31	27	24322	49496.5	4927	10859.5	NA	NA	0	0	NA	NA	NA	NA	NA	10062	2801	11825.5	3158	156	10.7129	102	7.00458	5.31703	535	1606	1226	1707	1381	7	-8	0	15	24	NA	NA	NA	1.56922e+06	0.653846	0.850873	NA	NA	NA	NA
4	523	D	04_NAM_523_D	2019-02-01	28	32406	62414.5	8084	12918	NA	NA	0	0	NA	NA	NA	NA	NA	11108	1046	13161.5	1336	165	11.3309	114	7.82865	2.94382	327	1590	1243	1703	1407	17	-208	0	12	9	NA	NA	NA	1.99963e+06	0.690909	0.843977	NA	NA	NA	NA
4	523	D	04_NAM_523_D	2019-02-02	29	45632	82691	13226	20276.5	NA	NA	0	0	NA	NA	NA	NA	NA	13885	2777	17994	4832.5	203	13.9405	138	9.47678	2.41988	336	1567	1229	1704	1431	-14	9	0	24	38	NA	NA	NA	2.96606e+06	0.679803	0.771646	NA	NA	NA	NA
4	523	D	04_NAM_523_D	2019-02-03	30	55312	110254	9680	27563.5	NA	NA	0	0	NA	NA	NA	NA	NA	15024	1139	23445	5451	279	19.1596	112	7.6913	1.51092	227	1592	1223	1703	1501	-6	-109	0	-26	76	NA	NA	NA	3.53342e+06	0.401434	0.640819	NA	NA	NA	NA
4	523	D	04_NAM_523_D	2019-02-04	31	67304	151612	11992	41357.5	NA	NA	0	0	NA	NA	NA	NA	NA	16739	1715	28544.5	5099.5	365	25.0654	105	7.2106	1.03351	173	1600	1188	1704	1552	-35	-54	0	-7	86	NA	NA	NA	4.3426e+06	0.287671	0.586418	NA	NA	NA	NA
4	523	D	04_NAM_523_D	2019-02-05	32	68327	137764	1023	-13848.5	NA	NA	0	0	NA	NA	NA	NA	NA	17813	1074	33985	5440.5	251	17.2368	211	14.4899	21.591	3846	1576	1093	1786	1343	-95	3673	0	106	-114	NA	NA	NA	4.65622e+06	0.840637	0.524143	NA	NA	NA	NA
4	523	D	04_NAM_523_D	2019-02-06	33	81657	154080	13330	16316.5	NA	NA	0	0	NA	NA	NA	NA	NA	19639	1826	33213.5	-771.5	269	18.4729	225	15.4513	41.3769	8126	1591	1076	1815	1344	-17	4280	0	14	18	NA	NA	NA	5.61198e+06	0.836431	0.591296	NA	NA	NA	NA
4	523	D	04_NAM_523_D	2019-02-07	34	88195	158871	6538	4791	NA	NA	0	0	NA	NA	NA	NA	NA	27417	7778	47623.5	14410	295	20.2583	258	17.7175	51.3258	14072	1558	1060	1815	1354	-16	5946	0	33	26	NA	NA	NA	8.1422e+06	0.874576	0.575703	NA	NA	NA	NA
4	523	D	04_NAM_523_D	2019-02-08	35	96986	202416	8791	43545	NA	NA	0	0	NA	NA	NA	NA	NA	35091	7674	67790.5	20167	376	25.8208	283	19.4343	51.2382	17980	1561	1080	1843	1455	20	3908	0	25	81	NA	NA	NA	1.09282e+07	0.75266	0.517639	NA	NA	NA	NA
4	523	D	04_NAM_523_D	2019-02-09	36	120001	236788	23015	34371.5	NA	NA	0	0	NA	NA	NA	NA	NA	44944	9853	86674	18883.5	447	30.6965	291	19.9837	43.7122	19646	1549	1073	1839	1519	-7	1666	0	8	71	NA	NA	NA	1.55691e+07	0.651007	0.518541	NA	NA	NA	NA
4	523	D	04_NAM_523_D	2019-02-10	37	144187	271088	24186	34300.5	NA	NA	0	0	NA	NA	NA	NA	NA	60686	15742	110934	24260	501	34.4048	322	22.1125	39.3715	23893	1540	1064	1861	1564	-9	4247	0	31	54	NA	NA	NA	2.30437e+07	0.642715	0.547046	NA	NA	NA	NA
4	523	D	04_NAM_523_D	2019-02-13	40	227477	351364	83290	80276.5	NA	NA	0	0	109.479	112	NA	NA	NA	93730	33044	165554	54619.5	569	39.0746	412	28.293	24.7509	23199	1440	1020	1851	1588	-44	-694	0	90	68	NA	NA	NA	4.47041e+07	0.724077	0.566161	NA	NA	NA	NA
4	523	D	04_NAM_523_D	2019-02-15	42	184873	397129	-42604	45764.5	NA	NA	0	0	109.237	111	-0.24132	-1	NA	122687	28957	204332	38779	621	42.6455	478	32.8254	30.3406	37224	1383	914	1860	1534	-106	14025	0	66	52	NA	NA	NA	5.27516e+07	0.769726	0.600428	NA	NA	NA	0.375974
4	523	D	04_NAM_523_D	2019-02-17	44	208633	415733	23760	18604	NA	NA	0	0	106.084	109	-3.15339	-2	NA	150190	27503	296188	91855	664	45.5984	719	49.3754	31.5261	47349	1159	909	1877	1572	-5	10125	0	241	43	NA	NA	NA	6.86013e+07	1.08283	0.507077	NA	NA	NA	0.316654
4	523	D	04_NAM_523_D	2019-02-18	45	237703	443650	29070	27917	604	605	1	1	101.711	104	-4.37295	-5	NA	162107	11917	333183	36995.5	672	46.1478	855	58.7149	26.1414	42377	1008	900	1862	1571	-9	-4972	0	136	8	NA	1	90	7.90349e+07	1.27232	0.48654	1	NA	NA	0.319625
4	523	D	04_NAM_523_D	2019-02-20	47	275657	492566	37954	48916	7603	7542	1	2	101.674	104	-0.0369969	0	NA	179989	17882	441826	108643	691	47.4526	1074	73.7541	26.685	48030	795	903	1868	1593	3	5653	12.8322	219	19	NA	11	86	9.44997e+07	1.55427	0.407375	2	7.35729	7.51818	0.342064
4	523	D	04_NAM_523_D	2019-02-22	49	298538	509902	22881	17336.5	18216	17640	1	3	102.096	104	0.422055	0	0	212078	32089	613354	171528	671	46.0791	1274	87.4886	27.2683	57830	603	923	1876	1593	20	9800	33.299	200	-20	219.231	26	80	1.15877e+08	1.89866	0.345768	3	16.4992	19.5504	0.3043
4	523	D	04_NAM_523_D	2019-02-26	53	358394	818932	59856	309029	67076	66118	1	8	104.935	114	2.83903	10	NA	271342	59264	1001937	388583	716	49.1694	1627	111.73	27.1359	73631	276	950	1902	1665	27	15801	59.8962	353	45	NA	95	72	162441648	2.27235	0.270817	4	29.1782	29.6995	0.197059
4	523	D	04_NAM_523_D	2019-02-28	55	372171	1262309	13777	443378	91320	89720	1	11	116.54	139	11.6048	25	NA	296833	25491	1226086	224149	850	58.3715	1753	120.383	28.4685	84504	159	908	1911	1757	-42	10873	75.5285	126	134	NA	129	68	1.81085e+08	2.06235	0.242098	5	36.9994	37.9524	0.192491
4	528	C	04_NAM_528_C	2019-01-25	21	5166	8902.5	NA	NA	NA	NA	0	0	NA	NA	NA	NA	NA	1518	NA	5712.5	NA	206	14.1465	50	3.43362	30.0395	456	1669	1145	1718	1350	NA	NA	0	NA	NA	NA	NA	NA	109106	0.242718	0.265733	NA	NA	NA	NA
4	528	C	04_NAM_528_C	2019-01-26	22	6340	11222.5	1174	2320	NA	NA	0	0	NA	NA	NA	NA	NA	2483	965	6962.5	1250	216	14.8332	57	3.91432	13.2904	330	1661	1146	1717	1361	1	-126	0	7	10	NA	NA	NA	197707	0.263889	0.356625	NA	NA	NA	NA
4	528	C	04_NAM_528_C	2019-01-28	24	10522	17994.5	4182	6772	NA	NA	0	0	NA	NA	NA	NA	NA	5484	3001	19189.5	12227	349	23.9666	87	5.97449	18.5813	1019	1632	1150	1718	1498	4	689	0	30	133	NA	NA	NA	562531	0.249284	0.285781	NA	NA	NA	NA
4	528	C	04_NAM_528_C	2019-01-29	25	12991	21478	2469	3483.5	NA	NA	0	0	NA	NA	NA	NA	NA	7358	1874	16990.5	-2199	271	18.6102	131	8.99608	15.6836	1154	1618	1144	1748	1414	-6	135	0	44	-78	NA	NA	NA	838651	0.483395	0.433066	NA	NA	NA	NA
4	528	C	04_NAM_528_C	2019-01-30	26	16332	28646	3341	7168	NA	NA	0	0	NA	NA	NA	NA	NA	8982	1624	17575.5	585	311	21.3571	101	6.93591	7.8713	707	1623	1145	1723	1455	1	-447	0	-30	40	NA	NA	NA	1.14787e+06	0.324759	0.511052	NA	NA	NA	NA
4	528	C	04_NAM_528_C	2019-01-31	27	21131	36103	4799	7457	NA	NA	0	0	NA	NA	NA	NA	NA	11565	2583	24883.5	7308	352	24.1727	117	8.03466	12.1574	1406	1606	1144	1722	1495	-1	699	0	16	41	NA	NA	NA	1.68115e+06	0.332386	0.464766	NA	NA	NA	NA
4	528	C	04_NAM_528_C	2019-02-01	28	29861	56001.5	8730	19898.5	NA	NA	0	0	NA	NA	NA	NA	NA	9996	-1569	13197	-11686.5	171	11.743	103	7.07325	4.69188	469	1603	1301	1705	1471	157	-937	0	-14	-181	NA	NA	NA	1.72734e+06	0.602339	0.757445	NA	NA	NA	NA
4	528	C	04_NAM_528_C	2019-02-02	29	30728	63366.5	867	7365	NA	NA	0	0	NA	NA	NA	NA	NA	9241	-755	13143.5	-53.5	139	9.54546	137	9.40811	8.60297	795	1569	1187	1705	1325	-114	326	0	34	-32	NA	NA	NA	1.61989e+06	0.985612	0.703085	NA	NA	NA	NA
4	528	C	04_NAM_528_C	2019-02-03	30	47569	91392	16841	28025.5	NA	NA	0	0	NA	NA	NA	NA	NA	11216	1975	13631	487.5	205	14.0778	109	7.48529	6.89194	773	1597	1127	1705	1331	-60	-22	0	-28	66	NA	NA	NA	2.44625e+06	0.531707	0.82283	NA	NA	NA	NA
4	528	C	04_NAM_528_C	2019-02-04	31	61004	103415	13435	12023	NA	NA	0	0	NA	NA	NA	NA	NA	15103	3887	20557.5	6926.5	218	14.9706	126	8.65271	5.34331	807	1580	1123	1705	1340	-4	34	0	17	13	NA	NA	NA	3.73029e+06	0.577982	0.734671	NA	NA	NA	NA
4	528	C	04_NAM_528_C	2019-02-05	32	70260	131652	9256	28237	NA	NA	0	0	NA	NA	NA	NA	NA	25504	10401	36389	15831.5	301	20.6704	202	13.8718	24.3178	6202	1555	1070	1756	1370	-53	5395	0	76	83	NA	NA	NA	6.76024e+06	0.671096	0.700871	NA	NA	NA	NA
4	528	C	04_NAM_528_C	2019-02-06	33	77670	152726	7410	21074	NA	NA	0	0	NA	NA	NA	NA	NA	30614	5110	45722.5	9333.5	358	24.5847	215	14.7646	26.0012	7960	1561	1048	1775	1405	-22	1758	0	13	57	NA	NA	NA	8.53192e+06	0.600559	0.669561	NA	NA	NA	NA
4	528	C	04_NAM_528_C	2019-02-07	34	91850	167490	14180	14764	NA	NA	0	0	NA	NA	NA	NA	NA	32036	1422	52691	6968.5	371	25.4774	221	15.1766	23.9262	7665	1552	1047	1772	1417	-1	-295	0	6	13	NA	NA	NA	9.70908e+06	0.595687	0.607998	NA	NA	NA	NA
4	528	C	04_NAM_528_C	2019-02-08	35	114290	204738	22440	37248	NA	NA	0	0	NA	NA	NA	NA	NA	41738	9702	66418	13727	454	31.1772	243	16.6874	22.1141	9230	1543	1016	1785	1469	-31	1565	0	22	83	NA	NA	NA	1.41103e+07	0.535242	0.628414	NA	NA	NA	NA
4	528	C	04_NAM_528_C	2019-02-09	36	154147	256777	39857	52039	NA	NA	0	0	NA	NA	NA	NA	NA	51719	9981	88299.5	21881.5	537	36.877	290	19.915	19.1535	9906	1501	980	1790	1516	-36	676	0	47	83	NA	NA	NA	2.03057e+07	0.540037	0.585722	NA	NA	NA	NA
4	528	C	04_NAM_528_C	2019-02-10	37	186293	302916	32146	46138.5	NA	NA	0	0	NA	NA	NA	NA	NA	62367	10648	110604	22305	592	40.654	323	22.1812	16.4205	10241	1476	953	1798	1544	-27	335	0	33	55	NA	NA	NA	2.69186e+07	0.545608	0.563874	NA	NA	NA	NA
4	528	C	04_NAM_528_C	2019-02-13	40	289814	436435	103521	133520	NA	NA	0	0	108.526	111	NA	NA	NA	108877	46510	187876	77271.5	670	46.0105	408	28.0183	13.135	14301	1385	938	1792	1607	-15	4060	0	85	78	NA	NA	NA	5.86133e+07	0.608955	0.579515	NA	NA	NA	NA
4	528	C	04_NAM_528_C	2019-02-15	42	276564	529445	-13250	93010	NA	NA	0	0	104.709	107	-3.8174	-4	NA	146041	37164	246293	58417	684	46.9719	523	35.9156	18.1737	26541	1282	956	1804	1639	18	12240	0	115	14	NA	NA	NA	7.6802e+07	0.76462	0.592956	NA	NA	NA	0.353472
4	528	C	04_NAM_528_C	2019-02-17	44	283178	497162	6614	-32283.5	NA	NA	0	0	103.07	107	-1.63855	0	NA	175773	29732	346461	100168	645	44.2937	865	59.4016	34.3801	60431	1021	965	1885	1609	9	33890	0	342	-39	NA	NA	NA	9.35367e+07	1.34109	0.507338	NA	NA	NA	0.284414
4	528	C	04_NAM_528_C	2019-02-18	45	337982	529005	54804	31843.5	1600	1572	1	1	98.515	102	-4.55553	-5	NA	189183	13410	397042	50580.5	614	42.1648	995	68.329	33.0505	62526	888	981	1882	1594	16	2095	7.73236	130	-31	NA	3	87	1.09984e+08	1.62052	0.476482	1	NA	NA	0.289761
4	528	C	04_NAM_528_C	2019-02-20	47	333654	524671	-4328	-4334	9158	9052	1	2	99.2905	102	0.77555	0	NA	222905	33722	496751	99709.5	630	43.2636	1225	84.1236	37.6106	83836	676	969	1900	1598	-12	21310	14.435	230	16	NA	10	86	1.28756e+08	1.94444	0.448726	2	11.9537	11.9537	0.355755
4	528	C	04_NAM_528_C	2019-02-22	49	382530	548926	48876	24254.5	18181	17727	1	3	99.1291	101	-0.161455	-1	0	278381	55476	677678	180928	625	42.9202	1479	101.566	37.453	104262	481	964	1959	1588	-5	20426	34.228	254	-5	219.733	26	80	1.72176e+08	2.3664	0.410786	3	21.5284	21.5284	0.318908
4	528	C	04_NAM_528_C	2019-02-26	53	458429	908218	75899	359293	58969	57644	1	9	99.9118	101	0.782709	0	NA	374358	95977	1.05631e+06	378635	709	48.6887	1829	125.602	30.0798	112606	157	905	1985	1613	-59	8344	66.1722	350	84	NA	80	72	2.53468e+08	2.57969	0.3544	4	33.1103	32.298	0.233662
4	528	C	04_NAM_528_C	2019-02-28	55	469966	1.24974e+06	11537	341524	83937	81871	1	12	108.345	120	8.43299	19	NA	417177	42819	1248466	192152	840	57.6848	2007	137.825	28.7617	119987	37	816	2043	1655	-89	7381	79.4581	178	131	NA	119	69	285991797	2.38929	0.334152	5	38.1476	36.2339	0.236668
4	544	D	04_NAM_544_D	2019-01-25	21	2130	2925	NA	NA	NA	NA	0	0	NA	NA	NA	NA	NA	862	NA	1090.5	NA	45	3.09026	42	2.88424	0	0	1655	1257	1696	1301	NA	NA	0	NA	NA	NA	NA	NA	39783	0.933333	0.790463	NA	NA	NA	NA
4	544	D	04_NAM_544_D	2019-01-26	22	3153	4031.5	1023	1106.5	NA	NA	0	0	NA	NA	NA	NA	NA	1066	204	1457.5	367	52	3.57096	48	3.29627	0.0938086	1	1651	1251	1698	1302	-6	1	0	6	7	NA	NA	NA	59857.6	0.923077	0.731389	NA	NA	NA	NA
4	544	D	04_NAM_544_D	2019-01-27	23	3879	5551.5	726	1520	NA	NA	0	0	NA	NA	NA	NA	NA	1700	634	2418	960.5	69	4.73839	56	3.84565	1.82353	31	1647	1235	1702	1303	-16	30	0	8	17	NA	NA	NA	105879	0.811594	0.70306	NA	NA	NA	NA
4	544	D	04_NAM_544_D	2019-01-28	24	5209	6433	1330	881.5	NA	NA	0	0	NA	NA	NA	NA	NA	2296	596	3901.5	1483.5	68	4.66972	82	5.63113	1.39373	32	1622	1238	1703	1305	3	1	0	26	-1	NA	NA	NA	165710	1.20588	0.588492	NA	NA	NA	NA
4	544	D	04_NAM_544_D	2019-01-29	25	6503	7981.5	1294	1548.5	NA	NA	0	0	NA	NA	NA	NA	NA	3568	1272	6010.5	2109	80	5.49379	92	6.31786	5.38117	192	1613	1230	1704	1309	-8	160	0	10	12	NA	NA	NA	287728	1.15	0.593628	NA	NA	NA	NA
4	544	D	04_NAM_544_D	2019-01-30	26	8295	13448	1792	5466.5	NA	NA	0	0	NA	NA	NA	NA	NA	4506	938	7115.5	1105	123	8.4467	97	6.66122	6.05859	273	1609	1188	1705	1310	-42	81	0	5	43	NA	NA	NA	410392	0.788618	0.633265	NA	NA	NA	NA
4	544	D	04_NAM_544_D	2019-01-31	27	8410	19159	115	5711	NA	NA	0	0	NA	NA	NA	NA	NA	5477	971	7933	817.5	149	10.2322	87	5.97449	6.35384	348	1619	1160	1705	1308	-28	75	0	-10	26	NA	NA	NA	502274	0.583893	0.690407	NA	NA	NA	NA
4	544	D	04_NAM_544_D	2019-02-01	28	11690	25829	3280	6670	NA	NA	0	0	NA	NA	NA	NA	NA	4473	-1004	7534	-399	142	9.75147	96	6.59254	2.86161	128	1609	1164	1704	1305	4	-220	0	9	-7	NA	NA	NA	483622	0.676056	0.593709	NA	NA	NA	NA
4	544	D	04_NAM_544_D	2019-02-02	29	17026	34318.5	5336	8489.5	NA	NA	0	0	NA	NA	NA	NA	NA	5047	574	8205	671	139	9.54546	100	6.86723	0.336834	17	1602	1179	1701	1317	15	-111	0	4	-3	NA	NA	NA	658551	0.719424	0.615113	NA	NA	NA	NA
4	544	D	04_NAM_544_D	2019-02-03	30	19871	48997.5	2845	14679	NA	NA	0	0	NA	NA	NA	NA	NA	6858	1811	11308.5	3103.5	180	12.361	102	7.00458	0.29163	20	1601	1161	1702	1340	-18	3	0	2	41	NA	NA	NA	966735	0.566667	0.606446	NA	NA	NA	NA
4	544	D	04_NAM_544_D	2019-02-04	31	25841	63641	5970	14643.5	NA	NA	0	0	NA	NA	NA	NA	NA	8950	2092	15425.5	4117	230	15.7946	98	6.72989	0.234637	21	1605	1145	1702	1374	-16	1	0	-4	50	NA	NA	NA	1.43872e+06	0.426087	0.580208	NA	NA	NA	NA
4	544	D	04_NAM_544_D	2019-02-05	32	31070	68760	5229	5119	NA	NA	0	0	NA	NA	NA	NA	NA	6240	-2710	13781	-1644.5	231	15.8633	87	5.97449	5.65705	353	1619	1236	1705	1466	91	332	0	-11	1	NA	NA	NA	1.09991e+06	0.376623	0.452797	NA	NA	NA	NA
4	544	D	04_NAM_544_D	2019-02-06	33	37478	74652.5	6408	5892.5	NA	NA	0	0	NA	NA	NA	NA	NA	8002	1762	16109	2328	275	18.8849	83	5.6998	3.76156	301	1623	1231	1705	1505	-5	-52	0	-4	44	NA	NA	NA	1.54913e+06	0.301818	0.496741	NA	NA	NA	NA
4	544	D	04_NAM_544_D	2019-02-07	34	46586	83635.5	9108	8983	NA	NA	0	0	NA	NA	NA	NA	NA	13297	5295	24238	8129	296	20.327	115	7.89732	2.14334	285	1589	1205	1703	1500	-26	-16	0	32	21	NA	NA	NA	2.87e+06	0.388514	0.548601	NA	NA	NA	NA
4	544	D	04_NAM_544_D	2019-02-08	35	50540	94623	3954	10987.5	NA	NA	0	0	NA	NA	NA	NA	NA	12308	-989	21382.5	-2855.5	235	16.138	132	9.06475	3.08742	380	1573	1194	1704	1428	-11	95	0	17	-61	NA	NA	NA	2.76697e+06	0.561702	0.575611	NA	NA	NA	NA
4	544	D	04_NAM_544_D	2019-02-09	36	65894	131368	15354	36745	NA	NA	0	0	NA	NA	NA	NA	NA	19425	7117	30105	8722.5	282	19.3656	149	10.2322	1.91506	372	1555	1158	1703	1439	-36	-8	0	17	47	NA	NA	NA	4.98636e+06	0.528369	0.645242	NA	NA	NA	NA
4	544	D	04_NAM_544_D	2019-02-10	37	82160	158848	16266	27479.5	NA	NA	0	0	NA	NA	NA	NA	NA	25154	5729	36740.5	6635.5	323	22.1812	151	10.3695	1.67369	421	1554	1121	1704	1443	-37	49	0	2	41	NA	NA	NA	7.21003e+06	0.467492	0.68464	NA	NA	NA	NA
4	544	D	04_NAM_544_D	2019-02-13	40	143405	245606	61245	86759	NA	NA	0	0	117.508	120	NA	NA	NA	44214	19060	76150.5	39410	424	29.1171	277	19.0222	0.845886	374	1474	1089	1750	1512	-32	-47	0	126	101	NA	NA	NA	1.67433e+07	0.653302	0.580613	NA	NA	NA	NA
4	544	D	04_NAM_544_D	2019-02-15	42	132001	257419	-11404	11812.5	NA	NA	0	0	115.173	119	-2.3347	-1	NA	54906	10692	103316	27165	460	31.5893	350	24.0353	4.73354	2599	1441	1077	1790	1536	-12	2225	0	73	36	NA	NA	NA	19948416	0.76087	0.53144	NA	NA	NA	0.439764
4	544	D	04_NAM_544_D	2019-02-17	44	148036	287284	16035	29864.5	NA	NA	0	0	111.435	117	-3.73833	-2	NA	73999	19093	151882	48566.5	466	32.0013	530	36.3963	10.892	8060	1268	1073	1797	1538	-4	5461	0	180	6	NA	NA	NA	2.84714e+07	1.13734	0.487214	NA	NA	NA	0.374303
4	544	D	04_NAM_544_D	2019-02-18	45	159421	312258	11385	24974	NA	NA	0	0	108.259	112	-3.17626	-5	NA	82455	8456	182028	30145.5	485	33.3061	652	44.7744	9.8478	8120	1151	1064	1802	1548	-9	60	0	122	19	NA	NA	NA	3.29223e+07	1.34433	0.452981	NA	NA	NA	0.331542
4	544	D	04_NAM_544_D	2019-02-20	47	181261	333056	21840	20799	3794	3738	1	1	106.791	110	-1.46828	-2	NA	103518	21063	254466	72439	490	33.6494	851	58.4402	13.0876	13548	947	1059	1797	1548	-5	5428	8.32573	199	5	NA	7	87	4.40725e+07	1.73673	0.406804	1	NA	NA	0.358427
4	544	D	04_NAM_544_D	2019-02-22	49	188573	326373	7312	-6683.5	11128	10443	1	2	106.798	110	0.00767757	0	0	126986	23468	339315	84848.5	474	32.5507	1035	71.0759	15.9348	20235	772	1075	1806	1548	16	6687	13.0243	184	-16	214.356	17	85	5.51437e+07	2.18354	0.374242	2	7.73416	7.41157	0.346247
4	544	D	04_NAM_544_D	2019-02-26	53	301678	589300	113105	262928	38143	37205	1	5	103.931	108	-2.86727	-2	NA	170149	43163	526995	187680	510	35.0229	1302	89.4114	12.4532	21189	533	1034	1834	1543	-41	954	44.4348	267	36	NA	55	74	9.34547e+07	2.55294	0.322866	3	24.9612	23.6243	0.139245
4	544	D	04_NAM_544_D	2019-02-28	55	330101	829013	28423	239712	37403	36601	1	7	107.613	117	3.68182	9	NA	201346	31197	635122	108128	602	41.3407	1412	96.9653	11.6407	23438	445	951	1856	1552	-83	2249	58.8333	110	92	NA	63	69	1.15682e+08	2.34551	0.317019	4	30.7972	30.665	0.132712
4	560	C	04_NAM_560_C	2019-01-25	21	4276	7321	NA	NA	NA	NA	0	0	NA	NA	NA	NA	NA	1908	NA	2409	NA	82	5.63113	45	3.09026	1.88679	36	1656	1249	1700	1330	NA	NA	0	NA	NA	NA	NA	NA	124766	0.54878	0.79203	NA	NA	NA	NA
4	560	C	04_NAM_560_C	2019-01-26	22	5138	10028.5	862	2707.5	NA	NA	0	0	NA	NA	NA	NA	NA	2054	146	2827.5	418.5	88	6.04317	44	3.02158	3.65141	75	1657	1246	1700	1333	-3	39	0	-1	6	NA	NA	NA	147230	0.5	0.726437	NA	NA	NA	NA
4	560	C	04_NAM_560_C	2019-01-27	23	5929	12695	791	2666.5	NA	NA	0	0	NA	NA	NA	NA	NA	3045	991	3975	1147.5	92	6.31786	57	3.91432	19.4745	593	1650	1245	1706	1336	-1	518	0	13	4	NA	NA	NA	234465	0.619565	0.766038	NA	NA	NA	NA
4	560	C	04_NAM_560_C	2019-01-28	24	8515	16550.5	2586	3855.5	NA	NA	0	0	NA	NA	NA	NA	NA	3971	926	4987.5	1012.5	84	5.76848	83	5.6998	9.64493	383	1624	1239	1706	1322	-6	-210	0	26	-8	NA	NA	NA	366431	0.988095	0.79619	NA	NA	NA	NA
4	560	C	04_NAM_560_C	2019-01-29	25	10977	18864.5	2462	2314	NA	NA	0	0	NA	NA	NA	NA	NA	5431	1460	7391.5	2404	96	6.59254	106	7.27927	7.16259	389	1601	1229	1706	1324	-10	6	0	23	12	NA	NA	NA	569012	1.10417	0.734763	NA	NA	NA	NA
4	560	C	04_NAM_560_C	2019-01-30	26	13711	25595	2734	6730.5	NA	NA	0	0	NA	NA	NA	NA	NA	6712	1281	8382	990.5	111	7.62263	104	7.14192	5.94458	399	1604	1228	1707	1338	-1	10	0	-2	15	NA	NA	NA	785935	0.936937	0.800764	NA	NA	NA	NA
4	560	C	04_NAM_560_C	2019-01-31	27	17514	36741	3803	11146	NA	NA	0	0	NA	NA	NA	NA	NA	8000	1288	10507	2125	150	10.3009	110	7.55396	5.25	420	1598	1219	1707	1368	-9	21	0	6	39	NA	NA	NA	1.05872e+06	0.733333	0.761397	NA	NA	NA	NA
4	560	C	04_NAM_560_C	2019-02-01	28	23591	47923.5	6077	11182.5	NA	NA	0	0	NA	NA	NA	NA	NA	8138	138	12809	2302	174	11.949	118	8.10334	2.70337	220	1587	1207	1704	1380	-12	-200	0	8	24	NA	NA	NA	1.24994e+06	0.678161	0.635335	NA	NA	NA	NA
4	560	C	04_NAM_560_C	2019-02-02	29	31634	57434	8043	9510.5	NA	NA	0	0	NA	NA	NA	NA	NA	11219	3081	15235.5	2426.5	178	12.2237	122	8.37803	0.926999	104	1583	1184	1704	1361	-23	-116	0	4	4	NA	NA	NA	1.99541e+06	0.685393	0.736372	NA	NA	NA	NA
4	560	C	04_NAM_560_C	2019-02-03	30	38278	77134	6644	19700	NA	NA	0	0	NA	NA	NA	NA	NA	16550	5331	25566	10330.5	244	16.7561	156	10.7129	19.7039	3261	1586	1163	1741	1406	-21	3157	0	34	66	NA	NA	NA	3.23797e+06	0.639344	0.647344	NA	NA	NA	NA
4	560	C	04_NAM_560_C	2019-02-04	31	39451	74549	1173	-2585	NA	NA	0	0	NA	NA	NA	NA	NA	20642	4092	30870	5304	246	16.8934	201	13.8031	64.4705	13308	1593	1100	1793	1345	-63	10047	0	45	2	NA	NA	NA	4.09997e+06	0.817073	0.668675	NA	NA	NA	NA
4	560	C	04_NAM_560_C	2019-02-05	32	53799	94265	14348	19716	NA	NA	0	0	NA	NA	NA	NA	NA	28343	7701	42025	11155	284	19.5029	232	15.932	58.667	16628	1572	1083	1803	1366	-17	3320	0	31	38	NA	NA	NA	6.57405e+06	0.816901	0.674432	NA	NA	NA	NA
4	560	C	04_NAM_560_C	2019-02-06	33	66339	119225	12540	24960	NA	NA	0	0	NA	NA	NA	NA	NA	30518	2175	48642.5	6617.5	309	21.2198	251	17.2368	53.3194	16272	1563	1077	1813	1385	-6	-356	0	19	25	NA	NA	NA	7.86033e+06	0.812298	0.627394	NA	NA	NA	NA
4	560	C	04_NAM_560_C	2019-02-07	34	68660	115844	2321	-3381.5	NA	NA	0	0	NA	NA	NA	NA	NA	36578	6060	55590	6947.5	300	20.6017	289	19.8463	45.511	16647	1514	1070	1802	1369	-7	375	0	38	-9	NA	NA	NA	9.58455e+06	0.963333	0.657996	NA	NA	NA	NA
4	560	C	04_NAM_560_C	2019-02-08	35	79725	138062	11065	22218.5	NA	NA	0	0	NA	NA	NA	NA	NA	40995	4417	56279	689	317	21.7691	286	19.6403	47.9424	19654	1545	1077	1830	1393	7	3007	0	-3	17	NA	NA	NA	1.15752e+07	0.902208	0.728424	NA	NA	NA	NA
4	560	C	04_NAM_560_C	2019-02-09	36	100515	167034	20790	28972	NA	NA	0	0	NA	NA	NA	NA	NA	45060	4065	62053.5	5774.5	319	21.9065	281	19.2969	45.1753	20356	1547	1069	1827	1387	-8	702	0	-5	2	NA	NA	NA	1.42859e+07	0.880878	0.726148	NA	NA	NA	NA
4	560	C	04_NAM_560_C	2019-02-10	37	123451	198258	22936	31224.5	NA	NA	0	0	NA	NA	NA	NA	NA	48921	3861	71295	9241.5	299	20.533	312	21.4258	44.6638	21850	1527	1067	1838	1365	-2	1494	0	31	-20	NA	NA	NA	1.71887e+07	1.04348	0.686177	NA	NA	NA	NA
4	560	C	04_NAM_560_C	2019-02-13	40	219792	376790	96341	178532	NA	NA	0	0	113.637	115	NA	NA	NA	77677	28756	160712	89417	500	34.3362	452	31.0399	32.2592	25058	1387	970	1838	1469	-97	3208	0	140	201	NA	NA	NA	3.64165e+07	0.904	0.48333	NA	NA	NA	NA
4	560	C	04_NAM_560_C	2019-02-15	42	216881	445338	-2911	68548	NA	NA	0	0	108.66	111	-4.97728	-4	NA	98167	20490	208702	47989.5	593	40.7227	556	38.1818	32.3663	31773	1297	932	1852	1524	-38	6715	0	104	93	NA	NA	NA	4.57168e+07	0.937605	0.47037	NA	NA	NA	0.285464
4	560	C	04_NAM_560_C	2019-02-17	44	240201	476964	23320	31625	268	268	1	1	105.091	108	-3.56848	-3	NA	140836	42669	332898	124196	648	44.4997	854	58.6462	35.0145	49313	1049	944	1902	1591	12	17540	0	298	55	NA	1	90	6.90242e+07	1.3179	0.423061	1	NA	NA	0.348212
4	560	C	04_NAM_560_C	2019-02-18	45	273083	510340	32882	33377	2370	2335	1	1	102.733	105	-2.35824	-3	NA	158287	17451	390752	57854	684	46.9719	985	67.6423	32.7759	51880	921	936	1905	1619	-8	2567	9.42733	131	36	NA	5	87	8.27166e+07	1.44006	0.405084	2	NA	NA	0.33444
4	560	C	04_NAM_560_C	2019-02-20	47	307204	528770	34121	18429.5	8948	8758	1	2	101.517	103	-1.21642	-2	NA	205768	47481	489785	99033.5	696	47.7959	1214	83.3682	29.8171	61354	715	942	1928	1637	6	9474	12.3104	229	12	NA	13	86	1.14049e+08	1.74425	0.420119	3	6.05941	9.97056	0.369853
4	560	C	04_NAM_560_C	2019-02-22	49	308337	489968	1133	-38801.5	16273	15904	1	3	100.422	102	-1.0951	-1	0	254486	48718	559530	69745	685	47.0406	1428	98.0641	31.6406	80521	520	955	1947	1639	13	19167	42.599	214	-11	219.021	27	77	1.41311e+08	2.08467	0.454821	4	17.0044	17.9748	0.345136
4	560	C	04_NAM_560_C	2019-02-26	53	430961	906425	122624	416456	54825	53700	1	8	100.532	104	0.110091	2	NA	335173	80687	836704	277174	624	42.8515	1735	119.147	27.5744	92422	213	1019	1947	1642	64	11901	75.6262	307	-61	NA	80	68	2.20033e+08	2.78045	0.400588	5	34.8429	33.5916	0.279143
4	560	C	04_NAM_560_C	2019-02-28	55	475262	1.47922e+06	44301	572798	80543	78692	1	13	109.553	126	9.02162	22	NA	367664	32491	1.06159e+06	224888	801	55.0065	1861	127.799	25.3541	93218	102	975	1962	1775	-44	796	96.478	126	177	NA	118	63	253464799	2.32335	0.346333	6	46.5338	41.1916	0.255623
4	574	D	04_NAM_574_D	2019-01-25	21	5285	9522.5	NA	NA	NA	NA	0	0	NA	NA	NA	NA	NA	2373	NA	3284	NA	95	6.52387	49	3.36494	1.05352	25	1652	1242	1700	1336	NA	NA	0	NA	NA	NA	NA	NA	172512	0.515789	0.722594	NA	NA	NA	NA
4	574	D	04_NAM_574_D	2019-01-26	22	7336	13292	2051	3769.5	NA	NA	0	0	NA	NA	NA	NA	NA	3263	890	4126	842	100	6.86723	52	3.57096	1.53233	50	1649	1238	1700	1337	-4	25	0	3	5	NA	NA	NA	279477	0.52	0.790839	NA	NA	NA	NA
4	574	D	04_NAM_574_D	2019-01-27	23	9069	17224	1733	3932	NA	NA	0	0	NA	NA	NA	NA	NA	4483	1220	6481	2355	109	7.48529	70	4.80706	15.2799	685	1637	1231	1706	1339	-7	635	0	18	9	NA	NA	NA	426922	0.642202	0.691714	NA	NA	NA	NA
4	574	D	04_NAM_574_D	2019-01-28	24	12340	21435	3271	4211	NA	NA	0	0	NA	NA	NA	NA	NA	5305	822	7942.5	1461.5	124	8.51537	99	6.79856	8.91612	473	1609	1222	1707	1345	-9	-212	0	29	15	NA	NA	NA	589309	0.798387	0.667926	NA	NA	NA	NA
4	574	D	04_NAM_574_D	2019-01-29	25	17122	27127	4782	5692	NA	NA	0	0	NA	NA	NA	NA	NA	7404	2099	10792	2849.5	141	9.6828	126	8.65271	4.61912	342	1583	1208	1708	1348	-14	-131	0	27	17	NA	NA	NA	968821	0.893617	0.686064	NA	NA	NA	NA
4	574	D	04_NAM_574_D	2019-01-30	26	21922	39009.5	4800	11882.5	NA	NA	0	0	NA	NA	NA	NA	NA	10107	2703	15634	4842	192	13.1851	116	7.96599	4.06649	411	1591	1159	1706	1350	-49	69	0	-10	51	NA	NA	NA	1.49645e+06	0.604167	0.646476	NA	NA	NA	NA
4	574	D	04_NAM_574_D	2019-01-31	27	26572	52971	4650	13961.5	NA	NA	0	0	NA	NA	NA	NA	NA	13543	3436	22608.5	6974.5	248	17.0307	128	8.79006	3.26368	442	1579	1134	1706	1381	-25	31	0	12	56	NA	NA	NA	2.20763e+06	0.516129	0.599022	NA	NA	NA	NA
4	574	D	04_NAM_574_D	2019-02-01	28	36022	70544.5	9450	17573.5	NA	NA	0	0	NA	NA	NA	NA	NA	13641	98	27461.5	4853	282	19.3656	138	9.47678	2.32388	317	1567	1122	1704	1403	-12	-125	0	10	34	NA	NA	NA	2.58899e+06	0.489362	0.496732	NA	NA	NA	NA
4	574	D	04_NAM_574_D	2019-02-02	29	35709	70636.5	-313	92	NA	NA	0	0	NA	NA	NA	NA	NA	17238	3597	24720	-2741.5	187	12.8417	240	16.4814	34.8938	6015	1531	1079	1770	1265	-43	5698	0	102	-95	NA	NA	NA	3.25743e+06	1.28342	0.69733	NA	NA	NA	NA
4	574	D	04_NAM_574_D	2019-02-03	30	51954	86621	16245	15984.5	NA	NA	0	0	NA	NA	NA	NA	NA	19900	2662	27846.5	3126.5	213	14.6272	204	14.0092	26.6482	5303	1566	1087	1769	1299	8	-712	0	-36	26	NA	NA	NA	4.53589e+06	0.957746	0.714632	NA	NA	NA	NA
4	574	D	04_NAM_574_D	2019-02-04	31	68595	120936	16641	34314.5	NA	NA	0	0	NA	NA	NA	NA	NA	27898	7998	47672.5	19826	345	23.692	197	13.5285	22.4353	6259	1579	1078	1775	1422	-9	956	0	-7	132	NA	NA	NA	7.30667e+06	0.571014	0.585201	NA	NA	NA	NA
4	574	D	04_NAM_574_D	2019-02-05	32	88093	174097	19498	53161.5	NA	NA	0	0	NA	NA	NA	NA	NA	34048	6150	71312	23639.5	453	31.1086	226	15.5199	20.0746	6835	1556	1018	1781	1470	-60	576	0	29	108	NA	NA	NA	1.01056e+07	0.498896	0.477451	NA	NA	NA	NA
4	574	D	04_NAM_574_D	2019-02-06	33	106353	207394	18260	33296.5	NA	NA	0	0	NA	NA	NA	NA	NA	38935	4887	78731	7419	515	35.3663	237	16.2753	19.5659	7618	1546	982	1782	1496	-36	783	0	11	62	NA	NA	NA	1.26974e+07	0.460194	0.494532	NA	NA	NA	NA
4	574	D	04_NAM_574_D	2019-02-07	34	131484	213216	25131	5822.5	NA	NA	0	0	NA	NA	NA	NA	NA	47130	8195	119843	41112	499	34.2675	327	22.4559	17.0571	8039	1468	1020	1794	1518	38	421	0	90	-16	NA	NA	NA	1.70897e+07	0.655311	0.393265	NA	NA	NA	NA
4	574	D	04_NAM_574_D	2019-02-08	35	126285	235808	-5199	22592.5	NA	NA	0	0	NA	NA	NA	NA	NA	62234	15104	109285	-10558	515	35.3663	316	21.7005	56.6925	35282	1545	1002	1860	1516	-18	27243	0	-11	16	NA	NA	NA	2.21158e+07	0.613592	0.569465	NA	NA	NA	NA
4	574	D	04_NAM_574_D	2019-02-09	36	156805	282106	30520	46298	NA	NA	0	0	NA	NA	NA	NA	NA	79524	17290	152952	43667.5	614	42.1648	378	25.9581	49.7133	39534	1492	931	1869	1544	-71	4252	0	62	99	NA	NA	NA	3.14904e+07	0.615635	0.519926	NA	NA	NA	NA
4	574	D	04_NAM_574_D	2019-02-10	37	182108	311808	25303	29701	NA	NA	0	0	NA	NA	NA	NA	NA	101853	22329	173431	20478.5	657	45.1177	384	26.3702	49.9946	50921	1484	910	1867	1566	-21	11387	0	6	43	NA	NA	NA	4.34649e+07	0.584475	0.587283	NA	NA	NA	NA
4	574	D	04_NAM_574_D	2019-02-13	40	263713	463165	81605	151358	NA	NA	0	0	108.541	109	NA	NA	NA	136276	34423	265926	92494.5	729	50.0621	449	30.8339	38.8308	52917	1410	869	1858	1597	-41	1996	0	65	72	NA	NA	NA	6.99818e+07	0.615912	0.512459	NA	NA	NA	NA
4	574	D	04_NAM_574_D	2019-02-15	42	234009	515210	-29704	52044.5	NA	NA	0	0	106.334	107	-2.20621	-2	NA	163052	26776	301403	35477.5	743	51.0235	622	42.7142	47.4254	77328	1263	866	1884	1608	-3	24411	0	173	14	NA	NA	NA	7.88756e+07	0.837147	0.540977	NA	NA	NA	0.35292
4	574	D	04_NAM_574_D	2019-02-17	44	248547	524920	14538	9710.5	771	773	1	1	102.976	104	-3.35798	-3	NA	198686	35634	416098	114694	731	50.1995	952	65.3761	45.9635	91323	974	866	1925	1596	0	13995	8.35209	330	-12	NA	2	87	9.90539e+07	1.30233	0.477499	1	NA	NA	0.306564
4	574	D	04_NAM_574_D	2019-02-18	45	302710	563858	54163	38938.5	4922	4885	1	1	99.3464	100	-3.63004	-4	NA	212208	13522	496045	79947.5	753	51.7103	1073	73.6854	41.4263	87910	838	863	1910	1615	-3	-3413	9.72863	121	22	NA	7	87	1.16755e+08	1.42497	0.4278	2	NA	NA	0.303897
4	574	D	04_NAM_574_D	2019-02-20	47	335961	584608	33251	20749.5	15237	14913	1	3	98.2814	100	-1.06501	0	NA	248535	36327	670118	174074	801	55.0065	1338	91.8836	38.5374	95779	626	858	1963	1658	-5	7869	27.8161	265	48	NA	24	82	1.44056e+08	1.67041	0.370882	3	12.6878	17.9868	0.345703
4	574	D	04_NAM_574_D	2019-02-22	49	385006	683123	49045	98515	33572	32811	1	4	99.4849	102	1.20355	2	0	301705	53170	840090	169971	805	55.2812	1580	108.502	34.5215	104153	429	858	2008	1662	0	8374	41.1598	242	4	214.411	45	78	1.87204e+08	1.96273	0.359134	4	22.0806	25.7063	0.265755
4	574	D	04_NAM_574_D	2019-02-26	53	507584	1053152	122578	370029	92328	91069	1	12	101.909	110	2.42396	8	NA	351089	49384	1183525	343436	768	52.7404	1905	130.821	31.4174	110303	138	881	2042	1648	23	6150	70.9463	325	-37	NA	138	71	250133111	2.48047	0.296647	5	33.6374	33.7533	0.168815
4	574	D	04_NAM_574_D	2019-02-28	55	543382	1493946	35798	440794	138149	135221	1	15	113.851	138	11.9424	28	NA	372408	21319	1401528	218003	886	60.8437	2004	137.619	33.038	123036	52	867	2055	1752	-14	12733	84.8026	99	118	NA	210	67	2.74519e+08	2.26185	0.265716	6	37.3196	41.248	0.162734
5	504	C	05_NAM_504_C	2019-01-25	21	2706	4792	NA	NA	NA	NA	0	0	NA	NA	NA	NA	NA	785	NA	1015.5	NA	64	4.39503	20	1.37345	8.66242	68	1681	1267	1700	1330	NA	NA	0	NA	NA	NA	NA	NA	40835.1	0.3125	0.773018	NA	NA	NA	NA
5	504	C	05_NAM_504_C	2019-01-26	22	3464	6637	758	1845	NA	NA	0	0	NA	NA	NA	NA	NA	890	105	1258.5	243	71	4.87574	24	1.64814	6.29213	56	1677	1257	1700	1327	-10	-12	0	4	7	NA	NA	NA	52381.6	0.338028	0.707191	NA	NA	NA	NA
5	504	C	05_NAM_504_C	2019-01-27	23	3855	9054	391	2417	NA	NA	0	0	NA	NA	NA	NA	NA	1485	595	2282	1023.5	93	6.38653	32	2.19751	8.28283	123	1670	1244	1701	1336	-13	67	0	8	22	NA	NA	NA	92201.6	0.344086	0.650745	NA	NA	NA	NA
5	504	C	05_NAM_504_C	2019-01-28	24	5099	13372.5	1244	4318.5	NA	NA	0	0	NA	NA	NA	NA	NA	2186	701	4155	1873	132	9.06475	41	2.81557	23.4675	513	1666	1227	1706	1358	-17	390	0	9	39	NA	NA	NA	156096	0.310606	0.526113	NA	NA	NA	NA
5	504	C	05_NAM_504_C	2019-01-29	25	6614	17098	1515	3725.5	NA	NA	0	0	NA	NA	NA	NA	NA	3198	1012	6147.5	1992.5	151	10.3695	54	3.70831	17.3546	555	1653	1218	1706	1368	-9	42	0	13	19	NA	NA	NA	260082	0.357616	0.520211	NA	NA	NA	NA
5	504	C	05_NAM_504_C	2019-01-30	26	8726	23410	2112	6312	NA	NA	0	0	NA	NA	NA	NA	NA	3840	642	8019.5	1872	178	12.2237	55	3.77698	14.1667	544	1653	1214	1707	1391	-4	-11	0	1	27	NA	NA	NA	358706	0.308989	0.478833	NA	NA	NA	NA
5	504	C	05_NAM_504_C	2019-01-31	27	10606	32413.5	1880	9003.5	NA	NA	0	0	NA	NA	NA	NA	NA	5110	1270	9834.5	1815	214	14.6959	56	3.84565	11.1937	572	1652	1204	1707	1417	-10	28	0	1	36	NA	NA	NA	526256	0.261682	0.519599	NA	NA	NA	NA
5	504	C	05_NAM_504_C	2019-02-01	28	13570	40991	2964	8577.5	NA	NA	0	0	NA	NA	NA	NA	NA	4241	-869	10215.5	381	237	16.2753	57	3.91432	4.3386	184	1647	1199	1703	1435	-5	-388	0	1	23	NA	NA	NA	494036	0.240506	0.415153	NA	NA	NA	NA
5	504	C	05_NAM_504_C	2019-02-02	29	19451	50006.5	5881	9015.5	NA	NA	0	0	NA	NA	NA	NA	NA	6379	2138	15274	5058.5	260	17.8548	83	5.6998	1.41088	90	1621	1188	1703	1447	-11	-94	0	26	23	NA	NA	NA	889659	0.319231	0.417638	NA	NA	NA	NA
5	504	C	05_NAM_504_C	2019-02-03	30	23156	60254	3705	10247.5	NA	NA	0	0	NA	NA	NA	NA	NA	8742	2363	16230	956	273	18.7475	82	5.63113	3.4889	305	1621	1182	1702	1454	-6	215	0	-1	13	NA	NA	NA	1.33028e+06	0.300366	0.538632	NA	NA	NA	NA
5	504	C	05_NAM_504_C	2019-02-04	31	32416	85822	9260	25568	NA	NA	0	0	NA	NA	NA	NA	NA	12332	3590	22365.5	6135.5	315	21.6318	103	7.07325	2.67596	330	1600	1172	1702	1486	-10	25	0	21	42	NA	NA	NA	2.22031e+06	0.326984	0.551385	NA	NA	NA	NA
5	504	C	05_NAM_504_C	2019-02-05	32	42695	102342	10279	16519.5	NA	NA	0	0	NA	NA	NA	NA	NA	16838	4506	26290.5	3925	316	21.7005	120	8.24068	2.82694	476	1583	1171	1702	1486	-1	146	0	17	1	NA	NA	NA	3.4792e+06	0.379747	0.640459	NA	NA	NA	NA
5	504	C	05_NAM_504_C	2019-02-06	33	52026	118573	9331	16231.5	NA	NA	0	0	NA	NA	NA	NA	NA	18109	1271	25883.5	-407	329	22.5932	111	7.62263	2.71688	492	1592	1159	1702	1487	-12	16	0	-9	13	NA	NA	NA	4.13052e+06	0.337386	0.699635	NA	NA	NA	NA
5	504	C	05_NAM_504_C	2019-02-07	34	65585	141188	13559	22615.5	NA	NA	0	0	NA	NA	NA	NA	NA	20071	1962	25502	-381.5	334	22.9366	98	6.72989	3.08405	619	1605	1152	1702	1485	-7	127	0	-13	5	NA	NA	NA	5.1401e+06	0.293413	0.787036	NA	NA	NA	NA
5	504	C	05_NAM_504_C	2019-02-08	35	85459	173241	19874	32052.5	NA	NA	0	0	NA	NA	NA	NA	NA	22901	2830	29269	3767	344	23.6233	112	7.6913	2.9431	674	1591	1147	1702	1490	-5	55	0	14	10	NA	NA	NA	6.69473e+06	0.325581	0.782432	NA	NA	NA	NA
5	504	C	05_NAM_504_C	2019-02-09	36	112713	210177	27254	36936	NA	NA	0	0	NA	NA	NA	NA	NA	30230	7329	40318	11049	359	24.6534	158	10.8502	10.7774	3258	1585	1142	1742	1500	-5	2584	0	46	15	NA	NA	NA	1.0149e+07	0.440111	0.749789	NA	NA	NA	NA
5	504	C	05_NAM_504_C	2019-02-10	37	136930	239982	24217	29805.5	NA	NA	0	0	NA	NA	NA	NA	NA	38214	7984	51003.5	10685.5	383	26.3015	177	12.155	11.9223	4556	1570	1138	1746	1520	-4	1298	0	19	24	NA	NA	NA	1.41407e+07	0.462141	0.749243	NA	NA	NA	NA
5	504	C	05_NAM_504_C	2019-02-13	40	197746	351408	60816	111426	NA	NA	0	0	109.534	112	NA	NA	NA	74541	36327	119208	68204	498	34.1988	319	21.9065	15.908	11858	1467	1092	1785	1589	-46	7302	0	142	115	NA	NA	NA	3.31474e+07	0.640562	0.625305	NA	NA	NA	NA
5	504	C	05_NAM_504_C	2019-02-15	42	222154	442076	24408	90667	NA	NA	0	0	103.764	106	-5.77041	-6	NA	94018	19477	155830	36622.5	586	40.242	339	23.2799	28.7743	27053	1467	1053	1805	1638	-39	15195	0	20	88	NA	NA	NA	4.43137e+07	0.578498	0.603337	NA	NA	NA	0.356936
5	504	C	05_NAM_504_C	2019-02-17	44	284202	506490	62048	64414.5	NA	NA	0	0	101.122	104	-2.64235	-2	NA	135060	41042	219558	63728.5	658	45.1864	473	32.482	41.1824	55621	1443	1034	1915	1691	-19	28568	0	134	72	NA	NA	NA	7.20013e+07	0.718845	0.615144	NA	NA	NA	0.221181
5	504	C	05_NAM_504_C	2019-02-18	45	322654	551750	38452	45260	793	705	1	1	98.2884	101	-2.83327	-3	NA	148021	12961	241495	21936.5	691	47.4526	524	35.9843	37.5656	55605	1397	1018	1920	1708	-16	-16	4.84409	51	33	NA	2	87	8.40798e+07	0.758321	0.612936	1	NA	NA	0.191231
5	504	C	05_NAM_504_C	2019-02-20	47	325494	667932	2840	116182	4737	4663	1	2	100.453	105	2.1643	4	NA	172850	24829	347720	106225	811	55.6933	744	51.0922	43.8264	75754	1200	940	1943	1750	-78	20149	8.54689	220	120	NA	10	86	9.86145e+07	0.917386	0.497095	2	5.77369	5.77369	0.194875
5	504	C	05_NAM_504_C	2019-02-22	49	368988	767057	43494	99125	7158	6688	1	2	97.8891	102	-2.56364	-3	1	216257	43407	444198	96478	894	61.3931	892	61.2557	43.0742	93151	1050	871	1941	1764	-69	17397	13.6439	148	83	226.454	14	84	1.31364e+08	0.997763	0.486848	3	7.67622	6.1195	0.208171
5	504	C	05_NAM_504_C	2019-02-26	53	508324	876645	139336	109588	21206	20513	1	7	90.316	94	-7.57305	-8	NA	295718	79461	559204	115006	804	55.2126	1105	75.8829	33.6736	99579	811	949	1915	1752	78	6428	42.7211	213	-90	NA	38	72	2.10838e+08	1.37438	0.52882	4	20.3534	21.8419	0.251399
5	504	C	05_NAM_504_C	2019-02-28	55	573648	918156	65324	41510.5	41111	39386	1	11	94.2182	97	3.9022	3	NA	349784	54066	632480	73276	777	53.3584	1232	84.6043	32.5461	113841	695	971	1926	1747	22	14262	58.6682	127	-27	NA	77	66	2.64925e+08	1.58559	0.553036	5	26.7216	26.3011	0.258294
5	517	D	05_NAM_517_D	2019-01-25	21	2971	5032.5	NA	NA	NA	NA	0	0	NA	NA	NA	NA	NA	NA	NA	NA	NA	0	0	0	0	NA	NA	NA	NA	NA	NA	NA	NA	0	NA	NA	NA	NA	NA	0	NA	NA	NA	NA	NA	NA
5	517	D	05_NAM_517_D	2019-01-26	22	3879	7112.5	908	2080	NA	NA	0	0	NA	NA	NA	NA	NA	NA	NA	NA	NA	NA	0	NA	0	NA	NA	NA	NA	NA	NA	NA	NA	0	NA	NA	NA	NA	NA	0	NA	NA	NA	NA	NA	NA
5	517	D	05_NAM_517_D	2019-01-27	23	5008	10544.5	1129	3432	NA	NA	0	0	NA	NA	NA	NA	NA	735	NA	1495.5	NA	99	6.79856	21	1.44212	14.0136	103	1680	1242	1700	1340	NA	NA	0	NA	NA	NA	NA	NA	52013.9	0.212121	0.491474	NA	NA	NA	NA
5	517	D	05_NAM_517_D	2019-01-28	24	5395	14280	387	3735.5	NA	NA	0	0	NA	NA	NA	NA	NA	1146	411	2754.5	1259	134	9.20209	29	1.9915	37.8709	434	1678	1229	1706	1362	-13	331	0	8	35	NA	NA	NA	84174.5	0.216418	0.416046	NA	NA	NA	NA
5	517	D	05_NAM_517_D	2019-01-29	25	6714	18581	1319	4301	NA	NA	0	0	NA	NA	NA	NA	NA	2135	989	4732.5	1978	164	11.2623	40	2.74689	33.0211	705	1668	1214	1707	1377	-15	271	0	11	30	NA	NA	NA	174940	0.243902	0.451136	NA	NA	NA	NA
5	517	D	05_NAM_517_D	2019-01-30	26	9501	26366.5	2787	7785.5	NA	NA	0	0	NA	NA	NA	NA	NA	2664	529	6249	1516.5	191	13.1164	44	3.02158	27.5526	734	1663	1204	1706	1394	-10	29	0	4	27	NA	NA	NA	259668	0.230366	0.426308	NA	NA	NA	NA
5	517	D	05_NAM_517_D	2019-01-31	27	11173	33090.5	1672	6724	NA	NA	0	0	NA	NA	NA	NA	NA	3379	715	7634.5	1385.5	217	14.9019	42	2.88424	24.5635	830	1665	1200	1706	1416	-4	96	0	-2	26	NA	NA	NA	357168	0.193548	0.442596	NA	NA	NA	NA
5	517	D	05_NAM_517_D	2019-02-01	28	12320	38701	1147	5610.5	NA	NA	0	0	NA	NA	NA	NA	NA	2227	-1152	6847	-787.5	228	15.6573	37	2.54088	19.084	425	1667	1202	1703	1429	2	-405	0	-5	11	NA	NA	NA	247187	0.162281	0.325252	NA	NA	NA	NA
5	517	D	05_NAM_517_D	2019-02-02	29	19883	53569.5	7563	14868.5	NA	NA	0	0	NA	NA	NA	NA	NA	4916	2689	10136	3289	255	17.5114	50	3.43362	9.76404	480	1654	1194	1703	1448	-8	55	0	13	27	NA	NA	NA	693191	0.196078	0.485004	NA	NA	NA	NA
5	517	D	05_NAM_517_D	2019-02-03	30	23590	66685	3707	13115.5	NA	NA	0	0	NA	NA	NA	NA	NA	5344	428	10284.5	148.5	261	17.9235	50	3.43362	10.1422	542	1654	1200	1703	1460	6	62	0	0	6	NA	NA	NA	820787	0.191571	0.519617	NA	NA	NA	NA
5	517	D	05_NAM_517_D	2019-02-04	31	34601	94555	11011	27870	NA	NA	0	0	NA	NA	NA	NA	NA	8000	2656	15974	5689.5	289	19.8463	78	5.35644	6.45	516	1627	1190	1704	1478	-10	-26	0	28	28	NA	NA	NA	1.48811e+06	0.269896	0.500814	NA	NA	NA	NA
5	517	D	05_NAM_517_D	2019-02-05	32	47999	112953	13398	18398	NA	NA	0	0	NA	NA	NA	NA	NA	10167	2167	20024.5	4050.5	289	19.8463	100	6.86723	4.54411	462	1605	1190	1704	1478	0	-54	0	22	0	NA	NA	NA	2.22745e+06	0.346021	0.507728	NA	NA	NA	NA
5	517	D	05_NAM_517_D	2019-02-06	33	62459	138526	14460	25572.5	NA	NA	0	0	NA	NA	NA	NA	NA	14819	4652	26910	6885.5	330	22.6619	109	7.48529	3.44828	511	1596	1176	1704	1505	-14	49	0	9	41	NA	NA	NA	3.70353e+06	0.330303	0.550687	NA	NA	NA	NA
5	517	D	05_NAM_517_D	2019-02-07	34	69070	169473	6611	30947.5	NA	NA	0	0	NA	NA	NA	NA	NA	18743	3924	33152	6242	337	23.1426	141	9.6828	7.65086	1434	1593	1173	1733	1509	-3	923	0	32	7	NA	NA	NA	4.92588e+06	0.418398	0.565366	NA	NA	NA	NA
5	517	D	05_NAM_517_D	2019-02-08	35	75039	187044	5969	17571.5	NA	NA	0	0	NA	NA	NA	NA	NA	30842	12099	51155.5	18003.5	369	25.3401	184	12.6357	41.6834	12856	1608	1148	1791	1516	-25	11422	0	43	32	NA	NA	NA	8.44863e+06	0.498645	0.602907	NA	NA	NA	NA
5	517	D	05_NAM_517_D	2019-02-09	36	95061	219297	20022	32252.5	NA	NA	0	0	NA	NA	NA	NA	NA	43773	12931	75345.5	24190	411	28.2243	237	16.2753	41.3154	18085	1579	1126	1815	1536	-22	5229	0	53	42	NA	NA	NA	1.34961e+07	0.576642	0.580964	NA	NA	NA	NA
5	517	D	05_NAM_517_D	2019-02-10	37	111714	242575	16653	23278	NA	NA	0	0	NA	NA	NA	NA	NA	48699	4926	85091	9745.5	420	28.8424	258	17.7175	39.9125	19437	1566	1113	1823	1532	-13	1352	0	21	9	NA	NA	NA	1.6277e+07	0.614286	0.572317	NA	NA	NA	NA
5	517	D	05_NAM_517_D	2019-02-13	40	133683	307010	21969	64435.5	NA	NA	0	0	114.932	120	NA	NA	NA	67969	19270	120306	35214.5	447	30.6965	347	23.8293	35.5162	24140	1491	1091	1837	1537	-22	4703	0	89	27	NA	NA	NA	2.48513e+07	0.776286	0.56497	NA	NA	NA	NA
5	517	D	05_NAM_517_D	2019-02-15	42	137582	355202	3899	48191	NA	NA	0	0	114.834	118	-0.0987951	-2	NA	72772	4803	140291	19985.5	465	31.9326	410	28.1557	56.3939	41039	1464	1060	1873	1524	-31	16899	0	63	18	NA	NA	NA	2.69926e+07	0.88172	0.518722	NA	NA	NA	0.43117
5	517	D	05_NAM_517_D	2019-02-17	44	190554	434818	52972	79616	NA	NA	0	0	109.317	112	-5.51631	-6	NA	77041	4269	162567	22276	498	34.1988	434	29.8038	47.3904	36510	1449	1024	1882	1521	-36	-4529	0	24	33	NA	NA	NA	3.36303e+07	0.871486	0.473903	NA	NA	NA	0.323811
5	517	D	05_NAM_517_D	2019-02-18	45	252647	471642	62093	36825	NA	NA	0	0	102.54	106	-6.77746	-6	NA	87754	10713	178900	16333.5	551	37.8385	419	28.7737	35.8559	31465	1462	996	1880	1546	-28	-5045	0	-15	53	NA	NA	NA	4.41087e+07	0.760436	0.490518	NA	NA	NA	0.325895
5	517	D	05_NAM_517_D	2019-02-20	47	282071	552734	29424	81091	2109	2060	1	1	102.863	106	0.323511	0	NA	120728	32974	248402	69501.5	589	40.448	608	41.7528	30.1239	36368	1268	988	1875	1576	-8	4903	7.49437	189	38	NA	5	86	6.41191e+07	1.03226	0.486019	1	NA	NA	0.339537
5	517	D	05_NAM_517_D	2019-02-22	49	345926	631614	63855	78880	8748	8748	1	1	100.15	103	-2.71382	-3	0	154480	33752	343054	94652	654	44.9117	825	56.6547	30.9153	47758	1059	971	1883	1624	-17	11390	10.7469	217	65	225.844	15	85	9.08581e+07	1.26147	0.450308	2	NA	NA	0.283505
5	517	D	05_NAM_517_D	2019-02-26	53	416363	675716	70437	44102.5	20833	20271	1	4	95.2828	98	-4.86669	-5	NA	197923	43443	477466	134412	676	46.4225	1094	75.1275	30.5871	60539	801	949	1894	1624	-22	12781	43.4894	269	22	NA	34	72	1.27712e+08	1.61834	0.414528	3	23.2124	25.2816	0.260721
5	517	D	05_NAM_517_D	2019-02-28	55	433282	705718	16919	30001.5	33082	32006	1	7	98.5612	101	3.27836	3	NA	234188	36265	583560	106094	680	46.6972	1197	82.2008	29.9605	70164	710	974	1906	1653	25	9625	49.7608	103	4	NA	54	70	1.54152e+08	1.76029	0.40131	4	25.391	26.8771	0.281663
5	534	C	05_NAM_534_C	2019-01-25	21	1541	3040.5	NA	NA	NA	NA	0	0	NA	NA	NA	NA	NA	585	NA	673	NA	52	3.57096	19	1.30477	22.5641	132	1683	1332	1701	1383	NA	NA	0	NA	NA	NA	NA	NA	22964.5	0.365385	0.869242	NA	NA	NA	NA
5	534	C	05_NAM_534_C	2019-01-26	22	2364	4658.5	823	1618	NA	NA	0	0	NA	NA	NA	NA	NA	709	124	765	92	57	3.91432	17	1.16743	20.0282	142	1684	1333	1700	1389	1	10	0	-2	5	NA	NA	NA	34472.3	0.298246	0.926797	NA	NA	NA	NA
5	534	C	05_NAM_534_C	2019-01-27	23	3307	7347.5	943	2689	NA	NA	0	0	NA	NA	NA	NA	NA	1023	314	1212.5	447.5	74	5.08175	22	1.51079	50.9286	521	1685	1327	1706	1400	-6	379	0	5	17	NA	NA	NA	58829.2	0.297297	0.843711	NA	NA	NA	NA
5	534	C	05_NAM_534_C	2019-01-28	24	3497	10116	190	2768.5	NA	NA	0	0	NA	NA	NA	NA	NA	1377	354	1841.5	629	94	6.4552	29	1.9915	50.6173	697	1678	1318	1706	1411	-9	176	0	7	20	NA	NA	NA	81429.5	0.308511	0.74776	NA	NA	NA	NA
5	534	C	05_NAM_534_C	2019-01-29	25	4593	13011	1096	2895	NA	NA	0	0	NA	NA	NA	NA	NA	2391	1014	3630	1788.5	111	7.62263	49	3.36494	22.2501	532	1658	1320	1706	1430	2	-165	0	20	17	NA	NA	NA	162042	0.441441	0.658678	NA	NA	NA	NA
5	534	C	05_NAM_534_C	2019-01-30	26	5138	15385.5	545	2374.5	NA	NA	0	0	NA	NA	NA	NA	NA	3286	895	4370	740	120	8.24068	49	3.36494	16.9507	557	1658	1323	1706	1442	3	25	0	0	9	NA	NA	NA	235540	0.408333	0.751945	NA	NA	NA	NA
5	534	C	05_NAM_534_C	2019-01-31	27	5845	19178	707	3792.5	NA	NA	0	0	NA	NA	NA	NA	NA	3574	288	3954.5	-415.5	121	8.30935	38	2.60955	23.671	846	1670	1312	1707	1432	-11	289	0	-11	1	NA	NA	NA	273242	0.31405	0.903781	NA	NA	NA	NA
5	534	C	05_NAM_534_C	2019-02-01	28	7171	25247	1326	6069	NA	NA	0	0	NA	NA	NA	NA	NA	3275	-299	4174.5	220	135	9.27077	38	2.60955	19.0534	624	1666	1293	1703	1427	-19	-222	0	0	14	NA	NA	NA	277333	0.281481	0.784525	NA	NA	NA	NA
5	534	C	05_NAM_534_C	2019-02-02	29	9421	32363	2250	7116	NA	NA	0	0	NA	NA	NA	NA	NA	4546	1271	6709	2534.5	154	10.5755	53	3.63963	14.7822	672	1652	1284	1704	1437	-9	48	0	15	19	NA	NA	NA	441243	0.344156	0.677597	NA	NA	NA	NA
5	534	C	05_NAM_534_C	2019-02-03	30	10905	35673	1484	3310	NA	NA	0	0	NA	NA	NA	NA	NA	4811	265	7933.5	1224.5	171	11.743	59	4.05167	15.1943	731	1645	1276	1703	1446	-8	59	0	6	17	NA	NA	NA	502398	0.345029	0.606416	NA	NA	NA	NA
5	534	C	05_NAM_534_C	2019-02-04	31	13233	55539.5	2328	19866.5	NA	NA	0	0	NA	NA	NA	NA	NA	5802	991	11855.5	3922	220	15.1079	69	4.73839	11.789	684	1635	1256	1703	1475	-20	-47	0	10	49	NA	NA	NA	667432	0.313636	0.489393	NA	NA	NA	NA
5	534	C	05_NAM_534_C	2019-02-05	32	20347	69574.5	7114	14035	NA	NA	0	0	NA	NA	NA	NA	NA	6938	1136	15250.5	3395	233	16.0007	100	6.86723	9.31104	646	1604	1256	1703	1488	0	-38	0	31	13	NA	NA	NA	989657	0.429185	0.454936	NA	NA	NA	NA
5	534	C	05_NAM_534_C	2019-02-06	33	21949	80447	1602	10872.5	NA	NA	0	0	NA	NA	NA	NA	NA	8355	1417	17458.5	2208	262	17.9922	85	5.83715	9.64692	806	1626	1243	1710	1504	-13	160	0	-15	29	NA	NA	NA	1.23781e+06	0.324427	0.478563	NA	NA	NA	NA
5	534	C	05_NAM_534_C	2019-02-07	34	28300	94437.5	6351	13990.5	NA	NA	0	0	NA	NA	NA	NA	NA	11139	2784	25158.5	7700	289	19.8463	115	7.89732	10.0099	1115	1615	1223	1729	1511	-20	309	0	30	27	NA	NA	NA	1.87387e+06	0.397924	0.442753	NA	NA	NA	NA
5	534	C	05_NAM_534_C	2019-02-08	35	35171	113205	6871	18767.5	NA	NA	0	0	NA	NA	NA	NA	NA	12776	1637	32216	7057.5	326	22.3872	155	10.6442	20.5072	2620	1609	1202	1763	1527	-21	1505	0	40	37	NA	NA	NA	2.396e+06	0.47546	0.396573	NA	NA	NA	NA
5	534	C	05_NAM_534_C	2019-02-09	36	48807	139428	13636	26223	NA	NA	0	0	NA	NA	NA	NA	NA	16947	4171	36377.5	4161.5	358	24.5847	152	10.4382	11.8959	2016	1600	1170	1751	1527	-32	-604	0	-3	32	NA	NA	NA	3.74398e+06	0.424581	0.465865	NA	NA	NA	NA
5	534	C	05_NAM_534_C	2019-02-10	37	58135	157770	9328	18341.5	NA	NA	0	0	NA	NA	NA	NA	NA	21807	4860	44609	8231.5	394	27.0569	171	11.743	13.1013	2857	1585	1150	1755	1543	-20	841	0	19	36	NA	NA	NA	5.25793e+06	0.43401	0.488848	NA	NA	NA	NA
5	534	C	05_NAM_534_C	2019-02-13	40	102775	228518	44640	70748.5	NA	NA	0	0	120.298	125.5	NA	NA	NA	42245	20438	97100	52491	477	32.7567	315	21.6318	20.0734	8480	1502	1108	1816	1584	-42	5623	0	144	83	NA	NA	NA	1.35431e+07	0.660377	0.435067	NA	NA	NA	NA
5	534	C	05_NAM_534_C	2019-02-15	42	139017	285216	36242	56698.5	NA	NA	0	0	114.774	118	-5.52421	-7.5	NA	51398	9153	108922	11821.5	513	35.2289	311	21.3571	21.8121	11211	1526	1076	1836	1588	-32	2731	0	-4	36	NA	NA	NA	1.91637e+07	0.606238	0.471881	NA	NA	NA	0.40404
5	534	C	05_NAM_534_C	2019-02-17	44	191618	353231	52601	68014.5	NA	NA	0	0	110.315	113	-4.45874	-5	NA	59879	8481	121579	12657.5	524	35.9843	342	23.4859	19.3423	11582	1497	1075	1838	1598	-1	371	0	31	11	NA	NA	NA	2.62115e+07	0.652672	0.492511	NA	NA	NA	0.353163
5	534	C	05_NAM_534_C	2019-02-18	45	218703	417204	27085	63973	NA	NA	0	0	106.933	110	-3.38186	-3	NA	73181	13302	130475	8896	528	36.259	368	25.2714	19.9943	14632	1482	1086	1849	1613	11	3050	0	26	4	NA	NA	NA	3.42236e+07	0.69697	0.560881	NA	NA	NA	0.32678
5	534	C	05_NAM_534_C	2019-02-20	47	266061	567242	47358	150038	NA	NA	0	0	105.876	109	-1.05714	-1	NA	91612	18431	155580	25104.5	545	37.4264	409	28.087	23.0439	21111	1479	1076	1887	1620	-10	6479	0	41	17	NA	NA	NA	4.72545e+07	0.750459	0.588844	NA	NA	NA	0.410871
5	534	C	05_NAM_534_C	2019-02-22	49	322753	744288	56692	177046	NA	NA	0	0	103.312	105	-2.56382	-4	0	141769	50157	268524	112944	634	43.5383	521	35.7783	45.948	65140	1388	997	1908	1630	-79	44029	0	112	89	224.102	NA	NA	8.05409e+07	0.821767	0.527957	NA	NA	NA	0.248475
5	534	C	05_NAM_534_C	2019-02-26	53	439178	864218	116425	119930	2619	2393	1	1	93.6523	97	-9.65987	-8	NA	218674	76905	383180	114656	621	42.6455	737	50.6115	46.4298	101530	1212	995	1948	1615	-2	36390	10.7755	216	-13	NA	6	85	1.44916e+08	1.1868	0.570682	1	NA	NA	0.244995
5	534	C	05_NAM_534_C	2019-02-28	55	530591	1.03053e+06	91413	166308	8458	8394	1	1	96.5365	100	2.88417	3	NA	266779	48105	560640	177460	843	57.8908	988	67.8483	46.1326	123072	1023	881	2010	1723	-114	21542	10.4068	251	222	NA	17	85	1.94326e+08	1.172	0.475847	2	NA	NA	0.234369
5	550	D	05_NAM_550_D	2019-01-25	21	2508	3919	NA	NA	NA	NA	0	0	NA	NA	NA	NA	NA	191	NA	287.5	NA	28	1.92283	17	1.16743	6.28272	12	1684	1316	1700	1343	NA	NA	0	NA	NA	NA	NA	NA	9565.27	0.607143	0.664348	NA	NA	NA	NA
5	550	D	05_NAM_550_D	2019-01-26	22	3348	5963.5	840	2044.5	NA	NA	0	0	NA	NA	NA	NA	NA	760	569	1027.5	740	74	5.08175	20	1.37345	19.6053	149	1681	1299	1700	1372	-17	137	0	3	46	NA	NA	NA	43975	0.27027	0.739659	NA	NA	NA	NA
5	550	D	05_NAM_550_D	2019-01-27	23	3581	8434.5	233	2471	NA	NA	0	0	NA	NA	NA	NA	NA	1317	557	1781	753.5	88	6.04317	26	1.78548	49.8102	656	1682	1287	1707	1374	-12	507	0	6	14	NA	NA	NA	78811.2	0.295455	0.739472	NA	NA	NA	NA
5	550	D	05_NAM_550_D	2019-01-28	24	3834	11621	253	3186.5	NA	NA	0	0	NA	NA	NA	NA	NA	1927	610	2914.5	1133.5	111	7.62263	34	2.33486	33.8869	653	1673	1273	1706	1383	-14	-3	0	8	23	NA	NA	NA	119318	0.306306	0.661177	NA	NA	NA	NA
5	550	D	05_NAM_550_D	2019-01-29	25	5481	15607.5	1647	3986.5	NA	NA	0	0	NA	NA	NA	NA	NA	3635	1708	5321.5	2407	133	9.13342	54	3.70831	19.945	725	1654	1254	1707	1386	-19	72	0	20	22	NA	NA	NA	269113	0.406015	0.683078	NA	NA	NA	NA
5	550	D	05_NAM_550_D	2019-01-30	26	7380	21093	1899	5485.5	NA	NA	0	0	NA	NA	NA	NA	NA	3921	286	5671.5	350	147	10.0948	51	3.50229	17.521	687	1656	1241	1706	1387	-13	-38	0	-3	14	NA	NA	NA	336841	0.346939	0.691351	NA	NA	NA	NA
5	550	D	05_NAM_550_D	2019-01-31	27	9237	29125	1857	8032	NA	NA	0	0	NA	NA	NA	NA	NA	4622	701	6606	934.5	184	12.6357	42	2.88424	19.7101	911	1665	1233	1706	1416	-8	224	0	-9	37	NA	NA	NA	444217	0.228261	0.699667	NA	NA	NA	NA
5	550	D	05_NAM_550_D	2019-02-01	28	11439	36539	2202	7414	NA	NA	0	0	NA	NA	NA	NA	NA	4961	339	8371.5	1765.5	202	13.8718	52	3.57096	8.92965	443	1653	1233	1704	1434	0	-468	0	10	18	NA	NA	NA	530595	0.257426	0.592606	NA	NA	NA	NA
5	550	D	05_NAM_550_D	2019-02-02	29	16813	44396	5374	7857	NA	NA	0	0	NA	NA	NA	NA	NA	7252	2291	13437	5065.5	222	15.2453	78	5.35644	2.82681	205	1625	1229	1702	1450	-4	-238	0	26	20	NA	NA	NA	940330	0.351351	0.539704	NA	NA	NA	NA
5	550	D	05_NAM_550_D	2019-02-03	30	18288	52789.5	1475	8393.5	NA	NA	0	0	NA	NA	NA	NA	NA	8575	1323	14685.5	1248.5	245	16.8247	80	5.49379	4.62974	397	1624	1222	1703	1466	-7	192	0	2	23	NA	NA	NA	1.15962e+06	0.326531	0.583909	NA	NA	NA	NA
5	550	D	05_NAM_550_D	2019-02-04	31	22893	80973.5	4605	28184	NA	NA	0	0	NA	NA	NA	NA	NA	10043	1468	17064	2378.5	286	19.6403	78	5.35644	5.45654	548	1627	1200	1704	1485	-22	151	0	-2	41	NA	NA	NA	1.51955e+06	0.272727	0.588549	NA	NA	NA	NA
5	550	D	05_NAM_550_D	2019-02-05	32	31048	98120	8155	17146.5	NA	NA	0	0	NA	NA	NA	NA	NA	14265	4222	22051	4987	302	20.739	105	7.2106	3.56817	509	1599	1193	1703	1494	-7	-39	0	27	16	NA	NA	NA	2.51356e+06	0.347682	0.646909	NA	NA	NA	NA
5	550	D	05_NAM_550_D	2019-02-06	33	38195	114563	7147	16443	NA	NA	0	0	NA	NA	NA	NA	NA	16875	2610	26473.5	4422.5	318	21.8378	116	7.96599	3.79852	641	1589	1179	1704	1496	-14	132	0	11	16	NA	NA	NA	3.29797e+06	0.36478	0.63743	NA	NA	NA	NA
5	550	D	05_NAM_550_D	2019-02-07	34	47958	136320	9763	21757.5	NA	NA	0	0	NA	NA	NA	NA	NA	22305	5430	37568.5	11095	330	22.6619	167	11.4683	20.6635	4609	1589	1171	1755	1500	-8	3968	0	51	12	NA	NA	NA	4.88464e+06	0.506061	0.593715	NA	NA	NA	NA
5	550	D	05_NAM_550_D	2019-02-08	35	58923	154816	10965	18496	NA	NA	0	0	NA	NA	NA	NA	NA	29113	6808	50171.5	12603	346	23.7606	222	15.2453	39.8894	11613	1582	1159	1803	1504	-12	7004	0	55	16	NA	NA	NA	7.06691e+06	0.641618	0.58027	NA	NA	NA	NA
5	550	D	05_NAM_550_D	2019-02-09	36	72930	180904	14007	26087.5	NA	NA	0	0	NA	NA	NA	NA	NA	31631	2518	49616	-555.5	359	24.6534	219	15.0392	41.9114	13257	1589	1130	1807	1488	-29	1644	0	-3	13	NA	NA	NA	8.54213e+06	0.610028	0.637516	NA	NA	NA	NA
5	550	D	05_NAM_550_D	2019-02-10	37	87169	197816	14239	16912	NA	NA	0	0	NA	NA	NA	NA	NA	36933	5302	58046.5	8430.5	374	25.6835	253	17.3741	35.8325	13234	1559	1105	1811	1478	-25	-23	0	34	15	NA	NA	NA	1.09042e+07	0.676471	0.636266	NA	NA	NA	NA
5	550	D	05_NAM_550_D	2019-02-13	40	119918	253828	32749	56012	NA	NA	0	0	121.036	125	NA	NA	NA	63934	27001	115826	57779.5	419	28.7737	399	27.4003	43.5277	27829	1441	1082	1839	1500	-23	14595	0	146	45	NA	NA	NA	2.21398e+07	0.952267	0.551983	NA	NA	NA	NA
5	550	D	05_NAM_550_D	2019-02-15	42	166156	349330	46238	95501.5	NA	NA	0	0	112.936	115	-8.09967	-10	NA	64676	742	151964	36138	553	37.9758	383	26.3015	61.5839	39830	1489	1026	1871	1578	-56	12001	0	-16	134	NA	NA	NA	2.63634e+07	0.692586	0.425601	NA	NA	NA	0.433599
5	550	D	05_NAM_550_D	2019-02-17	44	222868	432503	56712	83173.5	NA	NA	0	0	107.631	109	-5.30485	-6	NA	84736	20060	188781	36817	667	45.8045	399	27.4003	50.5405	42826	1480	960	1878	1626	-66	2996	0	16	114	NA	NA	NA	4.00029e+07	0.598201	0.448859	NA	NA	NA	0.367933
5	550	D	05_NAM_550_D	2019-02-18	45	243871	446086	21003	13582.5	NA	NA	0	0	104.093	105	-3.53802	-4	NA	93848	9112	189976	1195	621	42.6455	424	29.1171	42.8086	40175	1439	970	1862	1590	10	-2651	0	25	-46	NA	NA	NA	4.63452e+07	0.68277	0.493999	NA	NA	NA	0.345131
5	550	D	05_NAM_550_D	2019-02-20	47	238286	522060	-5585	75974.5	588	534	1	1	103.682	108	-0.410888	3	NA	122185	28337	236024	46048.5	714	49.0321	553	37.9758	41.172	50306	1336	972	1888	1685	2	10131	3.03012	129	93	NA	2	88	5.96441e+07	0.77451	0.517679	1	NA	NA	0.365505
5	550	D	05_NAM_550_D	2019-02-22	49	263429	531678	25143	9617.5	6666	6542	1	1	103.655	108	-0.0270176	0	1	152700	30515	309768	73744	688	47.2466	772	53.015	34.6883	52969	1125	1009	1896	1696	37	2663	10.9799	219	-26	225.372	11	85	7.83738e+07	1.12209	0.492949	2	NA	NA	0.346477
5	550	D	05_NAM_550_D	2019-02-26	53	428024	659652	164595	127975	17023	16203	1	4	94.1248	98	-9.53025	-10	NA	210034	57334	462318	152550	746	51.2296	1003	68.8784	26.4957	55650	860	979	1862	1724	-30	2681	40.4635	231	58	NA	24	73	1.37412e+08	1.3445	0.454306	3	19.3785	22.6543	0.342964
5	550	D	05_NAM_550_D	2019-02-28	55	403278	691544	-24746	31892	23960	22811	1	6	99.7798	104	5.65494	6	NA	240551	30517	539508	77189	735	50.4742	1137	78.0805	28.3424	68178	748	966	1884	1700	-13	12528	53.1778	134	-11	NA	39	69	1.5276e+08	1.54694	0.445871	4	27.838	27.838	0.368428
5	571	C	05_NAM_571_C	2019-01-25	21	3399	6014	NA	NA	NA	NA	0	0	NA	NA	NA	NA	NA	1094	NA	1394	NA	64	4.39503	30	2.06017	6.67276	73	1671	1249	1700	1312	NA	NA	0	NA	NA	NA	NA	NA	63781.2	0.46875	0.784792	NA	NA	NA	NA
5	571	C	05_NAM_571_C	2019-01-26	22	4950	9198.5	1551	3184.5	NA	NA	0	0	NA	NA	NA	NA	NA	1846	752	2178.5	784.5	90	6.18051	33	2.26619	6.55471	121	1668	1235	1700	1324	-14	48	0	3	26	NA	NA	NA	129878	0.366667	0.847372	NA	NA	NA	NA
5	571	C	05_NAM_571_C	2019-01-27	23	6324	13248.5	1374	4050	NA	NA	0	0	NA	NA	NA	NA	NA	2832	986	3658.5	1480	110	7.55396	42	2.88424	21.0099	595	1665	1222	1706	1331	-13	474	0	9	20	NA	NA	NA	225211	0.381818	0.774088	NA	NA	NA	NA
5	571	C	05_NAM_571_C	2019-01-28	24	7875	18994.5	1551	5746	NA	NA	0	0	NA	NA	NA	NA	NA	3469	637	5163.5	1505	131	8.99608	51	3.50229	21.7354	754	1656	1217	1706	1347	-5	159	0	9	21	NA	NA	NA	307843	0.389313	0.671831	NA	NA	NA	NA
5	571	C	05_NAM_571_C	2019-01-29	25	10144	24682.5	2269	5688	NA	NA	0	0	NA	NA	NA	NA	NA	4607	1138	8027	2863.5	159	10.9189	71	4.87574	15.3462	707	1636	1210	1706	1368	-7	-47	0	20	28	NA	NA	NA	464005	0.446541	0.573938	NA	NA	NA	NA
5	571	C	05_NAM_571_C	2019-01-30	26	12369	32230.5	2225	7548	NA	NA	0	0	NA	NA	NA	NA	NA	5425	818	9634	1607	183	12.567	68	4.66972	14.8018	803	1640	1204	1707	1386	-6	96	0	-3	24	NA	NA	NA	603347	0.371585	0.56311	NA	NA	NA	NA
5	571	C	05_NAM_571_C	2019-01-31	27	14488	42804.5	2119	10574	NA	NA	0	0	NA	NA	NA	NA	NA	6929	1504	12118	2484	213	14.6272	68	4.66972	12.4693	864	1639	1194	1706	1406	-10	61	0	0	30	NA	NA	NA	834017	0.319249	0.571794	NA	NA	NA	NA
5	571	C	05_NAM_571_C	2019-02-01	28	19236	54298	4748	11493.5	NA	NA	0	0	NA	NA	NA	NA	NA	7050	121	14711.5	2593.5	229	15.726	79	5.42511	7.02128	495	1626	1189	1704	1417	-5	-369	0	11	16	NA	NA	NA	977792	0.344978	0.479217	NA	NA	NA	NA
5	571	C	05_NAM_571_C	2019-02-02	29	26383	66416.5	7147	12118.5	NA	NA	0	0	NA	NA	NA	NA	NA	10296	3246	19802	5090.5	258	17.7175	91	6.24918	4.90482	505	1613	1172	1703	1429	-17	10	0	12	29	NA	NA	NA	1.67236e+06	0.352713	0.519947	NA	NA	NA	NA
5	571	C	05_NAM_571_C	2019-02-03	30	30191	82200	3808	15783.5	NA	NA	0	0	NA	NA	NA	NA	NA	12941	2645	22741.5	2939.5	281	19.2969	98	6.72989	4.55143	589	1606	1154	1703	1434	-18	84	0	7	23	NA	NA	NA	2.24857e+06	0.348754	0.569048	NA	NA	NA	NA
5	571	C	05_NAM_571_C	2019-02-04	31	41605	108816	11414	26615.5	NA	NA	0	0	NA	NA	NA	NA	NA	17364	4423	29247.5	6506	329	22.5932	110	7.55396	3.43239	596	1594	1122	1703	1450	-32	7	0	12	48	NA	NA	NA	3.54179e+06	0.334347	0.593692	NA	NA	NA	NA
5	571	C	05_NAM_571_C	2019-02-05	32	51709	121994	10104	13178	NA	NA	0	0	NA	NA	NA	NA	NA	23886	6522	35424	6176.5	335	23.0052	141	9.6828	2.56636	613	1563	1127	1703	1461	5	17	0	31	6	NA	NA	NA	5.43158e+06	0.420896	0.674289	NA	NA	NA	NA
5	571	C	05_NAM_571_C	2019-02-06	33	64313	144214	12604	22220	NA	NA	0	0	NA	NA	NA	NA	NA	28784	4898	41538.5	6114.5	358	24.5847	158	10.8502	2.7828	801	1548	1113	1705	1470	-14	188	0	17	23	NA	NA	NA	7.29962e+06	0.441341	0.692948	NA	NA	NA	NA
5	571	C	05_NAM_571_C	2019-02-07	34	81376	179953	17063	35739.5	NA	NA	0	0	NA	NA	NA	NA	NA	30043	1259	54565	13026.5	378	25.9581	211	14.4899	9.53633	2865	1537	1101	1747	1478	-12	2064	0	53	20	NA	NA	NA	8.57021e+06	0.558201	0.550591	NA	NA	NA	NA
5	571	C	05_NAM_571_C	2019-02-08	35	96705	213749	15329	33796	NA	NA	0	0	NA	NA	NA	NA	NA	35591	5548	59948.5	5383.5	405	27.8123	207	14.2152	12.624	4493	1553	1083	1759	1487	-18	1628	0	-4	27	NA	NA	NA	1.10679e+07	0.511111	0.593693	NA	NA	NA	NA
5	571	C	05_NAM_571_C	2019-02-09	36	122742	258475	26037	44726	NA	NA	0	0	NA	NA	NA	NA	NA	48567	12976	77937	17988.5	422	28.9797	232	15.932	12.9553	6292	1534	1076	1765	1497	-7	1799	0	25	17	NA	NA	NA	1.70152e+07	0.549763	0.623157	NA	NA	NA	NA
5	571	C	05_NAM_571_C	2019-02-10	37	154912	284287	32170	25812	NA	NA	0	0	NA	NA	NA	NA	NA	58167	9600	101296	23359	422	28.9797	300	20.6017	14.0286	8160	1509	1083	1808	1504	7	1868	0	68	0	NA	NA	NA	2.28939e+07	0.7109	0.574228	NA	NA	NA	NA
5	571	C	05_NAM_571_C	2019-02-13	40	221691	407904	66779	123618	NA	NA	0	0	107.081	109	NA	NA	NA	84247	26080	138948	37652.5	479	32.8941	389	26.7135	14.5275	12239	1435	1038	1823	1516	-45	4079	0	89	57	NA	NA	NA	3.96669e+07	0.812109	0.606318	NA	NA	NA	NA
5	571	C	05_NAM_571_C	2019-02-15	42	261631	523880	39940	115976	NA	NA	0	0	103.614	106	-3.46664	-3	NA	114762	30515	168528	29579.5	539	37.0144	429	29.4604	26.4669	30374	1406	1021	1834	1559	-17	18135	0	40	60	NA	NA	NA	5.87006e+07	0.795918	0.680967	NA	NA	NA	0.457968
5	571	C	05_NAM_571_C	2019-02-17	44	328869	549273	67238	25392.5	1073	776	1	1	102.162	106	-1.45214	0	NA	151113	36351	243458	74929.5	552	37.9071	602	41.3407	35.9062	54259	1311	987	1912	1538	-34	23885	4.28679	173	13	NA	2	88	8.66589e+07	1.09058	0.620696	1	NA	NA	0.299321
5	571	C	05_NAM_571_C	2019-02-18	45	389631	615241	60762	65968	3003	2825	1	1	98.0949	101	-4.06698	-5	NA	162813	11700	267330	23872	574	39.4179	658	45.1864	26.2405	42723	1221	974	1878	1547	-13	-11536	9.24785	56	22	NA	6	86	1.01629e+08	1.14634	0.609035	2	NA	NA	0.315018
5	571	C	05_NAM_571_C	2019-02-20	47	413713	693536	24082	78295.5	6758	6543	1	2	98.3142	102	0.219327	1	NA	196531	33718	367236	99907	620	42.5769	935	64.2086	31.1325	61185	1037	989	1971	1608	15	18462	11.9477	277	46	NA	17	85	126409772	1.50806	0.535162	3	6.86099	9.34416	0.356205
5	571	C	05_NAM_571_C	2019-02-22	49	450161	754490	36448	60954	10555	9933	1	3	97.5478	102	-0.766389	0	0	253697	57166	466722	99485	650	44.637	1062	72.93	30.5013	77381	900	959	1961	1608	-30	16196	27.6503	127	30	226.34	23	79	1.70216e+08	1.63385	0.543573	4	21.2752	21.2752	0.320086
5	571	C	05_NAM_571_C	2019-02-26	53	599704	868086	149543	113595	36840	35304	1	10	91.0284	95	-6.51941	-7	NA	334816	81119	639938	173217	689	47.3152	1254	86.1151	21.6358	72440	682	954	1935	1642	-5	-4941	43.4786	192	39	NA	61	73	2.59283e+08	1.82003	0.5232	5	24.9886	24.1174	0.314427
5	571	C	05_NAM_571_C	2019-02-28	55	412492	874958	-187212	6873	65428	63177	1	14	101.927	107	10.8983	12	NA	331162	-3654	788597	148658	673	46.2165	1398	96.0039	28.0032	92736	588	998	1985	1670	44	20296	67.3494	144	-16	NA	116	65	2.12691e+08	2.07727	0.419938	6	31.4873	30.1408	0.314505
5	577	D	05_NAM_577_D	2019-01-25	21	1522	2961	NA	NA	NA	NA	0	0	NA	NA	NA	NA	NA	200	NA	187.5	NA	22	1.51079	12	0.824068	31	62	1690	1282	1701	1303	NA	NA	0	NA	NA	NA	NA	NA	7802.56	0.545455	1.06667	NA	NA	NA	NA
5	577	D	05_NAM_577_D	2019-01-26	22	2231	4271	709	1310	NA	NA	0	0	NA	NA	NA	NA	NA	633	433	823.5	636	56	3.84565	17	1.16743	15.7978	100	1684	1258	1700	1313	-24	38	0	5	34	NA	NA	NA	29898.8	0.303571	0.76867	NA	NA	NA	NA
5	577	D	05_NAM_577_D	2019-01-27	23	3659	7132.5	1428	2861.5	NA	NA	0	0	NA	NA	NA	NA	NA	1039	406	1698	874.5	76	5.2191	27	1.85415	33.0125	343	1680	1257	1706	1332	-1	243	0	10	20	NA	NA	NA	62848.8	0.355263	0.611896	NA	NA	NA	NA
5	577	D	05_NAM_577_D	2019-01-28	24	3735	9741	76	2608.5	NA	NA	0	0	NA	NA	NA	NA	NA	1465	426	2608.5	910.5	111	7.62263	30	2.06017	39.1809	574	1678	1235	1707	1345	-22	231	0	3	35	NA	NA	NA	89533	0.27027	0.561625	NA	NA	NA	NA
5	577	D	05_NAM_577_D	2019-01-29	25	6025	13424.5	2290	3683.5	NA	NA	0	0	NA	NA	NA	NA	NA	2863	1398	4996.5	2388	134	9.20209	51	3.50229	17.4293	499	1656	1222	1706	1355	-13	-75	0	21	23	NA	NA	NA	222229	0.380597	0.573001	NA	NA	NA	NA
5	577	D	05_NAM_577_D	2019-01-30	26	6386	16260	361	2835.5	NA	NA	0	0	NA	NA	NA	NA	NA	4319	1456	6719	1722.5	160	10.9876	54	3.70831	17.3188	748	1653	1208	1706	1367	-14	249	0	3	26	NA	NA	NA	345142	0.3375	0.642804	NA	NA	NA	NA
5	577	D	05_NAM_577_D	2019-01-31	27	7245	21437	859	5177	NA	NA	0	0	NA	NA	NA	NA	NA	5093	774	8968.5	2249.5	191	13.1164	58	3.983	17.4357	888	1649	1190	1706	1380	-18	140	0	4	31	NA	NA	NA	433504	0.303665	0.567876	NA	NA	NA	NA
5	577	D	05_NAM_577_D	2019-02-01	28	9425	29041.5	2180	7604.5	NA	NA	0	0	NA	NA	NA	NA	NA	5022	-71	9651.5	683	209	14.3525	58	3.983	11.6886	587	1646	1182	1703	1390	-8	-301	0	0	18	NA	NA	NA	487548	0.277512	0.520334	NA	NA	NA	NA
5	577	D	05_NAM_577_D	2019-02-02	29	14702	38851	5277	9809.5	NA	NA	0	0	NA	NA	NA	NA	NA	7291	2269	12751	3099.5	230	15.7946	70	4.80706	8.14703	594	1634	1171	1703	1400	-11	7	0	12	21	NA	NA	NA	884047	0.304348	0.571798	NA	NA	NA	NA
5	577	D	05_NAM_577_D	2019-02-03	30	20333	49454.5	5631	10603.5	NA	NA	0	0	NA	NA	NA	NA	NA	9144	1853	14795.5	2044.5	248	17.0307	85	5.83715	6.05862	554	1619	1161	1703	1408	-10	-40	0	15	18	NA	NA	NA	1.30388e+06	0.342742	0.618026	NA	NA	NA	NA
5	577	D	05_NAM_577_D	2019-02-04	31	24876	70820	4543	21365.5	NA	NA	0	0	NA	NA	NA	NA	NA	10474	1330	13820.5	-975	264	18.1295	68	4.66972	6.41589	672	1636	1150	1703	1413	-11	118	0	-17	16	NA	NA	NA	1.65197e+06	0.257576	0.75786	NA	NA	NA	NA
5	577	D	05_NAM_577_D	2019-02-05	32	36323	95178.5	11447	24358.5	NA	NA	0	0	NA	NA	NA	NA	NA	12683	2209	18003.5	4183	270	18.5415	81	5.56246	5.34574	678	1623	1141	1703	1410	-9	6	0	13	6	NA	NA	NA	2.4172e+06	0.3	0.704474	NA	NA	NA	NA
5	577	D	05_NAM_577_D	2019-02-06	33	38619	110386	2296	15208	NA	NA	0	0	NA	NA	NA	NA	NA	16275	3592	28075	10071.5	288	19.7776	131	8.99608	18.1751	2958	1614	1115	1744	1402	-26	2280	0	50	18	NA	NA	NA	3.19832e+06	0.454861	0.579697	NA	NA	NA	NA
5	577	D	05_NAM_577_D	2019-02-07	34	51018	132624	12399	22238	NA	NA	0	0	NA	NA	NA	NA	NA	23731	7456	40992	12917	317	21.7691	179	12.2923	16.3921	3890	1574	1103	1752	1419	-12	932	0	48	29	NA	NA	NA	5.36016e+06	0.564669	0.578918	NA	NA	NA	NA
5	577	D	05_NAM_577_D	2019-02-08	35	63618	155647	12600	23022.5	NA	NA	0	0	NA	NA	NA	NA	NA	27774	4043	47991.5	6999.5	347	23.8293	231	15.8633	29.6716	8241	1561	1088	1791	1434	-15	4351	0	52	30	NA	NA	NA	7.00533e+06	0.665706	0.578727	NA	NA	NA	NA
5	577	D	05_NAM_577_D	2019-02-09	36	83375	185442	19757	29795	NA	NA	0	0	NA	NA	NA	NA	NA	34078	6304	59353.5	11362	395	27.1256	267	18.3355	29.6702	10111	1540	1067	1806	1461	-21	1870	0	36	48	NA	NA	NA	9.83993e+06	0.675949	0.574153	NA	NA	NA	NA
5	577	D	05_NAM_577_D	2019-02-10	37	101876	201430	18501	15987.5	NA	NA	0	0	NA	NA	NA	NA	NA	37134	3056	69518.5	10165	421	28.9111	306	21.0137	35.9374	13345	1523	1062	1828	1482	-5	3234	0	39	26	NA	NA	NA	1.18524e+07	0.726841	0.53416	NA	NA	NA	NA
5	577	D	05_NAM_577_D	2019-02-13	40	144345	268756	42469	67327	NA	NA	0	0	113.113	113	NA	NA	NA	56576	19442	110016	40497.5	463	31.7953	362	24.8594	30.8205	17437	1469	1020	1830	1482	-42	4092	0	56	42	NA	NA	NA	2.14948e+07	0.781857	0.514252	NA	NA	NA	NA
5	577	D	05_NAM_577_D	2019-02-15	42	136098	292720	-8247	23963.5	NA	NA	0	0	107.492	108	-5.62105	-5	NA	63755	7179	124253	14237	411	28.2243	401	27.5376	35.8544	22859	1454	1018	1854	1428	-2	5422	0	39	-52	NA	NA	NA	2.35202e+07	0.975669	0.513106	NA	NA	NA	0.324872
5	577	D	05_NAM_577_D	2019-02-17	44	202293	387536	66195	94816	NA	NA	0	0	104.556	107	-2.93548	-1	NA	85358	21603	156004	31751.5	492	33.7868	423	29.0484	35.3581	30181	1440	1012	1862	1503	-6	7322	0	22	81	NA	NA	NA	3.83915e+07	0.859756	0.547151	NA	NA	NA	0.330605
5	577	D	05_NAM_577_D	2019-02-18	45	234374	403781	32081	16245	552	525	1	1	100.735	102	-3.8219	-5	NA	103226	17868	191594	35589	497	34.1302	535	36.7397	32.8677	33928	1318	1006	1852	1502	-6	3747	7.08614	112	5	NA	3	87	4.9974e+07	1.07646	0.538776	1	NA	NA	0.335081
5	577	D	05_NAM_577_D	2019-02-20	47	265297	495264	30923	91483.5	5220	5153	1	1	98.8625	102	-1.87197	0	NA	129513	26287	267926	76332	528	36.259	738	50.6802	28.6296	37079	1108	1002	1845	1529	-4	3151	8.36929	203	31	NA	10	86	6.67082e+07	1.39773	0.483392	2	NA	NA	0.373657
5	577	D	05_NAM_577_D	2019-02-22	49	316571	520425	51274	25160.5	8808	8534	1	2	97.297	100	-1.56557	-2	1	148023	18510	334302	66377	553	37.9758	895	61.4617	28.1774	41709	951	991	1845	1543	-11	4630	14.514	157	25	227.035	12	83	8.32846e+07	1.61844	0.442782	3	11.3552	11.3552	0.336886
5	577	D	05_NAM_577_D	2019-02-26	53	384283	596176	67712	75751.5	28819	27763	1	7	94.7579	98	-2.53903	-2	NA	223507	75484	502476	168174	616	42.3022	1117	76.707	27.8797	62313	743	979	1859	1594	-12	20604	43.1179	222	63	NA	43	72	1.38553e+08	1.81331	0.444811	4	20.7899	22.4942	0.283247
5	577	D	05_NAM_577_D	2019-02-28	55	373927	646654	-10356	50477.5	42675	40543	1	8	102.187	107	7.42952	9	NA	256509	33002	566798	64321	615	42.2335	1250	85.8404	29.6029	75934	650	999	1899	1613	20	13621	56.6972	133	-1	NA	70	67	1.56854e+08	2.03252	0.452558	5	26.3415	27.0151	0.30791
8	286	C	08_NAM_286_C	2019-01-25	21	2936	4348	NA	NA	NA	NA	0	0	NA	NA	NA	NA	NA	1380	NA	1350	NA	44	3.02158	38	2.60955	10.4348	144	1664	1293	1701	1336	NA	NA	0	NA	NA	NA	NA	NA	74775.1	0.863636	1.02222	NA	NA	NA	NA
8	286	C	08_NAM_286_C	2019-01-26	22	9369	13334.5	6433	8986.5	NA	NA	0	0	NA	NA	NA	NA	NA	416	-964	402.5	-947.5	45	3.09026	12	0.824068	31.9712	133	1689	1257	1700	1301	-36	-11	0	-26	1	NA	NA	NA	40266.1	0.266667	1.03354	NA	NA	NA	NA
8	286	C	08_NAM_286_C	2019-01-27	23	12942	18606.5	3573	5272	NA	NA	0	0	NA	NA	NA	NA	NA	1322	906	1583.5	1181	99	6.79856	20	1.37345	23.2224	307	1682	1254	1701	1352	-3	174	0	8	54	NA	NA	NA	150395	0.20202	0.834859	NA	NA	NA	NA
8	286	C	08_NAM_286_C	2019-01-28	24	17212	26467.5	4270	7861	NA	NA	0	0	NA	NA	NA	NA	NA	1995	673	2260.5	677	108	7.41661	26	1.78548	45.3634	905	1682	1245	1707	1352	-9	598	0	6	9	NA	NA	NA	261733	0.240741	0.882548	NA	NA	NA	NA
8	286	C	08_NAM_286_C	2019-01-29	25	22328	34562.5	5116	8095	NA	NA	0	0	NA	NA	NA	NA	NA	3640	1645	4295.5	2035	134	9.20209	41	2.81557	26.0989	950	1667	1237	1707	1370	-8	45	0	15	26	NA	NA	NA	543909	0.30597	0.847398	NA	NA	NA	NA
8	286	C	08_NAM_286_C	2019-01-30	26	29601	50960.5	7273	16398	NA	NA	0	0	NA	NA	NA	NA	NA	4736	1096	6422.5	2127	173	11.8803	49	3.36494	20.1014	952	1659	1229	1707	1401	-8	2	0	8	39	NA	NA	NA	814826	0.283237	0.737408	NA	NA	NA	NA
8	286	C	08_NAM_286_C	2019-01-31	27	38087	64094.5	8486	13134	NA	NA	0	0	NA	NA	NA	NA	NA	6812	2076	9102	2679.5	188	12.9104	60	4.12034	13.9753	952	1648	1244	1707	1431	15	0	0	11	15	NA	NA	NA	1.32942e+06	0.319149	0.748407	NA	NA	NA	NA
8	286	C	08_NAM_286_C	2019-02-01	28	48870	78621	10783	14526.5	NA	NA	0	0	NA	NA	NA	NA	NA	8244	1432	13083.5	3981.5	244	16.7561	68	4.66972	7.32654	604	1638	1244	1705	1487	0	-348	0	8	56	NA	NA	NA	1.82246e+06	0.278689	0.630107	NA	NA	NA	NA
8	286	C	08_NAM_286_C	2019-02-02	29	64389	106229	15519	27608	NA	NA	0	0	NA	NA	NA	NA	NA	11976	3732	20771	7687.5	295	20.2583	84	5.76848	3.27321	392	1622	1213	1705	1507	-31	-212	0	16	51	NA	NA	NA	3.03891e+06	0.284746	0.576573	NA	NA	NA	NA
8	286	C	08_NAM_286_C	2019-02-03	30	84361	146346	19972	40117	NA	NA	0	0	NA	NA	NA	NA	NA	10964	-1012	26917	6146	363	24.9281	107	7.34794	11.5651	1268	1639	1166	1745	1528	-47	876	0	23	68	NA	NA	NA	3.18449e+06	0.294766	0.407326	NA	NA	NA	NA
8	286	C	08_NAM_286_C	2019-02-04	31	88251	167460	3890	21113.5	NA	NA	0	0	NA	NA	NA	NA	NA	15048	4084	34025.5	7108.5	384	26.3702	143	9.82014	13.2974	2001	1624	1142	1766	1525	-24	733	0	36	21	NA	NA	NA	4.47032e+06	0.372396	0.442257	NA	NA	NA	NA
8	286	C	08_NAM_286_C	2019-02-05	32	112434	195826	24183	28366	NA	NA	0	0	NA	NA	NA	NA	NA	22387	7339	44494.5	10469	440	30.2158	126	8.65271	16.8803	3779	1604	1089	1729	1528	-53	1778	0	-17	56	NA	NA	NA	7.50663e+06	0.286364	0.503141	NA	NA	NA	NA
8	286	C	08_NAM_286_C	2019-02-06	33	135348	227906	22914	32080	NA	NA	0	0	NA	NA	NA	NA	NA	27397	5010	53804.5	9310	490	33.6494	166	11.3996	25.1122	6880	1586	1039	1751	1528	-50	3101	0	40	50	NA	NA	NA	1.00793e+07	0.338776	0.509195	NA	NA	NA	NA
8	286	C	08_NAM_286_C	2019-02-07	34	147013	255618	11665	27713	NA	NA	0	0	NA	NA	NA	NA	NA	31719	4322	57440	3635.5	532	36.5337	131	8.99608	14.8712	4717	1601	1027	1731	1558	-12	-2163	0	-35	42	NA	NA	NA	1.21618e+07	0.246241	0.552211	NA	NA	NA	NA
8	286	C	08_NAM_286_C	2019-02-08	35	174800	286024	27787	30405	NA	NA	0	0	NA	NA	NA	NA	NA	37956	6237	62509.5	5069.5	524	35.9843	173	11.8803	8.64158	3280	1583	1017	1755	1540	-10	-1437	0	42	-8	NA	NA	NA	1.58691e+07	0.330153	0.607204	NA	NA	NA	NA
8	286	C	08_NAM_286_C	2019-02-09	36	211802	319650	37002	33626	NA	NA	0	0	NA	NA	NA	NA	NA	46267	8311	80265	17755.5	526	36.1217	219	15.0392	8.30614	3843	1556	1021	1774	1546	4	563	0	46	2	NA	NA	NA	2.1293e+07	0.41635	0.576428	NA	NA	NA	NA
8	286	C	08_NAM_286_C	2019-02-10	37	240870	353613	29068	33963.5	NA	NA	0	0	NA	NA	NA	NA	NA	56987	10720	93499	13234	545	37.4264	231	15.8633	11.5289	6570	1554	1012	1784	1556	-9	2727	0	12	19	NA	NA	NA	2.79684e+07	0.423853	0.609493	NA	NA	NA	NA
8	286	C	08_NAM_286_C	2019-02-13	40	309729	568669	68859	215056	NA	NA	0	0	109.01	111	NA	NA	NA	97508	40521	140614	47115	623	42.7829	299	20.533	48.3078	47104	1540	958	1838	1580	-54	40534	0	68	78	NA	NA	NA	5.42664e+07	0.479936	0.693444	NA	NA	NA	0.332185
8	286	C	08_NAM_286_C	2019-02-15	42	394988	689980	85259	121310	NA	NA	0	0	98.7858	101	-10.2246	-10	NA	138103	40595	203883	63269	635	43.6069	397	27.2629	46.0243	63561	1485	928	1881	1562	-30	16457	0	98	12	NA	NA	NA	8.67951e+07	0.625197	0.677364	NA	NA	NA	0.29682
8	286	C	08_NAM_286_C	2019-02-17	44	490892	861729	95904	171750	NA	NA	0	0	96.7195	99	-2.06633	-2	NA	184744	46641	264902	61019	741	50.8862	441	30.2845	48.0557	88780	1492	906	1932	1646	-22	25219	0	44	106	NA	NA	NA	1.29438e+08	0.595142	0.697405	NA	NA	NA	0.290516
8	286	C	08_NAM_286_C	2019-02-18	45	547913	912562	57021	50832.5	NA	NA	0	0	93.8709	96	-2.84862	-3	NA	195493	10749	286500	21598	785	53.9078	456	31.3146	49.2918	96362	1479	895	1934	1679	-11	7582	0	15	44	NA	NA	NA	1.44706e+08	0.580892	0.682349	NA	NA	NA	0.274885
8	286	C	08_NAM_286_C	2019-02-20	47	696899	1072770	148986	160208	NA	NA	0	0	89.1245	91	-4.74634	-5	NA	232664	37171	328937	42437	836	57.4101	548	37.6324	48.8159	113577	1399	884	1946	1719	-11	17215	0	92	51	NA	NA	NA	1.94229e+08	0.655502	0.707321	NA	NA	NA	0.276762
8	286	C	08_NAM_286_C	2019-02-22	49	795007	1215272	98108	142502	NA	NA	0	0	86.3897	89	-2.73486	-2	0	290658	57994	427550	98613	934	64.14	602	41.3407	50.0802	145562	1406	892	2007	1825	8	31985	0	54	98	227.878	NA	NA	2.5916e+08	0.64454	0.679822	NA	NA	NA	0.275207
8	286	C	08_NAM_286_C	2019-02-26	53	840711	1.26801e+06	45704	52741.5	NA	NA	0	0	85.0674	89	-1.32231	0	NA	395334	104676	522107	94557	1025	70.3891	684	46.9719	63.7719	252112	1372	862	2055	1886	-30	106550	0	82	91	NA	NA	NA	3.62483e+08	0.667317	0.75719	NA	NA	NA	0.327714
8	286	C	08_NAM_286_C	2019-02-28	55	821004	1306455	-19707	38441.5	NA	NA	0	0	87.0695	90	2.00212	1	NA	417341	22007	568714	46606.5	1032	70.8699	720	49.4441	61.6903	257459	1336	848	2055	1879	-14	5347	0	36	7	NA	NA	NA	3.7815e+08	0.697674	0.733833	NA	NA	NA	0.320348
8	316	D	08_NAM_316_D	2019-01-25	21	4818	5364.5	NA	NA	NA	NA	0	0	NA	NA	NA	NA	NA	1289	NA	1618	NA	58	3.983	46	3.15893	1.93949	25	1655	1319	1700	1376	NA	NA	0	NA	NA	NA	NA	NA	89471.8	0.793103	0.796663	NA	NA	NA	NA
8	316	D	08_NAM_316_D	2019-01-26	22	7329	10704	2511	5339.5	NA	NA	0	0	NA	NA	NA	NA	NA	1832	543	2623	1005	79	5.42511	49	3.36494	1.69214	31	1652	1313	1700	1391	-6	6	0	3	21	NA	NA	NA	156837	0.620253	0.698437	NA	NA	NA	NA
8	316	D	08_NAM_316_D	2019-01-27	23	9934	14774.5	2605	4070.5	NA	NA	0	0	NA	NA	NA	NA	NA	2941	1109	4197	1574	87	5.97449	65	4.4637	1.32608	39	1636	1310	1700	1396	-3	8	0	16	8	NA	NA	NA	293128	0.747126	0.700739	NA	NA	NA	NA
8	316	D	08_NAM_316_D	2019-01-28	24	12531	21202	2597	6427.5	NA	NA	0	0	NA	NA	NA	NA	NA	4362	1421	5151.5	954.5	100	6.86723	60	4.12034	10.0413	438	1647	1299	1706	1398	-11	399	0	-5	13	NA	NA	NA	488291	0.6	0.846744	NA	NA	NA	NA
8	316	D	08_NAM_316_D	2019-01-29	25	16078	28869	3547	7667	NA	NA	0	0	NA	NA	NA	NA	NA	6629	2267	7835	2683.5	129	8.85873	71	4.87574	10.6049	703	1636	1268	1706	1396	-31	265	0	11	29	NA	NA	NA	840551	0.550388	0.846075	NA	NA	NA	NA
8	316	D	08_NAM_316_D	2019-01-30	26	20033	38102.5	3955	9233.5	NA	NA	0	0	NA	NA	NA	NA	NA	8277	1648	9762	1927	178	12.2237	66	4.53237	11.9609	990	1642	1240	1707	1417	-28	287	0	-5	49	NA	NA	NA	1.17151e+06	0.370787	0.84788	NA	NA	NA	NA
8	316	D	08_NAM_316_D	2019-01-31	27	27014	46866.5	6981	8764	NA	NA	0	0	NA	NA	NA	NA	NA	8849	572	12533.5	2771.5	198	13.5971	79	5.42511	9.5717	847	1628	1245	1706	1442	5	-143	0	13	20	NA	NA	NA	1.45442e+06	0.39899	0.706028	NA	NA	NA	NA
8	316	D	08_NAM_316_D	2019-02-01	28	37811	63598	10797	16731.5	NA	NA	0	0	NA	NA	NA	NA	NA	8570	-279	13040.5	507	209	14.3525	85	5.83715	10.8985	934	1628	1242	1712	1450	-3	87	0	6	11	NA	NA	NA	1.66644e+06	0.406699	0.657183	NA	NA	NA	NA
8	316	D	08_NAM_316_D	2019-02-02	29	47948	81572	10137	17974	NA	NA	0	0	NA	NA	NA	NA	NA	12777	4207	16721	3680.5	242	16.6187	94	6.4552	14.0174	1791	1626	1209	1719	1450	-33	857	0	9	33	NA	NA	NA	2.79778e+06	0.38843	0.764129	NA	NA	NA	NA
8	316	D	08_NAM_316_D	2019-02-03	30	59407	105620	11459	24048	NA	NA	0	0	NA	NA	NA	NA	NA	16342	3565	23717	6996	284	19.5029	122	8.37803	23.5956	3856	1624	1174	1745	1457	-35	2065	0	28	42	NA	NA	NA	3.98313e+06	0.429577	0.689042	NA	NA	NA	NA
8	316	D	08_NAM_316_D	2019-02-04	31	68121	132440	8714	26820.5	NA	NA	0	0	NA	NA	NA	NA	NA	23822	7480	33947	10230	330	22.6619	158	10.8502	31.1477	7420	1617	1125	1774	1454	-49	3564	0	36	46	NA	NA	NA	6217542	0.478788	0.701741	NA	NA	NA	NA
8	316	D	08_NAM_316_D	2019-02-05	32	82393	169715	14272	37274.5	NA	NA	0	0	NA	NA	NA	NA	NA	27829	4007	39725.5	5778.5	365	25.0654	169	11.6056	31.557	8782	1620	1072	1788	1436	-53	1362	0	11	35	NA	NA	NA	7.98809e+06	0.463014	0.700532	NA	NA	NA	NA
8	316	D	08_NAM_316_D	2019-02-06	33	103229	177220	20836	7505.5	NA	NA	0	0	NA	NA	NA	NA	NA	30210	2381	45704.5	5979	387	26.5762	174	11.949	39.05	11797	1606	1037	1779	1423	-35	3015	0	5	22	NA	NA	NA	9.70625e+06	0.449612	0.660985	NA	NA	NA	NA
8	316	D	08_NAM_316_D	2019-02-07	34	118048	221256	14819	44035.5	NA	NA	0	0	NA	NA	NA	NA	NA	39947	9737	53999	8294.5	420	28.8424	211	14.4899	40.8416	16315	1581	1033	1791	1452	-4	4518	0	37	33	NA	NA	NA	1.3725e+07	0.502381	0.739773	NA	NA	NA	NA
8	316	D	08_NAM_316_D	2019-02-08	35	130387	243378	12339	22122.5	NA	NA	0	0	NA	NA	NA	NA	NA	47564	7617	66789.5	12790.5	444	30.4905	247	16.9621	27.9791	13308	1537	1029	1783	1472	-4	-3007	0	36	24	NA	NA	NA	1.7175e+07	0.556306	0.712148	NA	NA	NA	NA
8	316	D	08_NAM_316_D	2019-02-09	36	155594	270434	25207	27056	NA	NA	0	0	NA	NA	NA	NA	NA	62183	14619	93094	26304.5	441	30.2845	325	22.3185	33.432	20789	1494	1048	1818	1488	19	7481	0	78	-3	NA	NA	NA	2.45283e+07	0.736961	0.667959	NA	NA	NA	NA
8	316	D	08_NAM_316_D	2019-02-10	37	192084	300852	36490	30417	NA	NA	0	0	NA	NA	NA	NA	NA	68847	6664	108926	15832	465	31.9326	364	24.9967	32.9731	22701	1460	1076	1823	1540	28	1912	0	39	24	NA	NA	NA	3.01738e+07	0.782796	0.632053	NA	NA	NA	NA
8	316	D	08_NAM_316_D	2019-02-13	40	196016	424331	3932	123480	NA	NA	0	0	115.335	118	NA	NA	NA	85232	16385	134974	26047.5	483	33.1687	402	27.6063	60.699	51735	1517	1054	1918	1536	-22	29034	0	38	18	NA	NA	NA	3.77354e+07	0.832298	0.631472	NA	NA	NA	0.478963
8	316	D	08_NAM_316_D	2019-02-15	42	285777	503448	89761	79116.5	NA	NA	0	0	105.879	109	-9.45635	-9	NA	118483	33251	185770	50797	548	37.6324	475	32.6194	51.8952	61487	1462	1011	1936	1558	-43	9752	0	73	65	NA	NA	NA	6.33388e+07	0.866788	0.637792	NA	NA	NA	0.413699
8	316	D	08_NAM_316_D	2019-02-17	44	296356	563168	10579	59721	NA	NA	0	0	105.911	108	0.0324525	-1	NA	147294	28811	241133	55362.5	674	46.2852	497	34.1302	59.2617	87289	1478	972	1974	1645	-39	25802	0	22	126	NA	NA	NA	8.01848e+07	0.737389	0.610841	NA	NA	NA	0.352644
8	316	D	08_NAM_316_D	2019-02-18	45	315673	596172	19317	33003	NA	NA	0	0	104.012	106	-1.89879	-2	NA	170624	23330	264980	23847.5	713	48.9634	500	34.3362	59.542	101593	1488	948	1987	1660	-24	14304	0	3	39	NA	NA	NA	9.58647e+07	0.701262	0.643912	NA	NA	NA	0.340764
8	316	D	08_NAM_316_D	2019-02-20	47	369178	753743	53505	157572	NA	NA	0	0	100.239	102	-3.77348	-4	NA	215128	44504	323468	58488	800	54.9379	555	38.1131	55.8031	120048	1447	924	2001	1723	-24	18455	0	55	87	NA	NA	NA	1.30712e+08	0.69375	0.665066	NA	NA	NA	0.347904
8	316	D	08_NAM_316_D	2019-02-22	49	400476	837319	31298	83576	NA	NA	0	0	98.3975	101	-1.84129	-1	1	238814	23686	391224	67756	874	60.0196	650	44.637	57.8706	138203	1384	909	2033	1782	-15	18155	0	95	74	228.237	NA	NA	1.51129e+08	0.743707	0.610427	NA	NA	NA	0.296803
8	316	D	08_NAM_316_D	2019-02-26	53	403081	841305	2605	3986	NA	NA	0	0	94.4745	98	-3.92297	-3	NA	321396	82582	520078	128854	853	58.5775	718	49.3067	71.0364	228308	1338	890	2055	1742	-19	90105	0	68	-21	NA	NA	NA	204050015	0.841735	0.617976	NA	NA	NA	0.307017
8	316	D	08_NAM_316_D	2019-02-28	55	412895	817448	9814	-23857	NA	NA	0	0	97.2709	103	2.79633	5	NA	306541	-14855	471424	-48654.5	804	55.2126	718	49.3067	68.2186	209118	1338	916	2055	1719	26	-19190	0	0	-49	NA	NA	NA	196973763	0.893035	0.650245	NA	NA	NA	0.348977
8	326	C	08_NAM_326_C	2019-01-25	21	6239	7692	NA	NA	NA	NA	0	0	NA	NA	NA	NA	NA	1787	NA	2333	NA	64	4.39503	54	3.70831	0	0	1644	1293	1697	1356	NA	NA	0	NA	NA	NA	NA	NA	141150	0.84375	0.765967	NA	NA	NA	NA
8	326	C	08_NAM_326_C	2019-01-26	22	8044	11421	1805	3729	NA	NA	0	0	NA	NA	NA	NA	NA	2894	1107	3779	1446	101	6.93591	55	3.77698	0.103663	3	1645	1271	1699	1371	-22	3	0	1	37	NA	NA	NA	259558	0.544554	0.765811	NA	NA	NA	NA
8	326	C	08_NAM_326_C	2019-01-27	23	10480	14504.5	2436	3083.5	NA	NA	0	0	NA	NA	NA	NA	NA	3386	492	5764.5	1985.5	132	9.06475	78	5.35644	2.00827	68	1623	1235	1700	1366	-36	65	0	23	31	NA	NA	NA	346631	0.590909	0.587388	NA	NA	NA	NA
8	326	C	08_NAM_326_C	2019-01-28	24	14181	21631.5	3701	7127	NA	NA	0	0	NA	NA	NA	NA	NA	4680	1294	5795.5	31	126	8.65271	68	4.66972	11.7308	549	1638	1222	1705	1347	-13	481	0	-10	-6	NA	NA	NA	557313	0.539683	0.807523	NA	NA	NA	NA
8	326	C	08_NAM_326_C	2019-01-29	25	19007	30398	4826	8766.5	NA	NA	0	0	NA	NA	NA	NA	NA	5682	1002	7556.5	1761	149	10.2322	70	4.80706	7.97254	453	1636	1213	1705	1361	-9	-96	0	2	23	NA	NA	NA	783354	0.469799	0.751935	NA	NA	NA	NA
8	326	C	08_NAM_326_C	2019-01-30	26	24370	41512	5363	11114	NA	NA	0	0	NA	NA	NA	NA	NA	7623	1941	9399.5	1843	182	12.4984	77	5.28777	9.89112	754	1631	1202	1707	1383	-11	301	0	7	33	NA	NA	NA	1.19002e+06	0.423077	0.811001	NA	NA	NA	NA
8	326	C	08_NAM_326_C	2019-01-31	27	31830	58177.5	7460	16665.5	NA	NA	0	0	NA	NA	NA	NA	NA	10648	3025	13588.5	4189	249	17.0994	78	5.35644	10.4808	1116	1629	1199	1706	1447	-3	362	0	1	67	NA	NA	NA	1.89971e+06	0.313253	0.783604	NA	NA	NA	NA
8	326	C	08_NAM_326_C	2019-02-01	28	45232	79507	13402	21329.5	NA	NA	0	0	NA	NA	NA	NA	NA	11422	774	20462	6873.5	283	19.4343	107	7.34794	25.1007	2867	1629	1187	1735	1469	-12	1751	0	29	34	NA	NA	NA	2.42921e+06	0.378092	0.558205	NA	NA	NA	NA
8	326	C	08_NAM_326_C	2019-02-02	29	54079	99636.5	8847	20129.5	NA	NA	0	0	NA	NA	NA	NA	NA	19219	7797	31716	11254	319	21.9065	160	10.9876	39.5806	7607	1618	1166	1777	1484	-21	4740	0	53	36	NA	NA	NA	4.46936e+06	0.501567	0.605972	NA	NA	NA	NA
8	326	C	08_NAM_326_C	2019-02-03	30	68384	123066	14305	23429.5	NA	NA	0	0	NA	NA	NA	NA	NA	23424	4205	42331	10615	388	26.6449	184	12.6357	37.9952	8900	1611	1120	1794	1507	-46	1293	0	24	69	NA	NA	NA	6.12545e+06	0.474227	0.553353	NA	NA	NA	NA
8	326	C	08_NAM_326_C	2019-02-04	31	74972	155370	6588	32303.5	NA	NA	0	0	NA	NA	NA	NA	NA	26078	2654	47124	4793	422	28.9797	209	14.3525	42.7832	11157	1602	1102	1810	1523	-18	2257	0	25	34	NA	NA	NA	7.14042e+06	0.495261	0.553391	NA	NA	NA	NA
8	326	C	08_NAM_326_C	2019-02-05	32	97830	188211	22858	32841.5	NA	NA	0	0	NA	NA	NA	NA	NA	34299	8221	60264	13140	442	30.3532	245	16.8247	47.3133	16228	1581	1086	1825	1527	-16	5071	0	36	20	NA	NA	NA	1.0728e+07	0.554299	0.569146	NA	NA	NA	NA
8	326	C	08_NAM_326_C	2019-02-06	33	115008	205796	17178	17585	NA	NA	0	0	NA	NA	NA	NA	NA	43882	9583	62993.5	2729.5	447	30.6965	269	18.4729	46.0439	20205	1565	1044	1833	1490	-42	3977	0	24	5	NA	NA	NA	1.48816e+07	0.60179	0.696612	NA	NA	NA	NA
8	326	C	08_NAM_326_C	2019-02-07	34	127134	249237	12126	43441	NA	NA	0	0	NA	NA	NA	NA	NA	51770	7888	77424	14430.5	484	33.2374	265	18.1982	57.1045	29563	1581	1044	1845	1527	0	9358	0	-4	37	NA	NA	NA	1.8459e+07	0.547521	0.668656	NA	NA	NA	NA
8	326	C	08_NAM_326_C	2019-02-08	35	153918	275487	26784	26250	NA	NA	0	0	NA	NA	NA	NA	NA	66640	14870	99304.5	21880.5	490	33.6494	309	21.2198	52.8091	35192	1543	1012	1851	1501	-32	5629	0	44	6	NA	NA	NA	2.61445e+07	0.630612	0.671067	NA	NA	NA	NA
8	326	C	08_NAM_326_C	2019-02-09	36	171005	289293	17087	13806	NA	NA	0	0	NA	NA	NA	NA	NA	78430	11790	119958	20653.5	516	35.4349	319	21.9065	54.4039	42669	1529	989	1847	1504	-23	7477	0	10	26	NA	NA	NA	3.2433e+07	0.618217	0.653812	NA	NA	NA	NA
8	326	C	08_NAM_326_C	2019-02-10	37	205883	337551	34878	48258	NA	NA	0	0	NA	NA	NA	NA	NA	97454	19024	145750	25792.5	531	36.465	334	22.9366	53.9352	52562	1528	978	1861	1508	-11	9893	0	15	15	NA	NA	NA	4.42191e+07	0.629002	0.668636	NA	NA	NA	NA
8	326	C	08_NAM_326_C	2019-02-13	40	274236	536449	68353	198898	NA	NA	0	0	112.9	115	NA	NA	NA	132941	35487	200027	54276.5	624	42.8515	427	29.3231	51.7448	68790	1498	992	1924	1615	14	16228	0	93	93	NA	NA	NA	6.96179e+07	0.684295	0.664615	NA	NA	NA	0.373164
8	326	C	08_NAM_326_C	2019-02-15	42	371925	621692	97689	85243	NA	NA	0	0	103.727	106	-9.17315	-9	NA	160785	27844	217272	17244.5	628	43.1262	489	33.5808	48.1363	77396	1460	982	1948	1609	-10	8606	0	62	4	NA	NA	NA	9.80558e+07	0.778662	0.740019	NA	NA	NA	0.325439
8	326	C	08_NAM_326_C	2019-02-17	44	419766	683443	47841	61751	NA	NA	0	0	101.514	104	-2.21258	-2	NA	199775	38990	308870	91599	782	53.7018	627	43.0576	49.3445	98578	1406	955	2032	1736	-27	21182	0	138	154	NA	NA	NA	1.29433e+08	0.80179	0.646792	NA	NA	NA	0.219808
8	326	C	08_NAM_326_C	2019-02-18	45	464690	765636	44924	82192.5	NA	NA	0	0	98.9186	102	-2.59535	-2	NA	222037	22262	336680	27810	797	54.7319	624	42.8515	49.0779	108971	1419	948	2042	1744	-7	10393	0	-3	15	NA	NA	NA	1.51359e+08	0.782936	0.659489	NA	NA	NA	0.185114
8	326	C	08_NAM_326_C	2019-02-20	47	566112	938114	101422	172478	NA	NA	0	0	94.8265	98	-4.0921	-4	NA	272678	50641	398542	61862	859	58.9895	676	46.4225	45.487	124033	1375	893	2050	1751	-55	15062	0	52	62	NA	NA	NA	2.05164e+08	0.786962	0.684188	NA	NA	NA	0.230454
8	326	C	08_NAM_326_C	2019-02-22	49	642189	1.03069e+06	76077	92572	NA	NA	0	0	92.7751	96	-2.05148	-2	1	321101	48423	465726	67183	905	62.1485	709	48.6887	49.1565	157842	1347	849	2055	1753	-44	33809	0	33	46	225.923	NA	NA	2.5732e+08	0.783425	0.689464	NA	NA	NA	0.286329
8	326	C	08_NAM_326_C	2019-02-26	53	758171	1252615	115982	221930	NA	NA	0	0	89.2432	93	-3.53185	-3	NA	401240	80139	527360	61634.5	963	66.1315	691	47.4526	52.8684	212129	1365	789	2055	1751	-60	54287	0	-18	58	NA	NA	NA	3.49372e+08	0.717549	0.760846	NA	NA	NA	0.250566
8	326	C	08_NAM_326_C	2019-02-28	55	630979	1079109	-127192	-173506	NA	NA	0	0	95.536	100	6.29281	7	NA	406608	5368	551185	23825	888	60.981	802	55.0752	60.2915	245150	1254	812	2055	1699	23	33021	0	111	-75	NA	NA	NA	3.22986e+08	0.903153	0.737698	NA	NA	NA	0.281074
8	339	D	08_NAM_339_D	2019-01-25	21	6592	8531.5	NA	NA	NA	NA	0	0	NA	NA	NA	NA	NA	1842	NA	2517.5	NA	91	6.24918	39	2.67822	2.82302	52	1663	1274	1701	1364	NA	NA	0	NA	NA	NA	NA	NA	149554	0.428571	0.731678	NA	NA	NA	NA
8	339	D	08_NAM_339_D	2019-01-26	22	9282	15164	2690	6632.5	NA	NA	0	0	NA	NA	NA	NA	NA	1781	-61	2863	345.5	109	7.48529	48	3.29627	15.3285	273	1654	1268	1701	1376	-6	221	0	9	18	NA	NA	NA	171587	0.440367	0.622075	NA	NA	NA	NA
8	339	D	08_NAM_339_D	2019-01-27	23	12858	20839	3576	5675	NA	NA	0	0	NA	NA	NA	NA	NA	2761	980	4403.5	1540.5	130	8.9274	50	3.43362	12.7128	351	1652	1268	1701	1397	0	78	0	2	21	NA	NA	NA	313078	0.384615	0.627001	NA	NA	NA	NA
8	339	D	08_NAM_339_D	2019-01-28	24	18488	30440	5630	9601	NA	NA	0	0	NA	NA	NA	NA	NA	3578	817	4568.5	165	112	7.6913	52	3.57096	20.8217	745	1656	1267	1707	1378	-1	394	0	2	-18	NA	NA	NA	486503	0.464286	0.783189	NA	NA	NA	NA
8	339	D	08_NAM_339_D	2019-01-29	25	25157	42353.5	6669	11913.5	NA	NA	0	0	NA	NA	NA	NA	NA	5131	1553	6390	1821.5	142	9.75147	55	3.77698	16.4101	842	1652	1251	1706	1392	-16	97	0	3	30	NA	NA	NA	813826	0.387324	0.802973	NA	NA	NA	NA
8	339	D	08_NAM_339_D	2019-01-30	26	32641	56978	7484	14624.5	NA	NA	0	0	NA	NA	NA	NA	NA	6828	1697	9389	2999	192	13.1851	59	4.05167	17.2086	1175	1649	1241	1707	1432	-10	333	0	4	50	NA	NA	NA	1.2336e+06	0.307292	0.727234	NA	NA	NA	NA
8	339	D	08_NAM_339_D	2019-01-31	27	44935	78829.5	12294	21851.5	NA	NA	0	0	NA	NA	NA	NA	NA	9372	2544	14393	5004	256	17.5801	70	4.80706	13.1776	1235	1637	1205	1706	1460	-36	60	0	11	64	NA	NA	NA	1.98667e+06	0.273438	0.65115	NA	NA	NA	NA
8	339	D	08_NAM_339_D	2019-02-01	28	60577	95562.5	15642	16733	NA	NA	0	0	NA	NA	NA	NA	NA	10097	725	18643.5	4250.5	277	19.0222	95	6.52387	8.0717	815	1611	1198	1705	1474	-7	-420	0	25	21	NA	NA	NA	2.48511e+06	0.34296	0.541583	NA	NA	NA	NA
8	339	D	08_NAM_339_D	2019-02-02	29	77690	132268	17113	36705	NA	NA	0	0	NA	NA	NA	NA	NA	19355	9258	33289.5	14646	361	24.7907	124	8.51537	25.859	5005	1612	1117	1735	1477	-81	4190	0	29	84	NA	NA	NA	5.3948e+06	0.34349	0.581415	NA	NA	NA	NA
8	339	D	08_NAM_339_D	2019-02-03	30	93191	162395	15501	30127.5	NA	NA	0	0	NA	NA	NA	NA	NA	26703	7348	49628.5	16339	400	27.4689	179	12.2923	51.159	13661	1616	1088	1794	1487	-29	8656	0	55	39	NA	NA	NA	8.15168e+06	0.4475	0.538058	NA	NA	NA	NA
8	339	D	08_NAM_339_D	2019-02-04	31	108414	208240	15223	45845.5	NA	NA	0	0	NA	NA	NA	NA	NA	33475	6772	62038	12409.5	440	30.2158	198	13.5971	48.6871	16298	1608	1075	1805	1514	-13	2637	0	19	40	NA	NA	NA	1.10221e+07	0.45	0.539589	NA	NA	NA	NA
8	339	D	08_NAM_339_D	2019-02-05	32	129926	237802	21512	29562	NA	NA	0	0	NA	NA	NA	NA	NA	42474	8999	75256.5	13218.5	470	32.276	240	16.4814	45.6256	19379	1574	1052	1813	1521	-23	3081	0	42	30	NA	NA	NA	1.53099e+07	0.510638	0.56439	NA	NA	NA	NA
8	339	D	08_NAM_339_D	2019-02-06	33	150451	268684	20525	30881.5	NA	NA	0	0	NA	NA	NA	NA	NA	47817	5343	80852	5595.5	478	32.8254	244	16.7561	44.0283	21053	1582	1046	1825	1523	-6	1674	0	4	8	NA	NA	NA	1.85473e+07	0.51046	0.591414	NA	NA	NA	NA
8	339	D	08_NAM_339_D	2019-02-07	34	164723	305086	14272	36402	NA	NA	0	0	NA	NA	NA	NA	NA	55886	8069	89956.5	9104.5	518	35.5723	260	17.8548	41.3377	23102	1575	1003	1834	1520	-43	2049	0	16	40	NA	NA	NA	2.26819e+07	0.501931	0.621256	NA	NA	NA	NA
8	339	D	08_NAM_339_D	2019-02-08	35	199499	344158	34776	39071.5	NA	NA	0	0	NA	NA	NA	NA	NA	63363	7477	107990	18033.5	528	36.259	339	23.2799	38.2526	24238	1498	987	1836	1514	-16	1136	0	79	10	NA	NA	NA	2.83013e+07	0.642045	0.586749	NA	NA	NA	NA
8	339	D	08_NAM_339_D	2019-02-09	36	235017	397756	35518	53598.5	NA	NA	0	0	NA	NA	NA	NA	NA	71785	8422	112753	4763	536	36.8084	300	20.6017	36.2248	26004	1544	983	1843	1518	-4	1766	0	-39	8	NA	NA	NA	3.48003e+07	0.559701	0.636657	NA	NA	NA	NA
8	339	D	08_NAM_339_D	2019-02-10	37	272616	453520	37599	55763.5	NA	NA	0	0	NA	NA	NA	NA	NA	81971	10186	121429	8676	542	37.2204	325	22.3185	36.6178	30016	1529	983	1853	1524	0	4012	0	25	6	NA	NA	NA	4.27992e+07	0.599631	0.675053	NA	NA	NA	NA
8	339	D	08_NAM_339_D	2019-02-13	40	292608	509134	19992	55614.5	NA	NA	0	0	107.961	110	NA	NA	NA	109190	27219	168278	46848.5	525	36.053	400	27.4689	57.6582	62957	1492	1026	1891	1550	43	32941	0	75	-17	NA	NA	NA	5.90644e+07	0.761905	0.648869	NA	NA	NA	0.395696
8	339	D	08_NAM_339_D	2019-02-15	42	396203	595770	103595	86636.5	NA	NA	0	0	100.868	103	-7.09283	-7	NA	175007	65817	230812	62535	567	38.9372	493	33.8555	54.1933	94842	1466	1009	1958	1575	-17	31885	0	93	42	NA	NA	NA	110157558	0.869489	0.758221	NA	NA	NA	0.397417
8	339	D	08_NAM_339_D	2019-02-17	44	454530	707409	58327	111638	NA	NA	0	0	99.8483	102	-1.01944	-1	NA	194487	19480	269338	38525	679	46.6285	526	36.1217	55.8068	108537	1480	968	2005	1646	-41	13695	0	33	112	NA	NA	NA	1.31121e+08	0.774669	0.722094	NA	NA	NA	0.414341
8	339	D	08_NAM_339_D	2019-02-18	45	455007	736720	477	29311	NA	NA	0	0	96.6693	99	-3.17906	-3	NA	225153	30666	314319	44981.5	686	47.1092	610	41.8901	52.5727	118369	1446	959	2055	1644	-9	9832	0	84	7	NA	NA	NA	151875170	0.889213	0.71632	NA	NA	NA	0.367544
8	339	D	08_NAM_339_D	2019-02-20	47	458095	803326	3088	66605.5	NA	NA	0	0	93.7829	97	-2.88637	-2	NA	224493	-660	314072	-247	655	44.9804	602	41.3407	55.8249	125323	1439	932	2040	1586	-27	6954	0	-8	-31	NA	NA	NA	1.51943e+08	0.919084	0.714782	NA	NA	NA	0.311941
8	339	D	08_NAM_339_D	2019-02-22	49	487636	842662	29541	39337	NA	NA	0	0	91.6794	95	-2.10345	-2	1	242280	17787	377413	63341	754	51.7789	628	43.1262	65.7644	159334	1417	888	2044	1641	-44	34011	0	26	99	232.141	NA	NA	1.69186e+08	0.832891	0.641949	NA	NA	NA	0.337659
8	339	D	08_NAM_339_D	2019-02-26	53	561501	994932	73865	152269	NA	NA	0	0	87.4359	91	-4.24349	-4	NA	285921	43641	397586	20173	780	53.5644	681	46.7659	59.3874	169801	1375	916	2055	1695	28	10467	0	53	26	NA	NA	NA	214250242	0.873077	0.719143	NA	NA	NA	0.316076
8	339	D	08_NAM_339_D	2019-02-28	55	130819	452557	-430682	-542374	NA	NA	0	0	98.8805	103	11.4446	12	NA	165260	-120661	329902	-67684	575	39.4866	665	45.6671	71.8468	118734	1391	1012	2055	1586	96	-51067	0	-16	-205	NA	NA	NA	5.97727e+07	1.15652	0.500937	NA	NA	NA	0.394455
8	358	C	08_NAM_358_C	2019-01-25	21	6214	7764	NA	NA	NA	NA	0	0	NA	NA	NA	NA	NA	1335	NA	1979	NA	87	5.97449	32	2.19751	3.82022	51	1669	1315	1700	1401	NA	NA	0	NA	NA	NA	NA	NA	105237	0.367816	0.674583	NA	NA	NA	NA
8	358	C	08_NAM_358_C	2019-01-26	22	9129	12943.5	2915	5179.5	NA	NA	0	0	NA	NA	NA	NA	NA	2264	929	4103.5	2124.5	119	8.17201	41	2.81557	3.31272	75	1661	1296	1701	1414	-19	24	0	9	32	NA	NA	NA	216316	0.344538	0.551724	NA	NA	NA	NA
8	358	C	08_NAM_358_C	2019-01-27	23	12536	18666	3407	5722.5	NA	NA	0	0	NA	NA	NA	NA	NA	3251	987	6268.5	2165	156	10.7129	60	4.12034	2.64534	86	1642	1271	1701	1426	-25	11	0	19	37	NA	NA	NA	363996	0.384615	0.518625	NA	NA	NA	NA
8	358	C	08_NAM_358_C	2019-01-28	24	15095	24951	2559	6285	NA	NA	0	0	NA	NA	NA	NA	NA	3816	565	5984.5	-284	150	10.3009	70	4.80706	18.4486	704	1638	1237	1707	1386	-34	618	0	10	-6	NA	NA	NA	468840	0.466667	0.637647	NA	NA	NA	NA
8	358	C	08_NAM_358_C	2019-01-29	25	21313	35492.5	6218	10541.5	NA	NA	0	0	NA	NA	NA	NA	NA	5039	1223	7595.5	1611	173	11.8803	54	3.70831	19.7063	993	1654	1202	1707	1374	-35	289	0	-16	23	NA	NA	NA	735642	0.312139	0.663419	NA	NA	NA	NA
8	358	C	08_NAM_358_C	2019-01-30	26	29697	50280	8384	14787.5	NA	NA	0	0	NA	NA	NA	NA	NA	6985	1946	10283.5	2688	196	13.4598	78	5.35644	11.1668	780	1630	1191	1707	1386	-11	-213	0	24	23	NA	NA	NA	1.20371e+06	0.397959	0.679243	NA	NA	NA	NA
8	358	C	08_NAM_358_C	2019-01-31	27	41955	68530	12258	18250	NA	NA	0	0	NA	NA	NA	NA	NA	10163	3178	17592	7308.5	247	16.9621	90	6.18051	6.96645	708	1618	1178	1707	1424	-13	-72	0	12	51	NA	NA	NA	2.08168e+06	0.364372	0.577706	NA	NA	NA	NA
8	358	C	08_NAM_358_C	2019-02-01	28	50497	75898.5	8542	7368.5	NA	NA	0	0	NA	NA	NA	NA	NA	9165	-998	22649.5	5057.5	258	17.7175	129	8.85873	7.5832	695	1576	1166	1704	1423	-12	-13	0	39	11	NA	NA	NA	2.05952e+06	0.5	0.404645	NA	NA	NA	NA
8	358	C	08_NAM_358_C	2019-02-02	29	71411	117828	20914	41929.5	NA	NA	0	0	NA	NA	NA	NA	NA	11226	2061	22166.5	-483	329	22.5932	120	8.24068	6.56512	737	1589	1142	1708	1470	-24	42	0	-9	71	NA	NA	NA	2.99991e+06	0.364742	0.50644	NA	NA	NA	NA
8	358	C	08_NAM_358_C	2019-02-03	30	88885	151025	17474	33197	NA	NA	0	0	NA	NA	NA	NA	NA	13060	1834	26057	3890.5	358	24.5847	97	6.66122	7.81011	1020	1613	1138	1709	1495	-4	283	0	-23	29	NA	NA	NA	3.89365e+06	0.27095	0.501209	NA	NA	NA	NA
8	358	C	08_NAM_358_C	2019-02-04	31	106753	191908	17868	40883.5	NA	NA	0	0	NA	NA	NA	NA	NA	19797	6737	38055	11998	397	27.2629	124	8.51537	19.4171	3844	1612	1134	1735	1530	-4	2824	0	27	39	NA	NA	NA	6.46829e+06	0.312343	0.520221	NA	NA	NA	NA
8	358	C	08_NAM_358_C	2019-02-05	32	124333	218789	17580	26880.5	NA	NA	0	0	NA	NA	NA	NA	NA	26976	7179	47872.5	9817.5	436	29.9411	164	11.2623	27.1389	7321	1580	1112	1743	1547	-22	3477	0	40	39	NA	NA	NA	9.51198e+06	0.376147	0.563497	NA	NA	NA	NA
8	358	C	08_NAM_358_C	2019-02-06	33	151111	254188	26778	35399	NA	NA	0	0	NA	NA	NA	NA	NA	32906	5930	53842.5	5970	471	32.3447	178	12.2237	29.9277	9848	1569	1081	1746	1551	-31	2527	0	14	35	NA	NA	NA	1.27915e+07	0.377919	0.611153	NA	NA	NA	NA
8	358	C	08_NAM_358_C	2019-02-07	34	172304	286268	21193	32079.5	NA	NA	0	0	NA	NA	NA	NA	NA	44281	11375	72353.5	18511	476	32.688	223	15.3139	36.0425	15960	1569	1080	1791	1555	-1	6112	0	45	5	NA	NA	NA	1.83808e+07	0.468487	0.612009	NA	NA	NA	NA
8	358	C	08_NAM_358_C	2019-02-08	35	203437	303496	31133	17229	NA	NA	0	0	NA	NA	NA	NA	NA	53634	9353	88998	16644.5	482	33.1001	296	20.327	35.209	18884	1502	1075	1797	1556	-5	2924	0	73	6	NA	NA	NA	2.41911e+07	0.614108	0.602643	NA	NA	NA	NA
8	358	C	08_NAM_358_C	2019-02-09	36	241331	354406	37894	50909	NA	NA	0	0	NA	NA	NA	NA	NA	62310	8676	94502.5	5504.5	499	34.2675	314	21.5631	34.4551	21469	1485	1076	1798	1574	1	2585	0	18	17	NA	NA	NA	3.06101e+07	0.629259	0.659348	NA	NA	NA	NA
8	358	C	08_NAM_358_C	2019-02-10	37	275733	398192	34402	43786.5	NA	NA	0	0	NA	NA	NA	NA	NA	71989	9679	104516	10013.5	523	35.9156	346	23.7606	38.2795	27557	1492	1062	1837	1584	-14	6088	0	32	24	NA	NA	NA	3.78016e+07	0.661568	0.688784	NA	NA	NA	NA
8	358	C	08_NAM_358_C	2019-02-13	40	370055	633810	94322	235618	NA	NA	0	0	105.382	108	NA	NA	NA	111207	39218	154150	49634	611	41.9588	348	23.898	44.7715	49789	1526	1018	1873	1628	-44	22232	0	2	88	NA	NA	NA	6.76496e+07	0.569558	0.721421	NA	NA	NA	0.422851
8	358	C	08_NAM_358_C	2019-02-15	42	432797	684994	62742	51184.5	NA	NA	0	0	99.0643	102	-6.31812	-6	NA	168588	57381	256626	102476	713	48.9634	464	31.864	54.6753	92176	1473	944	1936	1656	-74	42387	0	116	102	NA	NA	NA	1.1091e+08	0.650771	0.656942	NA	NA	NA	0.347825
8	358	C	08_NAM_358_C	2019-02-17	44	480720	806353	47923	121358	NA	NA	0	0	100.318	103	1.25372	1	NA	223216	54628	332478	75852	778	53.4271	551	37.8385	56.4225	125944	1464	911	2014	1688	-33	33768	0	87	65	NA	NA	NA	1.54765e+08	0.708226	0.671372	NA	NA	NA	0.325459
8	358	C	08_NAM_358_C	2019-02-18	45	513676	811880	32956	5526.5	NA	NA	0	0	97.9006	100	-2.41746	-3	NA	244024	20808	366794	34316	801	55.0065	607	41.6841	55.3093	134968	1449	890	2055	1690	-21	9024	0	56	23	NA	NA	NA	1.74895e+08	0.757803	0.66529	NA	NA	NA	0.293044
8	358	C	08_NAM_358_C	2019-02-20	47	642460	1.01054e+06	128784	198665	NA	NA	0	0	92.8265	96	-5.07403	-4	NA	321115	77091	447164	80371	925	63.5219	706	48.4827	54.4085	174714	1350	809	2055	1733	-81	39746	0	99	124	NA	NA	NA	2.57385e+08	0.763243	0.718114	NA	NA	NA	0.336429
8	358	C	08_NAM_358_C	2019-02-22	49	693282	995122	50822	-15422.5	NA	NA	0	0	91.4996	94	-1.32689	-2	0	368793	47678	496966	49801.5	858	58.9209	735	50.4742	59.3731	218964	1321	865	2055	1722	56	44250	0	29	-67	227.951	NA	NA	3.0707e+08	0.856643	0.742089	NA	NA	NA	0.337836
8	358	C	08_NAM_358_C	2019-02-26	53	849053	1.24527e+06	155771	250148	NA	NA	0	0	88.3641	92	-3.13556	-2	NA	415232	46439	622006	125040	957	65.7194	818	56.174	54.6721	227016	1238	813	2055	1769	-52	8052	0	83	99	NA	NA	NA	3.82612e+08	0.854754	0.667569	NA	NA	NA	0.298583
8	358	C	08_NAM_358_C	2019-02-28	55	939532	1.38906e+06	90479	143790	NA	NA	0	0	91.1254	95	2.76129	3	NA	395861	-19371	613756	-8250.5	1109	76.1576	721	49.5128	47.0738	186347	1279	782	1999	1890	-31	-40669	0	-97	152	NA	NA	NA	3.83706e+08	0.650135	0.644981	NA	NA	NA	0.314403
8	374	D	08_NAM_374_D	2019-01-25	21	4249	6176.5	NA	NA	NA	NA	0	0	NA	NA	NA	NA	NA	302	NA	328	NA	32	2.19751	20	1.37345	20.1987	61	1682	1310	1701	1341	NA	NA	0	NA	NA	NA	NA	NA	19685.7	0.625	0.920732	NA	NA	NA	NA
8	374	D	08_NAM_374_D	2019-01-26	22	7071	9758	2822	3581.5	NA	NA	0	0	NA	NA	NA	NA	NA	1233	931	1938	1610	111	7.62263	27	1.85415	11.1111	137	1675	1253	1701	1363	-57	76	0	7	79	NA	NA	NA	103682	0.243243	0.636223	NA	NA	NA	NA
8	374	D	08_NAM_374_D	2019-01-27	23	9526	14265.5	2455	4507.5	NA	NA	0	0	NA	NA	NA	NA	NA	1949	716	3885	1947	147	10.0948	42	2.88424	4.77168	93	1660	1236	1701	1382	-17	-44	0	15	36	NA	NA	NA	190225	0.285714	0.501673	NA	NA	NA	NA
8	374	D	08_NAM_374_D	2019-01-28	24	11895	21477.5	2369	7212	NA	NA	0	0	NA	NA	NA	NA	NA	1122	-827	1446.5	-2438.5	94	6.4552	22	1.51079	60.6952	681	1685	1307	1706	1400	71	588	0	-20	-53	NA	NA	NA	122370	0.234043	0.775665	NA	NA	NA	NA
8	374	D	08_NAM_374_D	2019-01-29	25	15098	27311	3203	5833.5	NA	NA	0	0	NA	NA	NA	NA	NA	1674	552	3713.5	2267	151	10.3695	36	2.4722	25.5675	428	1671	1266	1706	1416	-41	-253	0	14	57	NA	NA	NA	205691	0.238411	0.450788	NA	NA	NA	NA
8	374	D	08_NAM_374_D	2019-01-30	26	22058	35447.5	6960	8136.5	NA	NA	0	0	NA	NA	NA	NA	NA	3417	1743	6174	2460.5	218	14.9706	35	2.40353	18.1738	621	1672	1234	1706	1451	-32	193	0	-1	67	NA	NA	NA	507491	0.16055	0.55345	NA	NA	NA	NA
8	374	D	08_NAM_374_D	2019-01-31	27	30023	47615	7965	12167.5	NA	NA	0	0	NA	NA	NA	NA	NA	7724	4307	11495.5	5321.5	266	18.2668	60	4.12034	9.82651	759	1648	1227	1707	1492	-7	138	0	25	48	NA	NA	NA	1.33835e+06	0.225564	0.671915	NA	NA	NA	NA
8	374	D	08_NAM_374_D	2019-02-01	28	37244	62228	7221	14613	NA	NA	0	0	NA	NA	NA	NA	NA	7333	-391	9554.5	-1941	259	17.7861	53	3.63963	10.0914	740	1651	1246	1703	1504	19	-19	0	-7	-7	NA	NA	NA	1.41517e+06	0.204633	0.767492	NA	NA	NA	NA
8	374	D	08_NAM_374_D	2019-02-02	29	51830	84946.5	14586	22718.5	NA	NA	0	0	NA	NA	NA	NA	NA	12690	5357	20233.5	10679	289	19.8463	98	6.72989	30.5516	3877	1642	1234	1739	1522	-12	3137	0	45	30	NA	NA	NA	2.88903e+06	0.3391	0.627178	NA	NA	NA	NA
8	374	D	08_NAM_374_D	2019-02-03	30	61627	113386	9797	28439	NA	NA	0	0	NA	NA	NA	NA	NA	19627	6937	29363	9129.5	310	21.2884	136	9.33944	38.0751	7473	1632	1219	1767	1528	-15	3596	0	38	21	NA	NA	NA	4.87236e+06	0.43871	0.668426	NA	NA	NA	NA
8	374	D	08_NAM_374_D	2019-02-04	31	74597	151882	12970	38496.5	NA	NA	0	0	NA	NA	NA	NA	NA	23931	4304	36470	7107	346	23.7606	187	12.8417	62.9518	15065	1617	1207	1803	1552	-12	7592	0	51	36	NA	NA	NA	6.53614e+06	0.540462	0.656183	NA	NA	NA	NA
8	374	D	08_NAM_374_D	2019-02-05	32	90418	176070	15821	24188.5	NA	NA	0	0	NA	NA	NA	NA	NA	30977	7046	47379.5	10909.5	336	23.0739	239	16.4127	54.9472	17021	1584	1201	1822	1536	-6	1956	0	52	-10	NA	NA	NA	9.31466e+06	0.71131	0.653806	NA	NA	NA	NA
8	374	D	08_NAM_374_D	2019-02-06	33	115396	199507	24978	23436.5	NA	NA	0	0	NA	NA	NA	NA	NA	38093	7116	55376	7996.5	334	22.9366	273	18.7475	49.6994	18932	1560	1193	1832	1526	-8	1911	0	34	-2	NA	NA	NA	1.29402e+07	0.817365	0.687897	NA	NA	NA	NA
8	374	D	08_NAM_374_D	2019-02-07	34	122503	219389	7107	19882	NA	NA	0	0	NA	NA	NA	NA	NA	41464	3371	53964.5	-1411.5	328	22.5245	235	16.138	53.6851	22260	1621	1192	1855	1519	-1	3328	0	-38	-6	NA	NA	NA	1.45126e+07	0.716463	0.768357	NA	NA	NA	NA
8	374	D	08_NAM_374_D	2019-02-08	35	142130	248526	19627	29137	NA	NA	0	0	NA	NA	NA	NA	NA	48057	6593	65402	11437.5	373	25.6148	266	18.2668	51.6845	24838	1607	1187	1872	1559	-5	2578	0	31	45	NA	NA	NA	1.81176e+07	0.713137	0.734794	NA	NA	NA	NA
8	374	D	08_NAM_374_D	2019-02-09	36	168548	291314	26418	42788	NA	NA	0	0	NA	NA	NA	NA	NA	58996	10939	77317	11915	417	28.6364	299	20.533	46.6235	27506	1578	1167	1876	1583	-20	2668	0	33	44	NA	NA	NA	2.42206e+07	0.717026	0.76304	NA	NA	NA	NA
8	374	D	08_NAM_374_D	2019-02-10	37	183917	311572	15369	20258	NA	NA	0	0	NA	NA	NA	NA	NA	61630	2634	77805.5	488.5	393	26.9882	293	20.121	47.2027	29091	1590	1144	1882	1536	-23	1585	0	-6	-24	NA	NA	NA	2.64304e+07	0.745547	0.792103	NA	NA	NA	NA
8	374	D	08_NAM_374_D	2019-02-13	40	219890	419700	35973	108128	NA	NA	0	0	109.231	112	NA	NA	NA	74219	12589	110310	32504	527	36.1903	321	22.0438	43.6815	32420	1558	1012	1878	1538	-132	3329	0	28	134	NA	NA	NA	3.48031e+07	0.609108	0.672825	NA	NA	NA	0.40657
8	374	D	08_NAM_374_D	2019-02-15	42	272286	485265	52396	65565.5	NA	NA	0	0	103.986	107	-5.24474	-5	NA	111841	37622	182267	71957.5	663	45.5298	433	29.7351	46.0904	51548	1468	943	1900	1605	-69	19128	0	112	136	NA	NA	NA	5.83598e+07	0.653092	0.613611	NA	NA	NA	0.317933
8	374	D	08_NAM_374_D	2019-02-17	44	311875	601041	39589	115776	NA	NA	0	0	104.586	107	0.599715	0	NA	144290	32449	225698	43431.5	737	50.6115	439	30.1472	56.1654	81041	1479	949	1917	1685	6	29493	0	6	74	NA	NA	NA	8.05799e+07	0.595658	0.639304	NA	NA	NA	0.314509
8	374	D	08_NAM_374_D	2019-02-18	45	349470	654697	37595	53656	NA	NA	0	0	100.587	104	-3.99944	-3	NA	160297	16007	250452	24753	749	51.4356	436	29.9411	57.7478	92568	1491	953	1926	1701	4	11527	0	-3	12	NA	NA	NA	9.47612e+07	0.582109	0.640032	NA	NA	NA	0.308132
8	374	D	08_NAM_374_D	2019-02-20	47	408537	753796	59067	99098.5	NA	NA	0	0	97.9615	101	-2.62504	-3	NA	193840	33543	292565	42113.5	761	52.2597	488	33.5121	59.6652	115655	1456	952	1943	1712	-1	23087	0	52	12	NA	NA	NA	1.23897e+08	0.641261	0.662554	NA	NA	NA	0.351858
8	374	D	08_NAM_374_D	2019-02-22	49	413069	735064	4532	-18732	NA	NA	0	0	96.7763	101	-1.18518	0	0	231381	37541	360078	67512.5	786	53.9765	568	39.0059	66.2336	153252	1428	935	1995	1720	-17	37597	0	80	25	227.769	NA	NA	1.4871e+08	0.722646	0.642587	NA	NA	NA	0.29462
8	374	D	08_NAM_374_D	2019-02-26	53	640048	933610	226979	198546	NA	NA	0	0	90.6225	95	-6.15381	-6	NA	256756	25375	453948	93870.5	836	57.4101	625	42.9202	58.8824	151184	1346	916	1970	1751	-19	-2068	0	57	50	NA	NA	NA	2.05413e+08	0.747608	0.565607	NA	NA	NA	0.274814
8	374	D	08_NAM_374_D	2019-02-28	55	631480	1.00896e+06	-8568	75345.5	NA	NA	0	0	95.6274	99	5.00487	4	NA	296231	39475	473547	19599	875	60.0883	678	46.5598	55.7751	165223	1352	877	2029	1751	-39	14039	0	53	39	NA	NA	NA	2.35402e+08	0.774857	0.625558	NA	NA	NA	0.338955
0	497	C	0_NAM_497_C	2019-01-25	21	5262	8373.5	NA	NA	NA	NA	0	0	NA	NA	NA	NA	NA	962	NA	1244.5	NA	74	5.08175	23	1.57946	13.4096	129	1678	1281	1700	1354	NA	NA	0	NA	NA	NA	NA	NA	69783.1	0.310811	0.773001	NA	NA	NA	NA
0	497	C	0_NAM_497_C	2019-01-26	22	6828	11593	1566	3219.5	NA	NA	0	0	NA	NA	NA	NA	NA	2116	1154	2728.5	1484	92	6.31786	39	2.67822	12.3819	262	1663	1271	1701	1362	-10	133	0	16	18	NA	NA	NA	174849	0.423913	0.775518	NA	NA	NA	NA
0	497	C	0_NAM_497_C	2019-01-27	23	9624	15870.5	2796	4277.5	NA	NA	0	0	NA	NA	NA	NA	NA	3512	1396	4663	1934.5	110	7.55396	54	3.70831	6.94761	244	1648	1259	1701	1368	-12	-18	0	15	18	NA	NA	NA	344534	0.490909	0.753163	NA	NA	NA	NA
0	497	C	0_NAM_497_C	2019-01-28	24	12790	21901.5	3166	6031	NA	NA	0	0	NA	NA	NA	NA	NA	5059	1547	6564.5	1901.5	130	8.9274	67	4.60105	18.4226	932	1641	1247	1707	1376	-12	688	0	13	20	NA	NA	NA	572137	0.515385	0.77066	NA	NA	NA	NA
0	497	C	0_NAM_497_C	2019-01-29	25	16666	29712	3876	7810.5	NA	NA	0	0	NA	NA	NA	NA	NA	6484	1425	8094.5	1530	149	10.2322	74	5.08175	16.3634	1061	1633	1235	1706	1383	-12	129	0	7	19	NA	NA	NA	837064	0.496644	0.801038	NA	NA	NA	NA
0	497	C	0_NAM_497_C	2019-01-30	26	23077	39519.5	6411	9807.5	NA	NA	0	0	NA	NA	NA	NA	NA	7942	1458	9314.5	1220	162	11.1249	81	5.56246	13.3971	1064	1626	1229	1706	1390	-6	3	0	7	13	NA	NA	NA	1.20648e+06	0.5	0.852649	NA	NA	NA	NA
0	497	C	0_NAM_497_C	2019-01-31	27	32050	57090.5	8973	17571	NA	NA	0	0	NA	NA	NA	NA	NA	9496	1554	11589.5	2275	172	11.8116	86	5.90582	12.4789	1185	1622	1228	1707	1399	-1	121	0	5	10	NA	NA	NA	1.70002e+06	0.5	0.819362	NA	NA	NA	NA
0	497	C	0_NAM_497_C	2019-02-01	28	41181	75658	9131	18567.5	NA	NA	0	0	NA	NA	NA	NA	NA	10447	951	14692	3102.5	220	15.1079	81	5.56246	7.2461	757	1625	1193	1705	1412	-35	-428	0	-5	48	NA	NA	NA	2.12002e+06	0.368182	0.711067	NA	NA	NA	NA
0	497	C	0_NAM_497_C	2019-02-02	29	60403	95382.5	19222	19724.5	NA	NA	0	0	NA	NA	NA	NA	NA	14450	4003	21522.5	6830.5	259	17.7861	102	7.00458	5.83391	843	1604	1176	1705	1434	-17	86	0	21	39	NA	NA	NA	3.55138e+06	0.393822	0.67139	NA	NA	NA	NA
0	497	C	0_NAM_497_C	2019-02-03	30	71297	124137	10894	28754.5	NA	NA	0	0	NA	NA	NA	NA	NA	22314	7864	39458	17935.5	346	23.7606	190	13.0477	25.1681	5616	1582	1135	1771	1480	-41	4773	0	88	87	NA	NA	NA	5.95817e+06	0.549133	0.565513	NA	NA	NA	NA
0	497	C	0_NAM_497_C	2019-02-04	31	91809	166997	20512	42860	NA	NA	0	0	NA	NA	NA	NA	NA	30946	8632	56731	17273	407	27.9496	191	13.1164	30.7083	9503	1599	1128	1789	1534	-7	3887	0	1	61	NA	NA	NA	9376638	0.469287	0.545487	NA	NA	NA	NA
0	497	C	0_NAM_497_C	2019-02-05	32	112322	195738	20513	28741	NA	NA	0	0	NA	NA	NA	NA	NA	34568	3622	63790.5	7059.5	440	30.2158	227	15.5886	27.0308	9344	1560	1110	1786	1549	-18	-159	0	36	33	NA	NA	NA	1.15853e+07	0.515909	0.541899	NA	NA	NA	NA
0	497	C	0_NAM_497_C	2019-02-06	33	135448	222136	23126	26398	NA	NA	0	0	NA	NA	NA	NA	NA	39458	4890	73462	9671.5	471	32.3447	262	17.9922	31.9454	12605	1544	1099	1805	1569	-11	3261	0	35	31	NA	NA	NA	1.45218e+07	0.556263	0.537121	NA	NA	NA	NA
0	497	C	0_NAM_497_C	2019-02-07	34	160679	256007	25231	33871	NA	NA	0	0	NA	NA	NA	NA	NA	53507	14049	88066	14604	495	33.9928	307	21.0824	31.5734	16894	1499	1083	1805	1577	-16	4289	0	45	24	NA	NA	NA	2.14482e+07	0.620202	0.607578	NA	NA	NA	NA
0	497	C	0_NAM_497_C	2019-02-08	35	190182	295732	29503	39725.5	NA	NA	0	0	NA	NA	NA	NA	NA	61203	7696	100416	12350	491	33.7181	318	21.8378	37.026	22661	1496	1075	1813	1565	-8	5767	0	11	-4	NA	NA	NA	2.66905e+07	0.647658	0.609495	NA	NA	NA	NA
0	497	C	0_NAM_497_C	2019-02-09	36	238593	362856	48411	67124	NA	NA	0	0	NA	NA	NA	NA	NA	78830	17627	114737	14321	529	36.3277	306	21.0137	39.5154	31150	1530	1064	1835	1592	-11	8489	0	-12	38	NA	NA	NA	3.85053e+07	0.57845	0.68705	NA	NA	NA	NA
0	497	C	0_NAM_497_C	2019-02-10	37	274865	424836	36272	61979	NA	NA	0	0	NA	NA	NA	NA	NA	94783	15953	135663	20926	543	37.2891	353	24.2413	42.1922	39991	1514	1058	1866	1600	-6	8841	0	47	14	NA	NA	NA	4.96924e+07	0.650092	0.698665	NA	NA	NA	NA
0	497	C	0_NAM_497_C	2019-02-13	40	367366	498612	92501	73777	NA	NA	0	0	102.497	106	NA	NA	NA	135343	40560	200578	64915.5	532	36.5337	516	35.4349	42.5718	57618	1410	1024	1925	1555	-34	17627	0	163	-11	NA	NA	NA	8.20324e+07	0.969925	0.674763	NA	NA	NA	0.364684
0	497	C	0_NAM_497_C	2019-02-15	42	380944	584067	13578	85454.5	NA	NA	0	0	99.9242	103	-2.57262	-3	NA	189882	54539	272226	71648	625	42.9202	625	42.9202	42.2852	80292	1356	972	1980	1596	-52	22674	0	109	93	NA	NA	NA	1.17196e+08	1	0.697515	NA	NA	NA	0.334283
0	497	C	0_NAM_497_C	2019-02-17	44	416196	556732	35252	-27335.5	NA	NA	0	0	98.6385	102	-1.28566	-1	NA	250001	60119	372458	100232	636	43.6756	890	61.1184	42.2254	105564	1132	942	2021	1577	-30	25272	0	265	11	NA	NA	NA	1.61284e+08	1.39937	0.671219	NA	NA	NA	0.294169
0	497	C	0_NAM_497_C	2019-02-18	45	433132	581352	16936	24620.5	2293	2180	1	1	97.0394	100	-1.59909	-2	NA	273322	23321	433232	60774.5	631	43.3322	1018	69.9084	42.4529	116033	997	944	2014	1574	2	10469	8.18929	128	-5	NA	4	87	1.79881e+08	1.61331	0.63089	1	NA	NA	0.294829
0	497	C	0_NAM_497_C	2019-02-20	47	247714	463422	-185418	-117930	4331	4304	1	2	102.592	107	5.55277	7	NA	277686	4364	590494	157262	674	46.2852	1270	87.2139	38.0232	105585	786	938	2055	1611	-6	-10448	17.5358	252	43	NA	9	84	138206752	1.88427	0.47026	2	9.12592	13.3512	0.387977
0	497	C	0_NAM_497_C	2019-02-22	49	297034	545270	49320	81849	11492	11407	1	4	102.307	106	-0.285224	-1	1	317683	39997	715118	124624	627	43.0576	1426	97.9268	35.1816	111766	630	979	2055	1605	41	6181	35.1889	156	-47	216.532	18	79	1.7314e+08	2.27432	0.444239	3	23.5874	23.5874	0.333932
0	497	C	0_NAM_497_C	2019-02-26	53	583944	968857	286910	423586	59646	57468	1	12	97.0635	99	-5.24341	-7	NA	484289	166606	994956	279838	724	49.7188	1628	111.799	26.9221	130381	406	924	2033	1647	-55	18615	65.8445	202	97	NA	86	70	3.70075e+08	2.24862	0.486744	4	32.7882	31.3347	0.322127
0	497	C	0_NAM_497_C	2019-02-28	55	581580	1.36012e+06	-2364	391260	109544	107174	1	19	111.537	128	14.4732	29	NA	450836	-33453	1.09215e+06	97189.5	783	53.7704	1718	117.979	26.6234	120028	338	913	2055	1695	-11	-10353	82.3023	90	59	NA	161	66	3.43814e+08	2.19413	0.412798	5	37.6103	35.5601	0.23394
0	522	D	0_NAM_522_D	2019-01-25	21	5330	8974	NA	NA	NA	NA	0	0	NA	NA	NA	NA	NA	2601	NA	3580	NA	94	6.4552	44	3.02158	7.34333	191	1658	1268	1701	1361	NA	NA	0	NA	NA	NA	NA	NA	189891	0.468085	0.726536	NA	NA	NA	NA
0	522	D	0_NAM_522_D	2019-01-26	22	8132	14529	2802	5555	NA	NA	0	0	NA	NA	NA	NA	NA	3260	659	5244.5	1664.5	136	9.33944	46	3.15893	5.03067	164	1656	1243	1701	1378	-25	-27	0	2	42	NA	NA	NA	293979	0.338235	0.621604	NA	NA	NA	NA
0	522	D	0_NAM_522_D	2019-01-27	23	11663	20349.5	3531	5820.5	NA	NA	0	0	NA	NA	NA	NA	NA	5240	1980	7639.5	2395	164	11.2623	62	4.25769	3.07252	161	1640	1232	1701	1395	-11	-3	0	16	28	NA	NA	NA	565896	0.378049	0.685909	NA	NA	NA	NA
0	522	D	0_NAM_522_D	2019-01-28	24	14764	28627	3101	8277.5	NA	NA	0	0	NA	NA	NA	NA	NA	8054	2814	10830.5	3191	187	12.8417	76	5.2191	10.293	829	1631	1214	1706	1400	-18	668	0	14	23	NA	NA	NA	978619	0.406417	0.743641	NA	NA	NA	NA
0	522	D	0_NAM_522_D	2019-01-29	25	19652	37343	4888	8716	NA	NA	0	0	NA	NA	NA	NA	NA	10526	2472	13902	3071.5	207	14.2152	92	6.31786	7.36272	775	1616	1203	1707	1409	-11	-54	0	16	20	NA	NA	NA	1.47559e+06	0.444444	0.757157	NA	NA	NA	NA
0	522	D	0_NAM_522_D	2019-01-30	26	26876	49813	7224	12470	NA	NA	0	0	NA	NA	NA	NA	NA	13672	3146	18080.5	4178.5	235	16.138	96	6.59254	7.65799	1047	1611	1184	1706	1418	-19	272	0	4	28	NA	NA	NA	2.24137e+06	0.408511	0.756174	NA	NA	NA	NA
0	522	D	0_NAM_522_D	2019-01-31	27	35741	67704.5	8865	17891.5	NA	NA	0	0	NA	NA	NA	NA	NA	17041	3369	22665.5	4585	296	20.327	107	7.34794	6.61346	1127	1601	1164	1707	1459	-20	80	0	11	61	NA	NA	NA	3.22165e+06	0.361486	0.751848	NA	NA	NA	NA
0	522	D	0_NAM_522_D	2019-02-01	28	45906	84138	10165	16433.5	NA	NA	0	0	NA	NA	NA	NA	NA	15721	-1320	19798	-2867.5	234	16.0693	107	7.34794	4.33179	681	1597	1179	1703	1412	15	-446	0	0	-62	NA	NA	NA	3.36833e+06	0.457265	0.79407	NA	NA	NA	NA
0	522	D	0_NAM_522_D	2019-02-02	29	66621	104583	20715	20445	NA	NA	0	0	NA	NA	NA	NA	NA	21121	5400	26039.5	6241.5	254	17.4428	116	7.96599	3.07751	650	1588	1178	1703	1431	-1	-31	0	9	20	NA	NA	NA	5.45155e+06	0.456693	0.811114	NA	NA	NA	NA
0	522	D	0_NAM_522_D	2019-02-03	30	83549	137945	16928	33362	NA	NA	0	0	NA	NA	NA	NA	NA	25765	4644	36440.5	10401	303	20.8077	161	11.0562	18.9365	4879	1592	1173	1752	1475	-5	4229	0	45	49	NA	NA	NA	7.44733e+06	0.531353	0.707043	NA	NA	NA	NA
0	522	D	0_NAM_522_D	2019-02-04	31	99527	178924	15978	40978.5	NA	NA	0	0	NA	NA	NA	NA	NA	33439	7674	50888	14447.5	398	27.3316	188	12.9104	28.5983	9563	1601	1111	1788	1508	-62	4684	0	27	95	NA	NA	NA	1.05493e+07	0.472362	0.65711	NA	NA	NA	NA
0	522	D	0_NAM_522_D	2019-02-05	32	119999	209283	20472	30359.5	NA	NA	0	0	NA	NA	NA	NA	NA	40215	6776	63013.5	12125.5	453	31.1086	207	14.2152	29.0762	11693	1593	1085	1799	1537	-26	2130	0	19	55	NA	NA	NA	1.39308e+07	0.456954	0.638197	NA	NA	NA	NA
0	522	D	0_NAM_522_D	2019-02-06	33	140959	239657	20960	30374	NA	NA	0	0	NA	NA	NA	NA	NA	49141	8926	85210	22196.5	523	35.9156	243	16.6874	32.073	15761	1575	1048	1817	1570	-37	4068	0	36	70	NA	NA	NA	1.84497e+07	0.464627	0.576705	NA	NA	NA	NA
0	522	D	0_NAM_522_D	2019-02-07	34	173766	284984	32807	45327	NA	NA	0	0	NA	NA	NA	NA	NA	58272	9131	97533	12323	531	36.465	291	19.9837	27.2155	15859	1539	1015	1829	1545	-33	98	0	48	8	NA	NA	NA	2.42908e+07	0.548023	0.597459	NA	NA	NA	NA
0	522	D	0_NAM_522_D	2019-02-08	35	196373	324074	22607	39089.5	NA	NA	0	0	NA	NA	NA	NA	NA	66838	8566	107306	9773	559	38.3878	317	21.7691	36.8189	24609	1524	999	1840	1557	-16	8750	0	26	28	NA	NA	NA	2.96186e+07	0.567084	0.622873	NA	NA	NA	NA
0	522	D	0_NAM_522_D	2019-02-09	36	235007	351294	38634	27221	NA	NA	0	0	NA	NA	NA	NA	NA	85496	18658	113694	6388.5	603	41.4094	296	20.327	36.2286	30974	1555	995	1850	1597	-4	6365	0	-21	44	NA	NA	NA	4.14463e+07	0.490879	0.75198	NA	NA	NA	NA
0	522	D	0_NAM_522_D	2019-02-10	37	267066	395162	32059	43867.5	NA	NA	0	0	NA	NA	NA	NA	NA	96170	10674	124108	10413.5	619	42.5082	302	20.739	37.4701	36035	1551	994	1852	1612	-1	5061	0	6	16	NA	NA	NA	4.96991e+07	0.487884	0.77489	NA	NA	NA	NA
0	522	D	0_NAM_522_D	2019-02-13	40	359531	527484	92465	132322	NA	NA	0	0	102.985	107	NA	NA	NA	149189	53019	216810	92702.5	645	44.2937	428	29.3918	37.1348	55401	1422	979	1849	1623	-15	19366	0	126	26	NA	NA	NA	8.94551e+07	0.663566	0.688108	NA	NA	NA	NA
0	522	D	0_NAM_522_D	2019-02-15	42	252257	481386	-107274	-46097	NA	NA	0	0	103.677	106	0.69209	-1	NA	172651	23462	244868	28058	610	41.8901	576	39.5553	58.097	100305	1374	992	1949	1601	13	44904	0	148	-35	NA	NA	NA	8.67143e+07	0.944262	0.705076	NA	NA	NA	0.447468
0	522	D	0_NAM_522_D	2019-02-17	44	217409	472036	-34848	-9350.5	NA	NA	0	0	101.527	105	-2.14938	-1	NA	186880	14229	315373	70504.5	634	43.5383	793	54.4572	55.0316	102843	1163	987	1955	1620	-5	2538	0	217	24	NA	NA	NA	8.71368e+07	1.25079	0.592568	NA	NA	NA	0.36061
0	522	D	0_NAM_522_D	2019-02-18	45	301664	545088	84255	73051.5	NA	NA	0	0	98.3632	101	-3.16404	-4	NA	213407	26527	389098	73725	658	45.1864	941	64.6207	48.877	104307	1020	965	1960	1622	-22	1464	0	148	24	NA	NA	NA	1.17212e+08	1.43009	0.548466	NA	NA	NA	0.338748
0	522	D	0_NAM_522_D	2019-02-20	47	400000	601296	98336	56209	6278	6119	1	1	98.3094	101	-0.0538267	0	NA	257351	43944	521956	132858	712	48.8947	1136	78.0118	41.9571	107977	821	932	1956	1643	-33	3670	10.2729	195	54	NA	10	86	1.62763e+08	1.59551	0.493051	1	NA	NA	0.367744
0	522	D	0_NAM_522_D	2019-02-22	49	401681	601284	1681	-13	21005	20602	1	4	99.3868	102	1.07742	1	0	285794	28443	623920	101964	703	48.2767	1288	88.45	41.1888	117715	695	933	1982	1635	1	9738	30.9299	152	-9	221.692	28	80	1.81131e+08	1.83215	0.458062	2	20.4812	21.1982	0.322891
0	522	D	0_NAM_522_D	2019-02-26	53	456731	741447	55050	140164	67324	64597	1	13	99.1556	103	-0.231218	1	NA	343156	57362	800008	176088	705	48.414	1455	99.9183	36.1078	123906	545	946	1999	1650	13	6191	65.7612	167	2	NA	104	71	2.31911e+08	2.06383	0.428941	3	27.652	28.8227	0.244794
0	522	D	0_NAM_522_D	2019-02-28	55	482262	925139	25531	183692	91331	88372	1	17	106.851	116	7.69497	13	NA	379728	36572	888324	88315.5	688	47.2466	1501	103.077	32.7002	124172	500	963	2000	1650	17	266	73.2852	46	-17	NA	153	69	263702437	2.18169	0.427466	4	31.88	30.9205	0.260991
0	535	C	0_NAM_535_C	2019-01-25	21	4682	8112	NA	NA	NA	NA	0	0	NA	NA	NA	NA	NA	813	NA	868	NA	39	2.67822	28	1.92283	12.6691	103	1674	1328	1701	1366	NA	NA	0	NA	NA	NA	NA	NA	55629.6	0.717949	0.936636	NA	NA	NA	NA
0	535	C	0_NAM_535_C	2019-01-26	22	5538	11328.5	856	3216.5	NA	NA	0	0	NA	NA	NA	NA	NA	1074	261	1134	266	50	3.43362	28	1.92283	13.4078	144	1674	1322	1701	1371	-6	41	0	0	11	NA	NA	NA	79924.7	0.56	0.94709	NA	NA	NA	NA
0	535	C	0_NAM_535_C	2019-01-27	23	6968	14079	1430	2750.5	NA	NA	0	0	NA	NA	NA	NA	NA	1878	804	1947.5	813.5	68	4.66972	35	2.40353	31.4696	591	1673	1313	1707	1380	-9	447	0	7	18	NA	NA	NA	156765	0.514706	0.964313	NA	NA	NA	NA
0	535	C	0_NAM_535_C	2019-01-28	24	8730	17532.5	1762	3453.5	NA	NA	0	0	NA	NA	NA	NA	NA	2752	874	2881.5	934	81	5.56246	44	3.02158	25.6541	706	1664	1306	1707	1386	-7	115	0	9	13	NA	NA	NA	257132	0.54321	0.955058	NA	NA	NA	NA
0	535	C	0_NAM_535_C	2019-01-29	25	12265	21373.5	3535	3841	NA	NA	0	0	NA	NA	NA	NA	NA	4531	1779	4873.5	1992	104	7.14192	61	4.18901	16.5747	751	1647	1298	1707	1401	-8	45	0	17	23	NA	NA	NA	501797	0.586538	0.929722	NA	NA	NA	NA
0	535	C	0_NAM_535_C	2019-01-30	26	15811	29639.5	3546	8266	NA	NA	0	0	NA	NA	NA	NA	NA	5316	785	6287.5	1414	123	8.4467	63	4.32636	13.4312	714	1645	1301	1707	1423	3	-37	0	2	19	NA	NA	NA	668443	0.512195	0.845487	NA	NA	NA	NA
0	535	C	0_NAM_535_C	2019-01-31	27	19213	38865.5	3402	9226	NA	NA	0	0	NA	NA	NA	NA	NA	6088	772	8872	2584.5	157	10.7816	78	5.35644	12.615	768	1630	1290	1707	1446	-11	54	0	15	34	NA	NA	NA	843864	0.496815	0.686204	NA	NA	NA	NA
0	535	C	0_NAM_535_C	2019-02-01	28	25181	52387	5968	13521.5	NA	NA	0	0	NA	NA	NA	NA	NA	6845	757	11486	2614	194	13.3224	88	6.04317	9.02849	618	1617	1268	1704	1461	-22	-150	0	10	37	NA	NA	NA	1.0862e+06	0.453608	0.595943	NA	NA	NA	NA
0	535	C	0_NAM_535_C	2019-02-02	29	34895	66975.5	9714	14588.5	NA	NA	0	0	NA	NA	NA	NA	NA	10427	3582	16901.5	5415.5	243	16.6874	107	7.34794	6.60785	689	1598	1230	1704	1472	-38	71	0	19	49	NA	NA	NA	1.94778e+06	0.440329	0.616927	NA	NA	NA	NA
0	535	C	0_NAM_535_C	2019-02-03	30	43694	85033.5	8799	18058	NA	NA	0	0	NA	NA	NA	NA	NA	12517	2090	23152	6250.5	286	19.6403	113	7.75997	7.6456	957	1591	1204	1703	1489	-26	268	0	6	43	NA	NA	NA	2.61644e+06	0.395105	0.540644	NA	NA	NA	NA
0	535	C	0_NAM_535_C	2019-02-04	31	54496	106690	10802	21657	NA	NA	0	0	NA	NA	NA	NA	NA	15132	2615	31411.5	8259.5	336	23.0739	128	8.79006	8.3069	1257	1595	1185	1722	1520	-19	300	0	15	50	NA	NA	NA	3.53247e+06	0.380952	0.481734	NA	NA	NA	NA
0	535	C	0_NAM_535_C	2019-02-05	32	69941	128902	15445	22212	NA	NA	0	0	NA	NA	NA	NA	NA	19320	4188	36935	5523.5	361	24.7907	149	10.2322	6.99793	1352	1574	1172	1722	1532	-13	95	0	21	25	NA	NA	NA	5.10944e+06	0.412742	0.523081	NA	NA	NA	NA
0	535	C	0_NAM_535_C	2019-02-06	33	84022	149630	14081	20727	NA	NA	0	0	NA	NA	NA	NA	NA	22863	3543	46140.5	9205.5	394	27.0569	193	13.2538	10.1868	2329	1559	1149	1751	1542	-23	977	0	44	33	NA	NA	NA	6.62719e+06	0.489848	0.495508	NA	NA	NA	NA
0	535	C	0_NAM_535_C	2019-02-07	34	103728	172814	19706	23184.5	NA	NA	0	0	NA	NA	NA	NA	NA	33208	10345	55020.5	8880	420	28.8424	215	14.7646	13.4998	4483	1525	1133	1739	1552	-16	2154	0	22	26	NA	NA	NA	1.06952e+07	0.511905	0.603557	NA	NA	NA	NA
0	535	C	0_NAM_535_C	2019-02-08	35	110686	189897	6958	17083	NA	NA	0	0	NA	NA	NA	NA	NA	35264	2056	61798.5	6778	468	32.1387	197	13.5285	11.0623	3901	1555	1103	1751	1570	-30	-582	0	-18	48	NA	NA	NA	1.17322e+07	0.42094	0.570629	NA	NA	NA	NA
0	535	C	0_NAM_535_C	2019-02-09	36	138708	235078	28022	45181.5	NA	NA	0	0	NA	NA	NA	NA	NA	50156	14892	82880.5	21082	499	34.2675	271	18.6102	32.8734	16488	1539	1081	1809	1579	-22	12587	0	74	31	NA	NA	NA	1.86799e+07	0.543086	0.60516	NA	NA	NA	NA
0	535	C	0_NAM_535_C	2019-02-10	37	156757	254196	18049	19117.5	NA	NA	0	0	NA	NA	NA	NA	NA	60887	10731	103908	21028	490	33.6494	312	21.4258	30.5714	18614	1513	1093	1824	1582	12	2126	0	41	-9	NA	NA	NA	2.41067e+07	0.636735	0.585967	NA	NA	NA	NA
0	535	C	0_NAM_535_C	2019-02-13	40	267755	417877	110998	163681	NA	NA	0	0	109.596	112	NA	NA	NA	98034	37147	147491	43582.5	547	37.5638	386	26.5075	26.5887	26066	1471	1058	1856	1604	-35	7452	0	74	57	NA	NA	NA	5.07277e+07	0.705667	0.664678	NA	NA	NA	NA
0	535	C	0_NAM_535_C	2019-02-15	42	323429	492633	55674	74756	NA	NA	0	0	103.862	106	-5.73389	-6	NA	118045	20011	189398	41907.5	593	40.7227	456	31.3146	28.0978	33168	1448	1007	1903	1599	-51	7102	0	70	46	NA	NA	NA	6.71332e+07	0.768971	0.623263	NA	NA	NA	0.381336
0	535	C	0_NAM_535_C	2019-02-17	44	373954	578190	50525	85557	NA	NA	0	0	101.019	104	-2.84291	-2	NA	163775	45730	277976	88578	677	46.4912	621	42.6455	26.672	43682	1310	966	1930	1642	-41	10514	0	165	84	NA	NA	NA	1.00151e+08	0.917282	0.589169	NA	NA	NA	0.291501
0	535	C	0_NAM_535_C	2019-02-18	45	405532	602058	31578	23868.5	NA	NA	0	0	97.4755	101	-3.54337	-3	NA	180278	16503	329699	51722.5	711	48.826	741	50.8862	27.7288	49989	1195	951	1935	1661	-15	6307	0	120	34	NA	NA	NA	1.14804e+08	1.04219	0.546796	NA	NA	NA	0.286497
0	535	C	0_NAM_535_C	2019-02-20	47	423069	615045	17537	12986.5	1605	1504	1	1	97.4239	100	-0.0516455	-1	NA	213892	33614	472878	143179	766	52.603	1034	71.0072	30.9156	66126	922	945	1955	1710	-6	16137	7.53764	293	55	NA	4	87	1.39123e+08	1.34987	0.45232	1	NA	NA	0.341556
0	535	C	0_NAM_535_C	2019-02-26	53	544206	764606	121137	149562	34290	33803	1	7	94.3698	97	-3.05405	-3	NA	392411	178519	879266	406388	758	52.0536	1506	103.421	24.5826	96465	468	973	1973	1730	28	30339	51.0857	472	-8	NA	51	74	2.89483e+08	1.98681	0.446294	2	25.6871	26.9971	0.279161
0	535	C	0_NAM_535_C	2019-02-28	55	524222	1.16081e+06	-19984	396204	46775	45253	1	8	103.498	106	9.12848	9	NA	427221	34810	1.07255e+06	193282	828	56.8607	1616	110.975	23.8989	102101	379	949	1994	1776	-24	5636	66.392	110	70	NA	78	70	3.09322e+08	1.95169	0.398324	3	33.0547	33.0547	0.313895
0	546	D	0_NAM_546_D	2019-01-25	21	3135	5024.5	NA	NA	NA	NA	0	0	NA	NA	NA	NA	NA	1341	NA	1601	NA	65	4.4637	34	2.33486	8.42655	113	1668	1308	1701	1372	NA	NA	0	NA	NA	NA	NA	NA	75084	0.523077	0.837601	NA	NA	NA	NA
0	546	D	0_NAM_546_D	2019-01-26	22	4326	7013.5	1191	1989	NA	NA	0	0	NA	NA	NA	NA	NA	1714	373	2009	408	80	5.49379	34	2.33486	11.2602	193	1668	1302	1701	1381	-6	80	0	0	15	NA	NA	NA	112734	0.425	0.853161	NA	NA	NA	NA
0	546	D	0_NAM_546_D	2019-01-27	23	5069	9151	743	2137.5	NA	NA	0	0	NA	NA	NA	NA	NA	2179	465	2547.5	538.5	86	5.90582	43	2.95291	25.8834	564	1664	1298	1706	1383	-4	371	0	9	6	NA	NA	NA	155138	0.5	0.855348	NA	NA	NA	NA
0	546	D	0_NAM_546_D	2019-01-28	24	6675	13309.5	1606	4158.5	NA	NA	0	0	NA	NA	NA	NA	NA	2643	464	2774	226.5	71	4.87574	47	3.2276	19.826	524	1661	1327	1707	1397	29	-40	0	4	-15	NA	NA	NA	215935	0.661972	0.952776	NA	NA	NA	NA
0	546	D	0_NAM_546_D	2019-01-29	25	9354	15872	2679	2562.5	NA	NA	0	0	NA	NA	NA	NA	NA	4743	2100	6305	3531	111	7.62263	75	5.15043	13.2406	628	1634	1292	1708	1402	-35	104	0	28	40	NA	NA	NA	458724	0.675676	0.75226	NA	NA	NA	NA
0	546	D	0_NAM_546_D	2019-01-30	26	12065	23782	2711	7910	NA	NA	0	0	NA	NA	NA	NA	NA	5590	847	7152	847	123	8.4467	74	5.08175	10.4472	584	1633	1288	1706	1410	-4	-44	0	-1	12	NA	NA	NA	614010	0.601626	0.7816	NA	NA	NA	NA
0	546	D	0_NAM_546_D	2019-01-31	27	14610	33360	2545	9578	NA	NA	0	0	NA	NA	NA	NA	NA	8127	2537	10523	3371	157	10.7816	84	5.76848	10.8281	880	1624	1264	1707	1420	-24	296	0	10	34	NA	NA	NA	982325	0.535032	0.772308	NA	NA	NA	NA
0	546	D	0_NAM_546_D	2019-02-01	28	19049	42820	4439	9460	NA	NA	0	0	NA	NA	NA	NA	NA	8379	252	12799	2276	186	12.7731	87	5.97449	7.62621	639	1619	1244	1705	1429	-20	-241	0	3	29	NA	NA	NA	1.15645e+06	0.467742	0.654661	NA	NA	NA	NA
0	546	D	0_NAM_546_D	2019-02-02	29	30412	54413.5	11363	11593.5	NA	NA	0	0	NA	NA	NA	NA	NA	10924	2545	18171.5	5372.5	210	14.4212	101	6.93591	5.19956	568	1605	1233	1705	1442	-11	-71	0	14	24	NA	NA	NA	1.90504e+06	0.480952	0.601161	NA	NA	NA	NA
0	546	D	0_NAM_546_D	2019-02-03	30	36414	70686.5	6002	16273	NA	NA	0	0	NA	NA	NA	NA	NA	13065	2141	22608.5	4437	260	17.8548	98	6.72989	5.74818	751	1607	1195	1704	1454	-38	183	0	-3	50	NA	NA	NA	2.49312e+06	0.376923	0.57788	NA	NA	NA	NA
0	546	D	0_NAM_546_D	2019-02-04	31	49964	91222.5	13550	20536	NA	NA	0	0	NA	NA	NA	NA	NA	16275	3210	28159.5	5551	306	21.0137	106	7.27927	3.41014	555	1599	1171	1704	1476	-24	-196	0	8	46	NA	NA	NA	3.63789e+06	0.346405	0.577958	NA	NA	NA	NA
0	546	D	0_NAM_546_D	2019-02-05	32	59606	111216	9642	19993.5	NA	NA	0	0	NA	NA	NA	NA	NA	16973	698	29384.5	1225	334	22.9366	116	7.96599	4.30095	730	1589	1159	1704	1492	-12	175	0	10	28	NA	NA	NA	4.14385e+06	0.347305	0.577617	NA	NA	NA	NA
0	546	D	0_NAM_546_D	2019-02-06	33	72014	137200	12408	25984.5	NA	NA	0	0	NA	NA	NA	NA	NA	21542	4569	34282	4897.5	370	25.4088	132	9.06475	4.51212	972	1574	1127	1705	1496	-32	242	0	16	36	NA	NA	NA	5.78089e+06	0.356757	0.628376	NA	NA	NA	NA
0	546	D	0_NAM_546_D	2019-02-07	34	89281	173404	17267	36203	NA	NA	0	0	NA	NA	NA	NA	NA	27994	6452	47562.5	13280.5	401	27.5376	170	11.6743	16.4142	4595	1578	1108	1747	1508	-19	3623	0	38	31	NA	NA	NA	8.36459e+06	0.42394	0.588573	NA	NA	NA	NA
0	546	D	0_NAM_546_D	2019-02-08	35	98069	186405	8788	13001.5	NA	NA	0	0	NA	NA	NA	NA	NA	35788	7794	63542	15979.5	429	29.4604	222	15.2453	34.6485	12400	1589	1098	1810	1526	-10	7805	0	52	28	NA	NA	NA	1.12074e+07	0.517483	0.563218	NA	NA	NA	NA
0	546	D	0_NAM_546_D	2019-02-09	36	112720	202050	14651	15645.5	NA	NA	0	0	NA	NA	NA	NA	NA	47726	11938	80079.5	16537.5	448	30.7652	269	18.4729	40.3009	19234	1570	1096	1838	1543	-2	6834	0	47	19	NA	NA	NA	1.60234e+07	0.600446	0.595983	NA	NA	NA	NA
0	546	D	0_NAM_546_D	2019-02-10	37	132007	225858	19287	23808	NA	NA	0	0	NA	NA	NA	NA	NA	53678	5952	87859.5	7780	438	30.0785	295	20.2583	42.483	22804	1564	1106	1858	1543	10	3570	0	26	-10	NA	NA	NA	1.95027e+07	0.673516	0.610953	NA	NA	NA	NA
0	546	D	0_NAM_546_D	2019-02-13	40	196566	293552	64559	67694	NA	NA	0	0	113.476	117	NA	NA	NA	81278	27600	144674	56814.5	472	32.4133	400	27.4689	34.0031	27637	1470	1063	1869	1534	-43	4833	0	105	34	NA	NA	NA	3.60352e+07	0.847458	0.561801	NA	NA	NA	NA
0	546	D	0_NAM_546_D	2019-02-15	42	184630	299377	-11936	5824.5	NA	NA	0	0	108.596	112	-4.87963	-5	NA	95183	13905	169592	24918.5	582	39.9673	432	29.6665	37.8828	36058	1448	1027	1879	1608	-36	8421	0	32	110	NA	NA	NA	4.08988e+07	0.742268	0.561245	NA	NA	NA	0.448005
0	546	D	0_NAM_546_D	2019-02-17	44	207053	330772	22423	31395	NA	NA	0	0	106.612	110	-1.9838	-2	NA	113019	17836	226440	56847	558	38.3192	647	44.431	36.3514	41084	1247	1040	1893	1597	13	5026	0	215	-24	NA	NA	NA	5.14271e+07	1.1595	0.499113	NA	NA	NA	0.39584
0	546	D	0_NAM_546_D	2019-02-18	45	225918	345437	18865	14665	NA	NA	0	0	102.825	106	-3.78752	-4	NA	121794	8775	266124	39684.5	587	40.3107	740	50.8175	32.5895	39692	1154	1048	1893	1634	8	-1392	0	93	29	NA	NA	NA	5.78897e+07	1.26065	0.457659	NA	NA	NA	0.377861
0	546	D	0_NAM_546_D	2019-02-20	47	233371	343254	7453	-2183.5	3297	3258	1	1	102.311	107	-0.51329	1	NA	140406	18612	334503	68379	546	37.4951	991	68.0543	29.0408	40775	905	1058	1895	1603	10	1083	8.12948	251	-41	NA	6	87	6.7828e+07	1.81502	0.419745	1	NA	NA	0.471451
0	546	D	0_NAM_546_D	2019-02-22	49	198788	321131	-34583	-22122.5	7818	7625	1	3	104.456	108	2.14518	1	1	155927	15521	416882	82378.5	558	38.3192	1133	77.8058	29.7319	46360	776	1063	1908	1620	5	5585	24.6133	142	12	220.364	14	81	6.95211e+07	2.03047	0.374032	2	10.2496	10.2233	0.411915
0	546	D	0_NAM_546_D	2019-02-26	53	305433	546450	106645	225320	34818	33865	1	7	101.424	103	-3.03292	-5	NA	225156	69229	642461	225580	558	38.3192	1278	87.7633	21.1338	47584	626	1049	1903	1606	-14	1224	49.1324	145	0	NA	51	73	1.24435e+08	2.29032	0.350459	3	27.2476	26.1214	0.312297
0	546	D	0_NAM_546_D	2019-02-28	55	342158	757382	36725	210932	54567	52546	1	15	110.503	120	9.07988	17	NA	247150	21994	717146	74685.5	617	42.3708	1346	92.433	21.1179	52193	568	1015	1913	1631	-34	4609	61.4058	68	59	NA	88	70	1.44569e+08	2.18152	0.34463	4	29.2758	28.9494	0.307836
0	563	C	0_NAM_563_C	2019-01-25	21	4628	8042.5	NA	NA	NA	NA	0	0	NA	NA	NA	NA	NA	570	NA	700	NA	42	2.88424	23	1.57946	2.10526	12	1678	1287	1700	1328	NA	NA	0	NA	NA	NA	NA	NA	38776.8	0.547619	0.814286	NA	NA	NA	NA
0	563	C	0_NAM_563_C	2019-01-26	22	6620	11807.5	1992	3765	NA	NA	0	0	NA	NA	NA	NA	NA	1272	702	1397	697	51	3.50229	33	2.26619	12.8931	164	1669	1267	1701	1317	-20	152	0	10	9	NA	NA	NA	103494	0.647059	0.910523	NA	NA	NA	NA
0	563	C	0_NAM_563_C	2019-01-27	23	10052	16101.5	3432	4294	NA	NA	0	0	NA	NA	NA	NA	NA	2547	1275	3111	1714	104	7.14192	41	2.81557	35.6498	908	1667	1239	1707	1342	-28	744	0	8	53	NA	NA	NA	255361	0.394231	0.818708	NA	NA	NA	NA
0	563	C	0_NAM_563_C	2019-01-28	24	13826	22391.5	3774	6290	NA	NA	0	0	NA	NA	NA	NA	NA	3194	647	3839	728	114	7.82865	46	3.15893	30.933	988	1662	1229	1707	1342	-10	80	0	5	10	NA	NA	NA	375563	0.403509	0.831987	NA	NA	NA	NA
0	563	C	0_NAM_563_C	2019-01-29	25	19225	27482	5399	5090.5	NA	NA	0	0	NA	NA	NA	NA	NA	5601	2407	6264	2425	124	8.51537	62	4.25769	14.8902	834	1646	1229	1707	1352	0	-154	0	16	10	NA	NA	NA	776602	0.5	0.894157	NA	NA	NA	NA
0	563	C	0_NAM_563_C	2019-01-30	26	23420	38246	4195	10764	NA	NA	0	0	NA	NA	NA	NA	NA	7037	1436	8197	1933	153	10.5069	69	4.73839	14.0827	991	1639	1216	1707	1368	-13	157	0	7	29	NA	NA	NA	1.07691e+06	0.45098	0.858485	NA	NA	NA	NA
0	563	C	0_NAM_563_C	2019-01-31	27	28034	50355.5	4614	12109.5	NA	NA	0	0	NA	NA	NA	NA	NA	7953	916	10050.5	1853.5	174	11.949	72	4.94441	12.6116	1003	1637	1186	1708	1359	-30	12	0	3	21	NA	NA	NA	1.3316e+06	0.413793	0.791304	NA	NA	NA	NA
0	563	C	0_NAM_563_C	2019-02-01	28	34257	64353	6223	13997.5	NA	NA	0	0	NA	NA	NA	NA	NA	8795	842	12729.5	2679	201	13.8031	79	5.42511	9.52814	838	1627	1181	1705	1381	-5	-165	0	7	27	NA	NA	NA	1.62784e+06	0.393035	0.690915	NA	NA	NA	NA
0	563	C	0_NAM_563_C	2019-02-02	29	50130	84921.5	15873	20568.5	NA	NA	0	0	NA	NA	NA	NA	NA	12825	4030	20206.5	7477	261	17.9235	108	7.41661	6.99415	897	1598	1162	1705	1422	-19	59	0	29	60	NA	NA	NA	2.87148e+06	0.413793	0.634697	NA	NA	NA	NA
0	563	C	0_NAM_563_C	2019-02-03	30	68852	109362	18722	24440.5	NA	NA	0	0	NA	NA	NA	NA	NA	14581	1756	27091	6884.5	317	21.7691	112	7.6913	6.17242	900	1594	1137	1705	1453	-25	3	0	4	56	NA	NA	NA	3.82601e+06	0.353312	0.538223	NA	NA	NA	NA
0	563	C	0_NAM_563_C	2019-02-04	31	84284	139804	15432	30442	NA	NA	0	0	NA	NA	NA	NA	NA	18894	4313	36525	9434	404	27.7436	123	8.4467	5.70551	1078	1596	1093	1718	1496	-44	178	0	11	87	NA	NA	NA	5.48525e+06	0.304455	0.51729	NA	NA	NA	NA
0	563	C	0_NAM_563_C	2019-02-05	32	109332	174803	25048	34999	NA	NA	0	0	NA	NA	NA	NA	NA	33668	14774	56433	19908	447	30.6965	178	12.2237	11.251	3788	1569	1090	1746	1536	-3	2710	0	55	43	NA	NA	NA	1.11325e+07	0.39821	0.596601	NA	NA	NA	NA
0	563	C	0_NAM_563_C	2019-02-06	33	127485	212370	18153	37567.5	NA	NA	0	0	NA	NA	NA	NA	NA	41877	8209	75307.5	18874.5	476	32.688	246	16.8934	25.8423	10822	1553	1088	1798	1563	-2	7034	0	68	29	NA	NA	NA	1.49522e+07	0.516807	0.55608	NA	NA	NA	NA
0	563	C	0_NAM_563_C	2019-02-07	34	149116	240640	21631	28269.5	NA	NA	0	0	NA	NA	NA	NA	NA	49215	7338	85527	10219.5	522	35.847	262	17.9922	18.3196	9016	1540	1067	1801	1588	-21	-1806	0	16	46	NA	NA	NA	1.90046e+07	0.501916	0.575432	NA	NA	NA	NA
0	563	C	0_NAM_563_C	2019-02-08	35	165337	281030	16221	40390	NA	NA	0	0	NA	NA	NA	NA	NA	63853	14638	102071	16544	580	39.83	257	17.6488	24.4249	15596	1550	1043	1806	1622	-24	6580	0	-5	58	NA	NA	NA	2.59637e+07	0.443103	0.625574	NA	NA	NA	NA
0	563	C	0_NAM_563_C	2019-02-09	36	196863	319028	31526	37998.5	NA	NA	0	0	NA	NA	NA	NA	NA	83111	19258	128574	26503.5	611	41.9588	293	20.121	23.8669	19836	1522	1026	1814	1636	-17	4240	0	36	31	NA	NA	NA	3.68757e+07	0.479542	0.646403	NA	NA	NA	NA
0	563	C	0_NAM_563_C	2019-02-10	37	240253	379198	43390	60169	NA	NA	0	0	NA	NA	NA	NA	NA	94586	11475	147754	19179.5	629	43.1949	328	22.5245	28.8965	27332	1511	1020	1838	1648	-6	7496	0	35	18	NA	NA	NA	4.63619e+07	0.521463	0.640159	NA	NA	NA	NA
0	563	C	0_NAM_563_C	2019-02-13	40	382178	595869	141925	216672	NA	NA	0	0	103.186	105	NA	NA	NA	144640	50054	213978	66224.5	694	47.6586	460	31.5893	26.3993	38184	1393	993	1852	1686	-27	10852	0	132	65	NA	NA	NA	8.94172e+07	0.662824	0.675956	NA	NA	NA	NA
0	563	C	0_NAM_563_C	2019-02-15	42	384325	545186	2147	-50682.5	NA	NA	0	0	98.6599	102	-4.52595	-3	NA	170232	25592	290904	76926	626	42.9889	585	40.1733	46.3691	78935	1342	971	1926	1596	-22	40751	0	125	-68	NA	NA	NA	1.05534e+08	0.934505	0.585182	NA	NA	NA	0.384158
0	563	C	0_NAM_563_C	2019-02-17	44	452106	614879	67781	69692.5	NA	NA	0	0	96.4582	99	-2.2017	-3	NA	226885	56653	400218	109314	640	43.9503	789	54.1825	42.3144	96005	1192	963	1980	1602	-8	17070	0	204	14	NA	NA	NA	1.52555e+08	1.23281	0.566903	NA	NA	NA	0.339241
0	563	C	0_NAM_563_C	2019-02-18	45	480516	651768	28410	36888.5	NA	NA	0	0	93.4802	96	-2.97799	-3	NA	256533	29648	459720	59501	634	43.5383	937	64.346	38.3534	98389	1050	967	1986	1600	4	2384	0	148	-6	NA	NA	NA	1.77827e+08	1.47792	0.558021	NA	NA	NA	0.322812
0	563	C	0_NAM_563_C	2019-02-20	47	437886	625949	-42630	-25818.5	3631	3578	1	1	95.3033	99	1.82315	3	NA	315202	58669	576181	116462	713	48.9634	1239	85.085	40.8649	128807	773	901	2011	1613	-66	30418	10.2766	302	79	NA	9	87	2.08578e+08	1.73773	0.547054	1	NA	NA	0.370206
0	563	C	0_NAM_563_C	2019-02-22	49	416270	642882	-21616	16933.5	9172	8669	1	2	99.9438	105	4.64048	6	1	344903	29701	744476	168295	739	50.7489	1451	99.6436	37.63	129787	605	884	2055	1622	-17	980	16.0872	212	26	220.551	13	85	2.22528e+08	1.96346	0.463283	2	5.90519	6.5533	0.344757
0	563	C	0_NAM_563_C	2019-02-26	53	591132	795796	174862	152913	42067	41597	1	8	92.7193	96	-7.22449	-9	NA	450484	105581	994935	250459	749	51.4356	1628	111.799	30.705	138321	408	868	2035	1616	-16	8534	52.4587	177	10	NA	59	76	3.46355e+08	2.17356	0.452777	3	27.5098	27.8833	0.295032
0	563	C	0_NAM_563_C	2019-02-28	55	496587	1.15469e+06	-94545	358892	68764	67128	1	14	107.107	115	14.3874	19	NA	422340	-28144	1052499	57564	731	50.1995	1729	118.734	27.7497	117198	320	920	2048	1650	52	-21123	74.548	101	-18	NA	103	70	2.97618e+08	2.36525	0.401274	4	31.1382	33.9866	0.264279
0	575	D	0_NAM_575_D	2019-01-25	21	3991	6251	NA	NA	NA	NA	0	0	NA	NA	NA	NA	NA	1549	NA	2026	NA	66	4.53237	41	2.81557	10.9748	170	1661	1241	1701	1306	NA	NA	0	NA	NA	NA	NA	NA	97857.1	0.621212	0.764561	NA	NA	NA	NA
0	575	D	0_NAM_575_D	2019-01-26	22	4419	8689.5	428	2438.5	NA	NA	0	0	NA	NA	NA	NA	NA	2183	634	2848.5	822.5	83	5.6998	46	3.15893	7.42098	162	1656	1241	1701	1323	0	-8	0	5	17	NA	NA	NA	145116	0.554217	0.766368	NA	NA	NA	NA
0	575	D	0_NAM_575_D	2019-01-27	23	7136	13357.5	2717	4668	NA	NA	0	0	NA	NA	NA	NA	NA	3157	974	4360	1511.5	98	6.72989	61	4.18901	9.72442	307	1647	1233	1707	1330	-8	145	0	15	15	NA	NA	NA	266687	0.622449	0.724083	NA	NA	NA	NA
0	575	D	0_NAM_575_D	2019-01-28	24	9220	18698.5	2084	5341	NA	NA	0	0	NA	NA	NA	NA	NA	4742	1585	6152.5	1792.5	126	8.65271	67	4.60105	9.84817	467	1640	1224	1706	1349	-9	160	0	6	28	NA	NA	NA	455331	0.531746	0.770744	NA	NA	NA	NA
0	575	D	0_NAM_575_D	2019-01-29	25	14361	24583.5	5141	5885	NA	NA	0	0	NA	NA	NA	NA	NA	5920	1178	8185.5	2033	140	9.61413	84	5.76848	5.38851	319	1623	1215	1706	1354	-9	-148	0	17	14	NA	NA	NA	709437	0.6	0.72323	NA	NA	NA	NA
0	575	D	0_NAM_575_D	2019-01-30	26	16749	33384.5	2388	8801	NA	NA	0	0	NA	NA	NA	NA	NA	7896	1976	10814.5	2629	162	11.1249	82	5.63113	7.25684	573	1625	1214	1706	1375	-1	254	0	-2	22	NA	NA	NA	1.02188e+06	0.506173	0.730131	NA	NA	NA	NA
0	575	D	0_NAM_575_D	2019-01-31	27	21884	47530.5	5135	14146	NA	NA	0	0	NA	NA	NA	NA	NA	10115	2219	15843.5	5029	201	13.8031	94	6.4552	6.50519	658	1613	1192	1706	1392	-22	85	0	12	39	NA	NA	NA	1.49634e+06	0.467662	0.638432	NA	NA	NA	NA
0	575	D	0_NAM_575_D	2019-02-01	28	29844	61542	7960	14011.5	NA	NA	0	0	NA	NA	NA	NA	NA	10013	-102	17202	1358.5	223	15.3139	94	6.4552	3.70518	371	1609	1179	1702	1401	-13	-287	0	0	22	NA	NA	NA	1.72979e+06	0.421525	0.582083	NA	NA	NA	NA
0	575	D	0_NAM_575_D	2019-02-02	29	43299	81641.5	13455	20099.5	NA	NA	0	0	NA	NA	NA	NA	NA	13327	3314	22038.5	4836.5	245	16.8247	114	7.82865	2.40114	320	1590	1164	1703	1408	-15	-51	0	20	22	NA	NA	NA	2.77314e+06	0.465306	0.604714	NA	NA	NA	NA
0	575	D	0_NAM_575_D	2019-02-03	30	58690	105945	15391	24303.5	NA	NA	0	0	NA	NA	NA	NA	NA	16078	2751	24195	2156.5	260	17.8548	118	8.10334	2.51897	405	1588	1157	1705	1416	-7	85	0	4	15	NA	NA	NA	3.89506e+06	0.453846	0.664517	NA	NA	NA	NA
0	575	D	0_NAM_575_D	2019-02-04	31	72952	134444	14262	28499	NA	NA	0	0	NA	NA	NA	NA	NA	23393	7315	36986.5	12791.5	305	20.9451	176	12.0863	12.2473	2865	1579	1132	1754	1436	-25	2460	0	58	45	NA	NA	NA	6.31836e+06	0.577049	0.632474	NA	NA	NA	NA
0	575	D	0_NAM_575_D	2019-02-05	32	90803	152768	17851	18324.5	NA	NA	0	0	NA	NA	NA	NA	NA	28534	5141	43623.5	6637	323	22.1812	195	13.3911	16.0125	4569	1577	1122	1771	1444	-10	1704	0	19	18	NA	NA	NA	8.5983e+06	0.603715	0.654097	NA	NA	NA	NA
0	575	D	0_NAM_575_D	2019-02-06	33	108248	180737	17445	27968.5	NA	NA	0	0	NA	NA	NA	NA	NA	37267	8733	50259	6635.5	351	24.104	207	14.2152	27.4854	10243	1575	1096	1781	1446	-26	5674	0	12	28	NA	NA	NA	1.22612e+07	0.589744	0.741499	NA	NA	NA	NA
0	575	D	0_NAM_575_D	2019-02-07	34	139255	214698	31007	33961.5	NA	NA	0	0	NA	NA	NA	NA	NA	43762	6495	66327	16068	409	28.087	235	16.138	25.9517	11357	1545	1067	1779	1475	-29	1114	0	28	58	NA	NA	NA	1.63306e+07	0.574572	0.659792	NA	NA	NA	NA
0	575	D	0_NAM_575_D	2019-02-08	35	156007	243814	16752	29115.5	NA	NA	0	0	NA	NA	NA	NA	NA	54954	11192	78468.5	12141.5	441	30.2845	234	16.0693	31.2407	17168	1553	1043	1786	1483	-24	5811	0	-1	32	NA	NA	NA	2.17056e+07	0.530612	0.700332	NA	NA	NA	NA
0	575	D	0_NAM_575_D	2019-02-09	36	190117	289526	34110	45712	NA	NA	0	0	NA	NA	NA	NA	NA	65611	10657	94080.5	15612	473	32.482	260	17.8548	28.3718	18615	1530	1019	1789	1491	-24	1447	0	26	32	NA	NA	NA	2.8608e+07	0.549683	0.697392	NA	NA	NA	NA
0	575	D	0_NAM_575_D	2019-02-10	37	226091	332498	35974	42972.5	NA	NA	0	0	NA	NA	NA	NA	NA	74892	9281	112442	18361.5	507	34.8169	295	20.2583	31.6202	23681	1520	1004	1814	1510	-15	5066	0	35	34	NA	NA	NA	3.56104e+07	0.581854	0.66605	NA	NA	NA	NA
0	575	D	0_NAM_575_D	2019-02-13	40	298623	413906	72532	81407.5	NA	NA	0	0	104.552	106	NA	NA	NA	118022	43130	173626	61184	566	38.8685	438	30.0785	26.4324	31196	1433	973	1870	1538	-31	7515	0	143	59	NA	NA	NA	6.44948e+07	0.773852	0.679748	NA	NA	NA	NA
0	575	D	0_NAM_575_D	2019-02-15	42	289003	441104	-9620	27197.5	NA	NA	0	0	100.697	103	-3.85465	-3	NA	135936	17914	198574	24948.5	594	40.7914	515	35.3663	36.2781	49315	1381	962	1895	1555	-11	18119	0	77	28	NA	NA	NA	7.30778e+07	0.867003	0.684559	NA	NA	NA	0.408674
0	575	D	0_NAM_575_D	2019-02-17	44	306102	488336	17099	47232	NA	NA	0	0	98.6202	102	-2.07709	-1	NA	157521	21585	272566	73991	567	38.9372	713	48.9634	36.9741	58242	1192	997	1904	1563	35	8927	0	198	-27	NA	NA	NA	8.71508e+07	1.2575	0.57792	NA	NA	NA	0.335639
0	575	D	0_NAM_575_D	2019-02-18	45	352136	508813	46034	20477.5	661	656	1	1	96.2308	98	-2.38936	-4	NA	186896	29375	326246	53680.5	558	38.3192	870	59.7449	32.8059	61313	1035	1009	1904	1566	12	3071	7.46435	157	-9	NA	2	87	1.10906e+08	1.55914	0.572868	1	NA	NA	0.302851
0	575	D	0_NAM_575_D	2019-02-20	47	369068	552544	16932	43731.5	6211	6114	1	2	95.5813	98	-0.649549	0	NA	233154	46258	469928	143682	594	40.7914	1075	73.8228	32.9297	76777	842	1001	1916	1594	-8	15464	10.9273	205	36	NA	10	86	1.41643e+08	1.80976	0.496149	2	7.40644	6.06269	0.327356
0	575	D	0_NAM_575_D	2019-02-22	49	397829	557744	28761	5200	13058	12699	1	3	95.6949	98	0.113587	0	0	286364	53210	575516	105588	614	42.1648	1238	85.0164	31.4069	89938	706	993	1943	1606	-8	13161	27.0615	163	20	223.917	23	81	1.8062e+08	2.01629	0.497578	3	15.5974	15.8233	0.3167
0	575	D	0_NAM_575_D	2019-02-26	53	432122	635992	34293	78247.5	38560	37175	1	8	94.7654	96	-0.929421	-2	NA	333488	47124	788513	212997	625	42.9202	1485	101.978	29.3045	97727	489	974	1973	1598	-19	7789	51.6657	247	11	NA	57	74	2.19222e+08	2.376	0.422933	4	23.3721	26.6089	0.216833
0	575	D	0_NAM_575_D	2019-02-28	55	429696	952849	-2426	316857	60512	57871	1	12	104.827	110	10.0613	14	NA	342101	8613	898342	109829	681	46.7659	1598	109.738	29.6564	101455	396	918	1993	1598	-56	3728	68.4684	113	56	NA	95	69	2.24251e+08	2.34655	0.380814	5	33.6131	34.9793	0.227679
12	399	C	12_NAM_399_C	2019-01-25	21	5282	8967	NA	NA	NA	NA	0	0	NA	NA	NA	NA	NA	754	NA	924	NA	57	3.91432	24	1.64814	24.6684	186	1680	1249	1703	1305	NA	NA	0	NA	NA	NA	NA	NA	54798.7	0.421053	0.816017	NA	NA	NA	NA
12	399	C	12_NAM_399_C	2019-01-26	22	7391	12341.5	2109	3374.5	NA	NA	0	0	NA	NA	NA	NA	NA	1742	988	2148	1224	80	5.49379	37	2.54088	9.35706	163	1665	1243	1701	1322	-6	-23	0	13	23	NA	NA	NA	149761	0.4625	0.810987	NA	NA	NA	NA
12	399	C	12_NAM_399_C	2019-01-27	23	10369	15745.5	2978	3404	NA	NA	0	0	NA	NA	NA	NA	NA	2730	988	3641.5	1493.5	95	6.52387	56	3.84565	4.98168	136	1646	1236	1701	1330	-7	-27	0	19	15	NA	NA	NA	277991	0.589474	0.749691	NA	NA	NA	NA
12	399	C	12_NAM_399_C	2019-01-28	24	12784	21129.5	2415	5384	NA	NA	0	0	NA	NA	NA	NA	NA	3718	988	5446	1804.5	127	8.72139	65	4.4637	14.8467	552	1643	1227	1707	1353	-9	416	0	9	32	NA	NA	NA	420381	0.511811	0.682703	NA	NA	NA	NA
12	399	C	12_NAM_399_C	2019-01-29	25	14570	26330.5	1786	5201	NA	NA	0	0	NA	NA	NA	NA	NA	5588	1870	8582	3136	169	11.6056	75	5.15043	14.2627	797	1633	1204	1707	1372	-23	245	0	10	42	NA	NA	NA	674507	0.443787	0.65113	NA	NA	NA	NA
12	399	C	12_NAM_399_C	2019-01-30	26	20847	33965	6277	7634.5	NA	NA	0	0	NA	NA	NA	NA	NA	9131	3543	12769.5	4187.5	186	12.7731	84	5.76848	8.92564	815	1624	1198	1707	1383	-6	18	0	9	17	NA	NA	NA	1.31838e+06	0.451613	0.715063	NA	NA	NA	NA
12	399	C	12_NAM_399_C	2019-01-31	27	26178	47599	5331	13634	NA	NA	0	0	NA	NA	NA	NA	NA	11090	1959	16830	4060.5	228	15.6573	98	6.72989	10.1172	1122	1610	1171	1707	1398	-27	307	0	14	42	NA	NA	NA	1.79432e+06	0.429825	0.658942	NA	NA	NA	NA
12	399	C	12_NAM_399_C	2019-02-01	28	34255	61154.5	8077	13555.5	NA	NA	0	0	NA	NA	NA	NA	NA	10226	-864	18387.5	1557.5	250	17.1681	105	7.2106	3.69646	378	1601	1151	1705	1400	-20	-744	0	7	22	NA	NA	NA	1.89264e+06	0.42	0.556139	NA	NA	NA	NA
12	399	C	12_NAM_399_C	2019-02-02	29	46189	74954	11934	13799.5	NA	NA	0	0	NA	NA	NA	NA	NA	12872	2646	22917	4529.5	272	18.6789	125	8.58404	2.72685	351	1581	1134	1705	1405	-17	-27	0	20	22	NA	NA	NA	2.7664e+06	0.459559	0.561679	NA	NA	NA	NA
12	399	C	12_NAM_399_C	2019-02-03	30	56713	99611	10524	24657	NA	NA	0	0	NA	NA	NA	NA	NA	14051	1179	23215.5	298.5	297	20.3957	96	6.59254	6.24867	878	1610	1113	1705	1409	-21	527	0	-29	25	NA	NA	NA	3.34617e+06	0.323232	0.605242	NA	NA	NA	NA
12	399	C	12_NAM_399_C	2019-02-04	31	72355	123874	15642	24263	NA	NA	0	0	NA	NA	NA	NA	NA	16978	2927	28000	4784.5	317	21.7691	118	8.10334	5.10072	866	1588	1106	1705	1422	-7	-12	0	22	20	NA	NA	NA	4.56689e+06	0.37224	0.606357	NA	NA	NA	NA
12	399	C	12_NAM_399_C	2019-02-05	32	88441	142675	16086	18801	NA	NA	0	0	NA	NA	NA	NA	NA	24669	7691	39457.5	11457.5	332	22.7992	160	10.9876	4.28878	1058	1546	1099	1705	1430	-7	192	0	42	15	NA	NA	NA	7.33632e+06	0.481928	0.625204	NA	NA	NA	NA
12	399	C	12_NAM_399_C	2019-02-06	33	103424	163610	14983	20935.5	NA	NA	0	0	NA	NA	NA	NA	NA	27112	2443	39721	263.5	332	22.7992	150	10.3009	3.29006	892	1556	1104	1705	1435	5	-166	0	-10	0	NA	NA	NA	8.71911e+06	0.451807	0.682561	NA	NA	NA	NA
12	399	C	12_NAM_399_C	2019-02-07	34	117139	208314	13715	44704	NA	NA	0	0	NA	NA	NA	NA	NA	27568	456	38659	-1062	355	24.3787	145	9.95749	2.74231	756	1561	1087	1705	1441	-17	-136	0	-5	23	NA	NA	NA	9.43531e+06	0.408451	0.713107	NA	NA	NA	NA
12	399	C	12_NAM_399_C	2019-02-08	35	142907	247999	25768	39684.5	NA	NA	0	0	NA	NA	NA	NA	NA	35095	7527	46808	8149	370	25.4088	158	10.8502	5.24576	1841	1562	1074	1719	1443	-13	1085	0	13	15	NA	NA	NA	1.3267e+07	0.427027	0.749765	NA	NA	NA	NA
12	399	C	12_NAM_399_C	2019-02-09	36	174995	296724	32088	48724.5	NA	NA	0	0	NA	NA	NA	NA	NA	43286	8191	64063.5	17255.5	393	26.9882	190	13.0477	3.94123	1706	1527	1056	1716	1448	-18	-135	0	32	23	NA	NA	NA	1.81076e+07	0.483461	0.675673	NA	NA	NA	NA
12	399	C	12_NAM_399_C	2019-02-10	37	204578	339814	29583	43090.5	NA	NA	0	0	NA	NA	NA	NA	NA	68716	25430	102731	38667.5	588	40.3793	245	16.8247	7.87007	5408	1495	1061	1739	1648	5	3702	0	55	195	NA	NA	NA	3.10805e+07	0.416667	0.668893	NA	NA	NA	NA
12	399	C	12_NAM_399_C	2019-02-13	40	277527	460861	72949	121047	NA	NA	0	0	109.903	112	NA	NA	NA	103130	34414	161634	58903	651	44.7057	388	26.6449	11.1539	11503	1416	1046	1803	1696	-15	6095	0	143	63	NA	NA	NA	5.43297e+07	0.596006	0.638046	NA	NA	NA	0.330203
12	399	C	12_NAM_399_C	2019-02-15	42	365687	555776	88160	94915	NA	NA	0	0	104.349	106	-5.55366	-6	NA	114085	10955	195960	34326	670	46.0105	424	29.1171	11.0856	12647	1384	1056	1807	1725	10	1144	0	36	19	NA	NA	NA	6.89895e+07	0.632836	0.582185	NA	NA	NA	0.302302
12	399	C	12_NAM_399_C	2019-02-17	44	405468	623592	39781	67815.5	NA	NA	0	0	102.171	103	-2.17804	-3	NA	146147	32062	245187	49227	703	48.2767	492	33.7868	9.37686	13704	1320	1032	1811	1734	-24	1057	0	68	33	NA	NA	NA	9.30611e+07	0.699858	0.596063	NA	NA	NA	0.291456
12	399	C	12_NAM_399_C	2019-02-18	45	411145	646285	5677	22693.5	NA	NA	0	0	99.547	101	-2.62433	-2	NA	163053	16906	281830	36643	701	48.1393	588	40.3793	10.3433	16865	1229	1013	1816	1713	-19	3161	0	96	-2	NA	NA	NA	1.04551e+08	0.838802	0.578551	NA	NA	NA	0.23728
12	399	C	12_NAM_399_C	2019-02-20	47	415007	562843	3862	-83442	631	580	1	1	97.3387	100	-2.20834	-1	NA	178274	15221	335352	53522.5	551	37.8385	841	57.7534	15.3107	27295	991	996	1831	1546	-17	10430	0	253	-150	NA	1	90	1.14846e+08	1.52632	0.531602	1	NA	NA	0.321642
12	399	C	12_NAM_399_C	2019-02-22	49	433912	619158	18905	56315	8794	8616	1	1	95.9237	99	-1.41505	-1	1	262262	83988	516065	180712	589	40.448	1270	87.2139	24.1991	63465	699	960	1968	1548	-36	36170	9.98422	429	38	222.343	12	87	172757217	2.1562	0.508196	2	NA	NA	0.23607
12	399	C	12_NAM_399_C	2019-02-26	53	538954	787763	105042	168605	46108	45766	1	5	96.0256	98	0.101976	-1	NA	380888	118626	840497	324432	631	43.3322	1650	113.309	21.7182	82722	323	974	1972	1604	14	19257	49.6358	380	42	NA	64	75	2.79623e+08	2.6149	0.45317	3	29.0046	29.1296	0.23709
12	399	C	12_NAM_399_C	2019-02-28	55	467172	1062542	-71782	274779	72258	71314	1	8	112.97	124	16.9445	26	NA	367692	-13196	1081412	240915	703	48.2767	1843	126.563	19.6281	72171	190	910	2032	1612	-64	-10551	76.5707	193	72	NA	102	68	2.51317e+08	2.62162	0.340011	4	40.6741	41.7676	0.200417
12	423	D	12_NAM_423_D	2019-01-25	21	5988	8720.5	NA	NA	NA	NA	0	0	NA	NA	NA	NA	NA	1337	NA	2313	NA	88	6.04317	46	3.15893	1.72027	23	1655	1321	1700	1408	NA	NA	0	NA	NA	NA	NA	NA	103460	0.522727	0.578037	NA	NA	NA	NA
12	423	D	12_NAM_423_D	2019-01-26	22	8785	13242.5	2797	4522	NA	NA	0	0	NA	NA	NA	NA	NA	2093	756	3793	1480	108	7.41661	64	4.39503	1.24224	26	1638	1308	1701	1415	-13	3	0	18	20	NA	NA	NA	196173	0.592593	0.551806	NA	NA	NA	NA
12	423	D	12_NAM_423_D	2019-01-27	23	12649	18162	3864	4919.5	NA	NA	0	0	NA	NA	NA	NA	NA	2764	671	6023	2230	129	8.85873	69	4.73839	1.30246	36	1632	1296	1700	1424	-12	10	0	5	21	NA	NA	NA	310861	0.534884	0.458908	NA	NA	NA	NA
12	423	D	12_NAM_423_D	2019-01-28	24	16570	24427.5	3921	6265.5	NA	NA	0	0	NA	NA	NA	NA	NA	4498	1734	8494.5	2471.5	153	10.5069	84	5.76848	3.11249	140	1624	1287	1707	1439	-9	104	0	15	24	NA	NA	NA	579003	0.54902	0.529519	NA	NA	NA	NA
12	423	D	12_NAM_423_D	2019-01-29	25	19610	31099.5	3040	6672	NA	NA	0	0	NA	NA	NA	NA	NA	6544	2046	9960.5	1466	174	11.949	93	6.38653	1.46699	96	1615	1279	1707	1452	-8	-44	0	9	21	NA	NA	NA	916394	0.534483	0.656995	NA	NA	NA	NA
12	423	D	12_NAM_423_D	2019-01-30	26	26328	37023.5	6718	5924	NA	NA	0	0	NA	NA	NA	NA	NA	7651	1107	14439	4478.5	196	13.4598	106	7.27927	1.72526	132	1601	1273	1706	1468	-6	36	0	13	22	NA	NA	NA	1.24144e+06	0.540816	0.529884	NA	NA	NA	NA
12	423	D	12_NAM_423_D	2019-01-31	27	32202	49609.5	5874	12586	NA	NA	0	0	NA	NA	NA	NA	NA	12463	4812	18775	4336	224	15.3826	119	8.17201	1.42823	178	1588	1258	1706	1481	-15	46	0	13	28	NA	NA	NA	2.23647e+06	0.53125	0.663808	NA	NA	NA	NA
12	423	D	12_NAM_423_D	2019-02-01	28	42880	69214.5	10678	19605	NA	NA	0	0	NA	NA	NA	NA	NA	12689	226	20027.5	1252.5	221	15.1766	133	9.13342	0.693514	88	1571	1248	1703	1468	-10	-90	0	14	-3	NA	NA	NA	2.62757e+06	0.60181	0.633579	NA	NA	NA	NA
12	423	D	12_NAM_423_D	2019-02-02	29	55217	80219.5	12337	11005	NA	NA	0	0	NA	NA	NA	NA	NA	14878	2189	26360	6332.5	227	15.5886	155	10.6442	0.692297	103	1549	1252	1703	1478	4	15	0	22	6	NA	NA	NA	3.49608e+06	0.682819	0.564416	NA	NA	NA	NA
12	423	D	12_NAM_423_D	2019-02-03	30	71751	113192	16534	32972.5	NA	NA	0	0	NA	NA	NA	NA	NA	16906	2028	29687	3327	258	17.7175	150	10.3009	0.51461	87	1554	1246	1703	1503	-6	-16	0	-5	31	NA	NA	NA	4.5285e+06	0.581395	0.569475	NA	NA	NA	NA
12	423	D	12_NAM_423_D	2019-02-04	31	89061	140608	17310	27416.5	NA	NA	0	0	NA	NA	NA	NA	NA	23539	6633	44758.5	15071.5	310	21.2884	179	12.2923	1.39768	329	1532	1218	1710	1527	-28	242	0	29	52	NA	NA	NA	7.02476e+06	0.577419	0.525911	NA	NA	NA	NA
12	423	D	12_NAM_423_D	2019-02-05	32	110049	156651	20988	16042.5	NA	NA	0	0	NA	NA	NA	NA	NA	30094	6555	57761	13002.5	326	22.3872	211	14.4899	1.98711	598	1507	1206	1717	1531	-12	269	0	32	16	NA	NA	NA	9.98327e+06	0.647239	0.521009	NA	NA	NA	NA
12	423	D	12_NAM_423_D	2019-02-06	33	128158	180078	18109	23427.5	NA	NA	0	0	NA	NA	NA	NA	NA	35942	5848	65223	7462	365	25.0654	216	14.8332	2.20633	793	1502	1179	1717	1543	-27	195	0	5	39	NA	NA	NA	1.28669e+07	0.591781	0.551063	NA	NA	NA	NA
12	423	D	12_NAM_423_D	2019-02-07	34	147023	227701	18865	47622.5	NA	NA	0	0	NA	NA	NA	NA	NA	42907	6965	81747	16524	431	29.5978	235	16.138	8.06395	3460	1498	1132	1732	1562	-47	2667	0	19	66	NA	NA	NA	1.64521e+07	0.545244	0.524876	NA	NA	NA	NA
12	423	D	12_NAM_423_D	2019-02-08	35	174895	272286	27872	44585	NA	NA	0	0	NA	NA	NA	NA	NA	47379	4472	90996.5	9249.5	475	32.6194	235	16.138	9.73427	4612	1509	1083	1743	1557	-49	1152	0	0	44	NA	NA	NA	1.98141e+07	0.494737	0.520668	NA	NA	NA	NA
12	423	D	12_NAM_423_D	2019-02-09	36	202694	319942	27799	47656.5	NA	NA	0	0	NA	NA	NA	NA	NA	51466	4087	104554	13558	508	34.8855	268	18.4042	9.43536	4856	1485	1067	1752	1574	-16	244	0	33	33	NA	NA	NA	2.31708e+07	0.527559	0.492241	NA	NA	NA	NA
12	423	D	12_NAM_423_D	2019-02-10	37	214808	334290	12114	14347.5	NA	NA	0	0	NA	NA	NA	NA	NA	56770	5304	118201	13646.5	477	32.7567	320	21.9751	8.86208	5031	1438	1088	1757	1564	21	175	0	52	-31	NA	NA	NA	2.63114e+07	0.67086	0.480284	NA	NA	NA	NA
12	423	D	12_NAM_423_D	2019-02-13	40	241162	418296	26354	84006	NA	NA	0	0	109.363	112	NA	NA	NA	67169	10399	127584	9382.5	501	34.4048	333	22.8679	5.99384	4026	1417	1072	1749	1572	-16	-1005	0	13	24	NA	NA	NA	3.29855e+07	0.664671	0.526471	NA	NA	NA	0.44041
12	423	D	12_NAM_423_D	2019-02-15	42	278216	468280	37054	49984.5	NA	NA	0	0	104.017	106	-5.34596	-6	NA	84196	17027	152750	25166	591	40.5854	354	24.31	6.98964	5885	1407	1022	1760	1612	-50	1859	0	21	90	NA	NA	NA	4.44102e+07	0.598985	0.551203	NA	NA	NA	0.419923
12	423	D	12_NAM_423_D	2019-02-17	44	221409	443973	-56807	-24307.5	NA	NA	0	0	103.394	105	-0.622289	-1	NA	97538	13342	183038	30288	561	38.5252	432	29.6665	16.9811	16563	1354	1014	1785	1574	-8	10678	0	78	-30	NA	NA	NA	4.58956e+07	0.770053	0.532885	NA	NA	NA	0.393543
12	423	D	12_NAM_423_D	2019-02-18	45	205775	429276	-15634	-14697	NA	NA	0	0	103.014	105	-0.380305	0	NA	115774	18236	222769	39731.5	578	39.6926	547	37.5638	21.9738	25440	1287	1006	1833	1583	-8	8877	0	115	17	NA	NA	NA	52517899	0.946367	0.519704	NA	NA	NA	0.384005
12	423	D	12_NAM_423_D	2019-02-20	47	110915	327379	-94860	-101897	555	555	1	1	102.765	107	-0.248974	2	NA	123942	8168	280800	58031	582	39.9673	824	56.586	23.8345	29541	1065	992	1888	1573	-14	4101	0	277	4	NA	1	90	4.12775e+07	1.41581	0.441389	1	NA	NA	0.473348
12	423	D	12_NAM_423_D	2019-02-22	49	110235	297624	-680	-29754.5	10179	10162	1	1	108.5	111	5.73438	4	1	146607	22665	379955	99155	528	36.259	1121	76.9817	28.6535	42008	794	1037	1914	1564	45	12467	7.10238	297	-54	215.607	13	87	4.8676e+07	2.12311	0.385854	2	NA	NA	0.387777
12	423	D	12_NAM_423_D	2019-02-26	53	339800	535864	229565	238240	41120	40843	1	5	99.5993	100	-8.90022	-11	NA	238200	91593	640887	260932	574	39.4179	1487	102.116	19.3312	46047	418	1018	1904	1591	-19	4039	40.4592	366	46	NA	56	77	1.38852e+08	2.59059	0.371672	3	22.8101	22.3088	0.34234
12	423	D	12_NAM_423_D	2019-02-28	55	454760	689570	114960	153706	62812	61374	1	7	105.827	106	6.22817	6	NA	276319	38119	787572	146686	609	41.8215	1583	108.708	18.1841	50246	276	1014	1858	1622	-4	4199	55.4479	96	35	NA	94	73	186338192	2.59934	0.350849	4	29.1504	28.0125	0.319926
12	428	C	12_NAM_428_C	2019-01-25	21	6521	10527	NA	NA	NA	NA	0	0	NA	NA	NA	NA	NA	1083	NA	1950	NA	94	6.4552	27	1.85415	8.31025	90	1674	1302	1700	1395	NA	NA	0	NA	NA	NA	NA	NA	87455.2	0.287234	0.555385	NA	NA	NA	NA
12	428	C	12_NAM_428_C	2019-01-26	22	9449	15311.5	2928	4784.5	NA	NA	0	0	NA	NA	NA	NA	NA	2358	1275	3317	1367	120	8.24068	38	2.60955	6.65818	157	1664	1290	1701	1409	-12	67	0	11	26	NA	NA	NA	229212	0.316667	0.710883	NA	NA	NA	NA
12	428	C	12_NAM_428_C	2019-01-27	23	13069	21420.5	3620	6109	NA	NA	0	0	NA	NA	NA	NA	NA	3285	927	5130	1813	146	10.0262	49	3.36494	1.7656	58	1653	1273	1701	1418	-17	-99	0	11	26	NA	NA	NA	375540	0.335616	0.640351	NA	NA	NA	NA
12	428	C	12_NAM_428_C	2019-01-28	24	16267	27826	3198	6405.5	NA	NA	0	0	NA	NA	NA	NA	NA	5358	2073	7654.5	2524.5	167	11.4683	68	4.66972	8.90258	477	1640	1261	1707	1427	-12	419	0	19	21	NA	NA	NA	683371	0.407186	0.69998	NA	NA	NA	NA
12	428	C	12_NAM_428_C	2019-01-29	25	17985	35359.5	1718	7533.5	NA	NA	0	0	NA	NA	NA	NA	NA	6972	1614	9387.5	1733	177	12.155	73	5.01308	13.1956	920	1635	1252	1707	1428	-9	443	0	5	10	NA	NA	NA	935002	0.412429	0.74269	NA	NA	NA	NA
12	428	C	12_NAM_428_C	2019-01-30	26	25002	43283	7017	7923.5	NA	NA	0	0	NA	NA	NA	NA	NA	9725	2753	12313	2925.5	194	13.3224	82	5.63113	9.52185	926	1626	1238	1707	1431	-14	6	0	9	17	NA	NA	NA	1.53772e+06	0.42268	0.789816	NA	NA	NA	NA
12	428	C	12_NAM_428_C	2019-01-31	27	33129	61940	8127	18657	NA	NA	0	0	NA	NA	NA	NA	NA	11681	1956	14768	2455	210	14.4212	95	6.52387	9.15161	1069	1613	1219	1707	1428	-19	143	0	13	16	NA	NA	NA	2.1261e+06	0.452381	0.790967	NA	NA	NA	NA
12	428	C	12_NAM_428_C	2019-02-01	28	45358	81519.5	12229	19579.5	NA	NA	0	0	NA	NA	NA	NA	NA	11680	-1	18012.5	3244.5	231	15.8633	100	6.86723	2.51712	294	1606	1203	1705	1433	-16	-775	0	5	21	NA	NA	NA	2.48754e+06	0.4329	0.648439	NA	NA	NA	NA
12	428	C	12_NAM_428_C	2019-02-02	29	61314	92639.5	15956	11120	NA	NA	0	0	NA	NA	NA	NA	NA	15967	4287	25261.5	7249	250	17.1681	126	8.65271	1.75362	280	1580	1201	1705	1450	-2	-14	0	26	19	NA	NA	NA	3.95369e+06	0.504	0.632069	NA	NA	NA	NA
12	428	C	12_NAM_428_C	2019-02-03	30	78049	124932	16735	32293	NA	NA	0	0	NA	NA	NA	NA	NA	19148	3181	29110.5	3849	330	22.6619	121	8.30935	1.80175	345	1585	1164	1705	1493	-37	65	0	-5	80	NA	NA	NA	5.34942e+06	0.366667	0.65777	NA	NA	NA	NA
12	428	C	12_NAM_428_C	2019-02-04	31	95013	150363	16964	25430.5	NA	NA	0	0	NA	NA	NA	NA	NA	21245	2097	37044	7933.5	382	26.2328	142	9.75147	0.941398	200	1563	1145	1704	1526	-19	-145	0	21	52	NA	NA	NA	6.5486e+06	0.371728	0.573507	NA	NA	NA	NA
12	428	C	12_NAM_428_C	2019-02-05	32	110290	164232	15277	13869	NA	NA	0	0	NA	NA	NA	NA	NA	29548	8303	45531	8487	405	27.8123	159	10.9189	1.56356	462	1547	1139	1705	1543	-6	262	0	17	23	NA	NA	NA	9.81287e+06	0.392593	0.648964	NA	NA	NA	NA
12	428	C	12_NAM_428_C	2019-02-06	33	131242	185864	20952	21631.5	NA	NA	0	0	NA	NA	NA	NA	NA	34548	5000	50124.5	4593.5	440	30.2158	166	11.3996	1.14334	395	1539	1127	1704	1566	-12	-67	0	7	35	NA	NA	NA	1.25158e+07	0.377273	0.689244	NA	NA	NA	NA
12	428	C	12_NAM_428_C	2019-02-07	34	148838	231884	17596	46020.5	NA	NA	0	0	NA	NA	NA	NA	NA	43695	9147	61975	11850.5	476	32.688	185	12.7044	1.07793	471	1520	1115	1704	1590	-12	76	0	19	36	NA	NA	NA	1.68573e+07	0.388655	0.705042	NA	NA	NA	NA
12	428	C	12_NAM_428_C	2019-02-08	35	183200	303828	34362	71944	NA	NA	0	0	NA	NA	NA	NA	NA	43173	-522	66635	4660	517	35.5036	186	12.7731	1.62833	703	1523	1079	1708	1595	-36	232	0	1	41	NA	NA	NA	1.84789e+07	0.359768	0.647903	NA	NA	NA	NA
12	428	C	12_NAM_428_C	2019-02-09	36	215396	338470	32196	34641.5	NA	NA	0	0	NA	NA	NA	NA	NA	49653	6480	74061.5	7426.5	545	37.4264	199	13.6658	1.08553	539	1507	1059	1705	1603	-20	-164	0	13	28	NA	NA	NA	2.30443e+07	0.365138	0.670429	NA	NA	NA	NA
12	428	C	12_NAM_428_C	2019-02-10	37	263866	400474	48470	62005	NA	NA	0	0	NA	NA	NA	NA	NA	56522	6869	87394	13332.5	585	40.1733	217	14.9019	0.980149	554	1489	1041	1705	1625	-18	15	0	18	40	NA	NA	NA	2.90342e+07	0.37094	0.646749	NA	NA	NA	NA
12	428	C	12_NAM_428_C	2019-02-13	40	351253	503644	87387	103170	NA	NA	0	0	102.978	105	NA	NA	NA	87970	31448	138238	50843.5	565	38.7999	342	23.4859	2.50767	2206	1395	1071	1736	1635	30	1652	0	125	-20	NA	NA	NA	5.21368e+07	0.60531	0.636369	NA	NA	NA	0.394815
12	428	C	12_NAM_428_C	2019-02-15	42	466563	667806	115310	164162	NA	NA	0	0	97.1832	99	-5.79492	-6	NA	136607	48637	188958	50721	701	48.1393	417	28.6364	4.32189	5904	1362	966	1778	1666	-105	3698	0	75	136	NA	NA	NA	9.331e+07	0.594864	0.722947	NA	NA	NA	0.361012
12	428	C	12_NAM_428_C	2019-02-17	44	494077	765293	27514	97486.5	NA	NA	0	0	98.345	100	1.16183	1	NA	187799	51192	268190	79232	771	52.9464	472	32.4133	11.3366	21290	1312	945	1783	1715	-21	15386	0	55	70	NA	NA	NA	1.32005e+08	0.612192	0.700245	NA	NA	NA	0.27397
12	428	C	12_NAM_428_C	2019-02-18	45	520339	780120	26262	14827	NA	NA	0	0	96.2576	99	-2.08743	-1	NA	209230	21431	306740	38549.5	686	47.1092	581	39.8986	10.3933	21746	1203	1001	1783	1686	56	456	0	109	-85	NA	NA	NA	1.50927e+08	0.846939	0.682109	NA	NA	NA	0.31499
12	428	C	12_NAM_428_C	2019-02-20	47	522719	814981	2380	34861	723	723	1	1	94.1235	96	-2.13408	-3	NA	253361	44131	442324	135584	729	50.0621	991	68.0543	19.1458	48508	932	941	1922	1669	-60	26762	0	410	43	NA	1	90	1.83178e+08	1.3594	0.572796	1	NA	NA	0.310339
12	428	C	12_NAM_428_C	2019-02-22	49	436610	784737	-86109	-30244	12328	12237	1	2	98.3516	101	4.22803	5	1	296368	43007	636600	194276	791	54.3198	1350	92.7077	18.3448	54368	642	903	1991	1693	-38	5860	13.6851	359	62	222.893	17	86	1.9583e+08	1.7067	0.465549	2	8.20669	6.28279	0.276918
12	428	C	12_NAM_428_C	2019-02-26	53	752344	1014431	315734	229694	44365	43248	1	5	90.698	93	-7.65357	-8	NA	436225	139857	959344	322744	810	55.6246	1698	116.606	14.7807	64477	256	913	1953	1722	10	10109	63.5026	348	19	NA	63	73	3.78372e+08	2.0963	0.454712	3	29.1863	32.717	0.345183
12	428	C	12_NAM_428_C	2019-02-28	55	426218	1.37255e+06	-326126	358120	75271	73966	1	9	113.676	132	22.9776	39	NA	394408	-41817	1312788	353444	928	63.7279	1932	132.675	20.0861	79221	99	856	2030	1783	-57	14744	82.3284	234	118	NA	113	68	2.57491e+08	2.0819	0.300435	4	43.7746	44.2794	0.231222
12	451	D	12_NAM_451_D	2019-01-25	21	4326	6881	NA	NA	NA	NA	0	0	NA	NA	NA	NA	NA	1277	NA	1608	NA	73	5.01308	33	2.26619	10.5717	135	1670	1287	1702	1359	NA	NA	0	NA	NA	NA	NA	NA	83991.3	0.452055	0.794154	NA	NA	NA	NA
12	451	D	12_NAM_451_D	2019-01-26	22	5387	9848.5	1061	2967.5	NA	NA	0	0	NA	NA	NA	NA	NA	2099	822	2902.5	1294.5	99	6.79856	41	2.81557	9.00429	189	1662	1274	1702	1372	-13	54	0	8	26	NA	NA	NA	154059	0.414141	0.72317	NA	NA	NA	NA
12	451	D	12_NAM_451_D	2019-01-27	23	7286	12972	1899	3123.5	NA	NA	0	0	NA	NA	NA	NA	NA	3098	999	4696	1793.5	122	8.37803	49	3.36494	6.00387	186	1653	1266	1701	1387	-8	-3	0	8	23	NA	NA	NA	264439	0.401639	0.65971	NA	NA	NA	NA
12	451	D	12_NAM_451_D	2019-01-28	24	9660	16581.5	2374	3609.5	NA	NA	0	0	NA	NA	NA	NA	NA	3888	790	6201.5	1505.5	141	9.6828	56	3.84565	8.05041	313	1652	1259	1707	1399	-7	127	0	7	19	NA	NA	NA	382133	0.397163	0.626945	NA	NA	NA	NA
12	451	D	12_NAM_451_D	2019-01-29	25	11114	19979	1454	3397.5	NA	NA	0	0	NA	NA	NA	NA	NA	4951	1063	7766.5	1565	160	10.9876	58	3.983	8.07918	400	1650	1255	1707	1414	-4	87	0	2	19	NA	NA	NA	521949	0.3625	0.637481	NA	NA	NA	NA
12	451	D	12_NAM_451_D	2019-01-30	26	16209	25729	5095	5750	NA	NA	0	0	NA	NA	NA	NA	NA	5735	784	9436.5	1670	169	11.6056	73	5.01308	3.6966	212	1634	1256	1706	1424	1	-188	0	15	9	NA	NA	NA	730149	0.431953	0.607747	NA	NA	NA	NA
12	451	D	12_NAM_451_D	2019-01-31	27	18514	35900	2305	10171	NA	NA	0	0	NA	NA	NA	NA	NA	8643	2908	13102.5	3666	212	14.5585	88	6.04317	5.20653	450	1620	1245	1707	1456	-11	238	0	15	43	NA	NA	NA	1.17602e+06	0.415094	0.659645	NA	NA	NA	NA
12	451	D	12_NAM_451_D	2019-02-01	28	25548	47874	7034	11974	NA	NA	0	0	NA	NA	NA	NA	NA	9887	1244	15987	2884.5	209	14.3525	104	7.14192	2.08354	206	1602	1230	1705	1438	-15	-244	0	16	-3	NA	NA	NA	1.58031e+06	0.497608	0.61844	NA	NA	NA	NA
12	451	D	12_NAM_451_D	2019-02-02	29	35136	59468.5	9588	11594.5	NA	NA	0	0	NA	NA	NA	NA	NA	13125	3238	20204	4217	229	15.726	120	8.24068	1.32571	174	1586	1216	1705	1444	-14	-32	0	16	20	NA	NA	NA	2.46023e+06	0.524017	0.649624	NA	NA	NA	NA
12	451	D	12_NAM_451_D	2019-02-03	30	41944	80700.5	6808	21232	NA	NA	0	0	NA	NA	NA	NA	NA	14809	1684	21734.5	1530.5	266	18.2668	104	7.14192	4.0786	604	1602	1183	1705	1448	-33	430	0	-16	37	NA	NA	NA	3.03292e+06	0.390977	0.681359	NA	NA	NA	NA
12	451	D	12_NAM_451_D	2019-02-04	31	53631	104087	11687	23386.5	NA	NA	0	0	NA	NA	NA	NA	NA	17183	2374	25428	3693.5	310	21.2884	105	7.2106	5.39487	927	1601	1159	1705	1468	-24	323	0	1	44	NA	NA	NA	3.9793e+06	0.33871	0.675751	NA	NA	NA	NA
12	451	D	12_NAM_451_D	2019-02-05	32	67513	122594	13882	18507	NA	NA	0	0	NA	NA	NA	NA	NA	20236	3053	30165.5	4737.5	320	21.9751	117	8.03466	4.66001	943	1589	1149	1705	1468	-10	16	0	12	10	NA	NA	NA	5.25797e+06	0.365625	0.670833	NA	NA	NA	NA
12	451	D	12_NAM_451_D	2019-02-06	33	82298	142434	14785	19839.5	NA	NA	0	0	NA	NA	NA	NA	NA	21591	1355	30565	399.5	325	22.3185	117	8.03466	4.72882	1021	1589	1147	1705	1471	-2	78	0	0	5	NA	NA	NA	6.19395e+06	0.36	0.706396	NA	NA	NA	NA
12	451	D	12_NAM_451_D	2019-02-07	34	92013	168645	9715	26211.5	NA	NA	0	0	NA	NA	NA	NA	NA	25355	3764	34544.5	3979.5	344	23.6233	123	8.4467	4.23191	1073	1583	1137	1705	1480	-10	52	0	6	19	NA	NA	NA	7.6911e+06	0.357558	0.733981	NA	NA	NA	NA
12	451	D	12_NAM_451_D	2019-02-08	35	111208	192496	19195	23851.5	NA	NA	0	0	NA	NA	NA	NA	NA	28266	2911	39411.5	4867	361	24.7907	156	10.7129	2.7312	772	1550	1129	1705	1489	-8	-301	0	33	17	NA	NA	NA	9.42611e+06	0.432133	0.717202	NA	NA	NA	NA
12	451	D	12_NAM_451_D	2019-02-09	36	141331	222884	30123	30387	NA	NA	0	0	NA	NA	NA	NA	NA	34511	6245	51037	11625.5	366	25.1341	205	14.0778	2.94109	1015	1505	1127	1709	1492	-2	243	0	49	5	NA	NA	NA	1.29741e+07	0.560109	0.676196	NA	NA	NA	NA
12	451	D	12_NAM_451_D	2019-02-10	37	163304	246476	21973	23593	NA	NA	0	0	NA	NA	NA	NA	NA	42087	7576	60344	9307	369	25.3401	218	14.9706	1.9626	826	1491	1123	1708	1491	-4	-189	0	13	3	NA	NA	NA	1.70077e+07	0.590786	0.697451	NA	NA	NA	NA
12	451	D	12_NAM_451_D	2019-02-13	40	200719	329970	37415	83494	NA	NA	0	0	114.287	116	NA	NA	NA	72417	30330	123772	63428.5	484	33.2374	335	23.0052	11.402	8257	1430	1070	1764	1553	-53	7431	0	117	115	NA	NA	NA	3.2444e+07	0.692149	0.585082	NA	NA	NA	0.411968
12	451	D	12_NAM_451_D	2019-02-15	42	240672	409664	39953	79694	NA	NA	0	0	108.692	111	-5.59488	-5	NA	94542	22125	148594	24821	590	40.5167	352	24.1727	17.753	16784	1455	1051	1806	1640	-19	8527	0	17	106	NA	NA	NA	4.63807e+07	0.59661	0.636246	NA	NA	NA	0.379293
12	451	D	12_NAM_451_D	2019-02-17	44	248646	439480	7974	29816	NA	NA	0	0	107.309	110	-1.38273	-1	NA	114590	20048	183476	34882	608	41.7528	419	28.7737	19.2347	22041	1422	1044	1840	1651	-7	5257	0	67	18	NA	NA	NA	5.71396e+07	0.689145	0.624552	NA	NA	NA	0.296409
12	451	D	12_NAM_451_D	2019-02-18	45	254684	464260	6038	24780	NA	NA	0	0	104.87	107	-2.43977	-3	NA	118411	3821	199072	15596.5	603	41.4094	482	33.1001	16.5382	19583	1355	1040	1836	1642	-4	-2458	0	63	-5	NA	NA	NA	5.97576e+07	0.799337	0.594815	NA	NA	NA	0.302178
12	451	D	12_NAM_451_D	2019-02-20	47	197623	395504	-57061	-68756	NA	NA	0	0	103.237	106	-1.63232	-1	NA	149080	30669	262088	63016	606	41.6154	694	47.6586	17.18	25612	1168	1016	1861	1621	-24	6029	0	212	3	NA	NA	NA	6.62732e+07	1.14521	0.568817	NA	NA	NA	0.380376
12	451	D	12_NAM_451_D	2019-02-22	49	183717	351876	-13906	-43628	5086	5086	1	1	104.156	107	0.918415	1	1	170858	21778	350000	87912	605	41.5468	953	65.4447	21.2469	36302	914	1029	1866	1633	13	10690	7.49378	259	-1	221.991	7	87	7.32335e+07	1.57521	0.488166	1	NA	NA	0.378096
12	451	D	12_NAM_451_D	2019-02-26	53	425449	594944	241732	243067	29272	28914	1	4	97.7971	100	-6.35861	-7	NA	274788	103930	607304	257304	714	49.0321	1309	89.8921	16.9349	46535	533	989	1841	1702	-40	10233	36.7521	356	109	NA	43	78	1.79234e+08	1.83333	0.452472	2	20.2265	20.4272	0.338708
12	451	D	12_NAM_451_D	2019-02-28	55	457121	632055	31672	37111.5	42276	41892	1	5	102.936	105	5.13937	5	NA	310400	35612	689920	82617	691	47.4526	1493	102.528	17.9913	55845	375	987	1867	1677	-2	9310	50.8498	184	-23	NA	65	74	2.09864e+08	2.16064	0.449907	3	25.1901	25.5246	0.333748
12	476	C	12_NAM_476_C	2019-01-25	21	4370	6019.5	NA	NA	NA	NA	0	0	NA	NA	NA	NA	NA	985	NA	1532	NA	69	4.73839	34	2.33486	4.16244	41	1670	1269	1703	1337	NA	NA	0	NA	NA	NA	NA	NA	65114.4	0.492754	0.64295	NA	NA	NA	NA
12	476	C	12_NAM_476_C	2019-01-26	22	5974	8926.5	1604	2907	NA	NA	0	0	NA	NA	NA	NA	NA	1393	408	2468	936	84	5.76848	43	2.95291	3.87653	54	1661	1265	1703	1348	-4	13	0	9	15	NA	NA	NA	107667	0.511905	0.564425	NA	NA	NA	NA
12	476	C	12_NAM_476_C	2019-01-27	23	7882	11281	1908	2354.5	NA	NA	0	0	NA	NA	NA	NA	NA	2457	1064	4230	1762	114	7.82865	60	4.12034	2.6455	65	1644	1240	1703	1353	-25	11	0	17	30	NA	NA	NA	218134	0.526316	0.580851	NA	NA	NA	NA
12	476	C	12_NAM_476_C	2019-01-28	24	9925	14760	2043	3479	NA	NA	0	0	NA	NA	NA	NA	NA	3747	1290	6144	1914	142	9.75147	73	5.01308	4.61703	173	1636	1223	1708	1364	-17	108	0	13	28	NA	NA	NA	373292	0.514085	0.609863	NA	NA	NA	NA
12	476	C	12_NAM_476_C	2019-01-29	25	10862	17228.5	937	2468.5	NA	NA	0	0	NA	NA	NA	NA	NA	5611	1864	7818.5	1674.5	159	10.9189	75	5.15043	4.36642	245	1632	1214	1706	1372	-9	72	0	2	17	NA	NA	NA	584784	0.471698	0.717657	NA	NA	NA	NA
12	476	C	12_NAM_476_C	2019-01-30	26	15419	22718	4557	5489.5	NA	NA	0	0	NA	NA	NA	NA	NA	6819	1208	9438.5	1620	178	12.2237	89	6.11184	2.05309	140	1620	1202	1708	1379	-12	-105	0	14	19	NA	NA	NA	846738	0.5	0.722466	NA	NA	NA	NA
12	476	C	12_NAM_476_C	2019-01-31	27	18731	31267.5	3312	8549.5	NA	NA	0	0	NA	NA	NA	NA	NA	8947	2128	11972.5	2534	198	13.5971	94	6.4552	1.65419	148	1616	1194	1709	1391	-8	8	0	5	20	NA	NA	NA	1.2245e+06	0.474747	0.747296	NA	NA	NA	NA
12	476	C	12_NAM_476_C	2019-02-01	28	23819	39905.5	5088	8638	NA	NA	0	0	NA	NA	NA	NA	NA	9425	478	12793	820.5	202	13.8718	93	6.38653	1.34748	127	1612	1191	1704	1392	-3	-21	0	-1	4	NA	NA	NA	1.4546e+06	0.460396	0.736731	NA	NA	NA	NA
12	476	C	12_NAM_476_C	2019-02-02	29	32357	50159.5	8538	10254	NA	NA	0	0	NA	NA	NA	NA	NA	11918	2493	15305.5	2512.5	208	14.2838	100	6.86723	1.13274	135	1605	1192	1704	1399	1	8	0	7	6	NA	NA	NA	2.14382e+06	0.480769	0.778674	NA	NA	NA	NA
12	476	C	12_NAM_476_C	2019-02-03	30	36714	64415	4357	14255.5	NA	NA	0	0	NA	NA	NA	NA	NA	14706	2788	18453	3147.5	212	14.5585	103	7.07325	6.03835	888	1603	1185	1705	1396	-7	753	0	3	4	NA	NA	NA	2.8178e+06	0.485849	0.796944	NA	NA	NA	NA
12	476	C	12_NAM_476_C	2019-02-04	31	46879	82512.5	10165	18097.5	NA	NA	0	0	NA	NA	NA	NA	NA	15617	911	23383	4930	239	16.4127	131	8.99608	6.17916	965	1575	1180	1705	1418	-5	77	0	28	27	NA	NA	NA	3.38132e+06	0.548117	0.667878	NA	NA	NA	NA
12	476	C	12_NAM_476_C	2019-02-05	32	56356	96541.5	9477	14029	NA	NA	0	0	NA	NA	NA	NA	NA	19772	4155	30573.5	7190.5	257	17.6488	149	10.2322	4.89581	968	1557	1176	1705	1432	-4	3	0	18	18	NA	NA	NA	4.69376e+06	0.579767	0.646704	NA	NA	NA	NA
12	476	C	12_NAM_476_C	2019-02-06	33	66832	116164	10476	19622	NA	NA	0	0	NA	NA	NA	NA	NA	22792	3020	32839.5	2266	296	20.327	143	9.82014	4.20762	959	1564	1151	1706	1446	-25	-9	0	-6	39	NA	NA	NA	5.89216e+06	0.483108	0.694042	NA	NA	NA	NA
12	476	C	12_NAM_476_C	2019-02-07	34	76321	140296	9489	24133	NA	NA	0	0	NA	NA	NA	NA	NA	29537	6745	49207	16367.5	342	23.4859	217	14.9019	15.4112	4552	1533	1118	1749	1459	-33	3593	0	74	46	NA	NA	NA	8.15997e+06	0.634503	0.60026	NA	NA	NA	NA
12	476	C	12_NAM_476_C	2019-02-08	35	95785	166054	19464	25757.5	NA	NA	0	0	NA	NA	NA	NA	NA	35896	6359	58834	9627	400	27.4689	235	16.138	17.1133	6143	1530	1076	1764	1475	-42	1591	0	18	58	NA	NA	NA	1.11095e+07	0.5875	0.610123	NA	NA	NA	NA
12	476	C	12_NAM_476_C	2019-02-09	36	116088	183583	20303	17529	NA	NA	0	0	NA	NA	NA	NA	NA	42129	6233	71359.5	12525.5	422	28.9797	265	18.1982	17.0785	7195	1511	1070	1775	1491	-6	1052	0	30	22	NA	NA	NA	1.43541e+07	0.627962	0.590377	NA	NA	NA	NA
12	476	C	12_NAM_476_C	2019-02-10	37	143150	206211	27062	22628	NA	NA	0	0	NA	NA	NA	NA	NA	47974	5845	78318	6958.5	436	29.9411	268	18.4042	12.7965	6139	1496	1069	1763	1504	-1	-1056	0	3	14	NA	NA	NA	1.8151e+07	0.614679	0.612554	NA	NA	NA	NA
12	476	C	12_NAM_476_C	2019-02-13	40	202359	316430	59209	110219	3	NA	0	0	112.697	115	NA	NA	NA	75028	27054	113308	34990.5	456	31.3146	371	25.4774	13.423	10071	1422	1085	1792	1540	16	3932	0	103	20	NA	NA	NA	3.37508e+07	0.813596	0.662157	NA	NA	NA	0.420218
12	476	C	12_NAM_476_C	2019-02-15	42	264861	404795	62502	88365	NA	NA	0	0	107.731	110	-4.96561	-5	NA	88913	13885	131163	17854.5	526	36.1217	362	24.8594	17.4361	15503	1458	1037	1819	1562	-48	5432	0	-9	70	NA	NA	NA	4.57588e+07	0.688213	0.677882	NA	NA	NA	0.389259
12	476	C	12_NAM_476_C	2019-02-17	44	298196	487606	33335	82811	NA	NA	0	0	106.078	109	-1.65344	-1	NA	122278	33365	164452	33289	566	38.8685	419	28.7737	17.1053	20916	1401	1007	1819	1572	-30	5413	0	57	40	NA	NA	NA	6.67727e+07	0.740283	0.743548	NA	NA	NA	0.326372
12	476	C	12_NAM_476_C	2019-02-18	45	321879	526485	23683	38879	NA	NA	0	0	104.691	107	-1.38693	-2	NA	136964	14686	191686	27234	588	40.3793	484	33.2374	15.3683	21049	1334	1006	1817	1593	-1	133	0	65	22	NA	NA	NA	7.77057e+07	0.823129	0.714523	NA	NA	NA	0.315667
12	476	C	12_NAM_476_C	2019-02-20	47	318642	542807	-3237	16322	NA	NA	0	0	102.445	105	-2.24532	-2	NA	167509	30545	261822	70136.5	587	40.3107	681	46.7659	19.4025	32501	1141	1008	1821	1594	2	11452	0	197	-1	NA	NA	NA	9.45561e+07	1.16014	0.639781	NA	NA	NA	0.387516
12	476	C	12_NAM_476_C	2019-02-22	49	335270	542930	16628	123.5	6703	6670	1	1	101.895	105	-0.550403	0	0	219790	52281	379705	117882	619	42.5082	1011	69.4277	23.7154	52124	889	1009	1899	1627	1	19623	8.01325	330	32	223.444	9	87	1.27264e+08	1.63328	0.578844	1	NA	NA	0.357402
12	476	C	12_NAM_476_C	2019-02-26	53	423689	638280	88419	95350	26081	25794	1	4	96.5716	98	-5.32334	-7	NA	322877	103087	663618	283913	693	47.5899	1419	97.4461	18.9072	61047	538	975	1956	1667	-34	8923	37.6916	408	74	NA	37	79	2.10165e+08	2.04762	0.48654	2	25.317	25.317	0.349961
12	476	C	12_NAM_476_C	2019-02-28	55	391927	705538	-31762	67258	39585	39052	1	5	105.302	106	8.73088	8	NA	360259	37382	814924	151306	682	46.8345	1582	108.64	21.8912	78865	391	1001	1972	1682	26	17818	64.7841	163	-11	NA	62	71	2.25537e+08	2.31965	0.442077	3	34.1454	34.364	0.305178
12	494	D	12_NAM_494_D	2019-01-25	21	3910	6382	NA	NA	NA	NA	0	0	NA	NA	NA	NA	NA	781	NA	856.5	NA	63	4.32636	18	1.2361	24.7119	193	1684	1266	1701	1328	NA	NA	0	NA	NA	NA	NA	NA	48835.9	0.285714	0.911851	NA	NA	NA	NA
12	494	D	12_NAM_494_D	2019-01-26	22	5412	9437	1502	3055	NA	NA	0	0	NA	NA	NA	NA	NA	1592	811	1881.5	1025	84	5.76848	28	1.92283	12.4372	198	1674	1255	1701	1338	-11	5	0	10	21	NA	NA	NA	117118	0.333333	0.846133	NA	NA	NA	NA
12	494	D	12_NAM_494_D	2019-01-27	23	8413	13564	3001	4127	NA	NA	0	0	NA	NA	NA	NA	NA	2577	985	3405.5	1524	102	7.00458	45	3.09026	5.82072	150	1657	1249	1701	1350	-6	-48	0	17	18	NA	NA	NA	236369	0.441176	0.756717	NA	NA	NA	NA
12	494	D	12_NAM_494_D	2019-01-28	24	11033	17411	2620	3847	NA	NA	0	0	NA	NA	NA	NA	NA	3903	1326	5486.5	2081	121	8.30935	64	4.39503	13.2462	517	1644	1245	1707	1365	-4	367	0	19	19	NA	NA	NA	409964	0.528926	0.711382	NA	NA	NA	NA
12	494	D	12_NAM_494_D	2019-01-29	25	13930	21660	2897	4249	NA	NA	0	0	NA	NA	NA	NA	NA	4893	990	7031	1544.5	141	9.6828	73	5.01308	12.9777	635	1635	1239	1707	1379	-6	118	0	9	20	NA	NA	NA	577498	0.51773	0.695918	NA	NA	NA	NA
12	494	D	12_NAM_494_D	2019-01-30	26	17500	26744	3570	5084	NA	NA	0	0	NA	NA	NA	NA	NA	6640	1747	9879	2848	168	11.537	84	5.76848	12.5602	834	1624	1224	1707	1391	-15	199	0	11	27	NA	NA	NA	878389	0.5	0.672133	NA	NA	NA	NA
12	494	D	12_NAM_494_D	2019-01-31	27	20556	35015.5	3056	8271.5	NA	NA	0	0	NA	NA	NA	NA	NA	9697	3057	13912	4033	195	13.3911	89	6.11184	11.5293	1118	1619	1210	1707	1404	-14	284	0	5	27	NA	NA	NA	1.39029e+06	0.45641	0.697024	NA	NA	NA	NA
12	494	D	12_NAM_494_D	2019-02-01	28	27308	47887	6752	12871.5	NA	NA	0	0	NA	NA	NA	NA	NA	9447	-250	17271.5	3359.5	212	14.5585	107	7.34794	7.1663	677	1599	1202	1705	1413	-8	-441	0	18	17	NA	NA	NA	1.56113e+06	0.504717	0.54697	NA	NA	NA	NA
12	494	D	12_NAM_494_D	2019-02-02	29	38317	58586	11009	10699	NA	NA	0	0	NA	NA	NA	NA	NA	12126	2679	20405	3133.5	234	16.0693	125	8.58404	3.10902	377	1580	1189	1704	1422	-13	-300	0	18	22	NA	NA	NA	2.37363e+06	0.534188	0.594266	NA	NA	NA	NA
12	494	D	12_NAM_494_D	2019-02-03	30	49177	75600	10860	17014	NA	NA	0	0	NA	NA	NA	NA	NA	14541	2415	24677.5	4272.5	278	19.0909	132	9.06475	3.31477	482	1574	1155	1705	1432	-34	105	0	7	44	NA	NA	NA	3.2246e+06	0.47482	0.589241	NA	NA	NA	NA
12	494	D	12_NAM_494_D	2019-02-04	31	66306	104093	17129	28493	NA	NA	0	0	NA	NA	NA	NA	NA	16240	1699	32029	7351.5	325	22.3185	132	9.06475	2.08128	338	1574	1118	1705	1442	-37	-144	0	0	47	NA	NA	NA	4.18179e+06	0.406154	0.50704	NA	NA	NA	NA
12	494	D	12_NAM_494_D	2019-02-05	32	82909	127884	16603	23791.5	NA	NA	0	0	NA	NA	NA	NA	NA	22072	5832	37975.5	5946.5	350	24.0353	161	11.0562	1.45886	322	1545	1099	1705	1448	-19	-16	0	29	25	NA	NA	NA	6.35539e+06	0.46	0.581217	NA	NA	NA	NA
12	494	D	12_NAM_494_D	2019-02-06	33	98553	147560	15644	19676	NA	NA	0	0	NA	NA	NA	NA	NA	25902	3830	42966	4990.5	368	25.2714	168	11.537	0.860937	223	1538	1094	1705	1461	-5	-99	0	7	18	NA	NA	NA	8.13145e+06	0.456522	0.602849	NA	NA	NA	NA
12	494	D	12_NAM_494_D	2019-02-07	34	110856	171502	12303	23941	NA	NA	0	0	NA	NA	NA	NA	NA	30262	4360	51458.5	8492.5	397	27.2629	176	12.0863	1.39449	422	1530	1075	1705	1471	-19	199	0	8	29	NA	NA	NA	1.00757e+07	0.443325	0.588086	NA	NA	NA	NA
12	494	D	12_NAM_494_D	2019-02-08	35	132293	207660	21437	36158	NA	NA	0	0	NA	NA	NA	NA	NA	30047	-215	52763.5	1305	403	27.675	194	13.3224	1.17483	353	1512	1077	1705	1479	2	-69	0	18	6	NA	NA	NA	1.09287e+07	0.48139	0.569466	NA	NA	NA	NA
12	494	D	12_NAM_494_D	2019-02-09	36	160585	244000	28292	36340.5	NA	NA	0	0	NA	NA	NA	NA	NA	36332	6285	57206	4442.5	393	26.9882	212	14.5585	1.32665	482	1495	1093	1706	1485	16	129	0	18	-10	NA	NA	NA	1.45593e+07	0.53944	0.635108	NA	NA	NA	NA
12	494	D	12_NAM_494_D	2019-02-10	37	184057	277919	23472	33919	NA	NA	0	0	NA	NA	NA	NA	NA	44947	8615	65846	8640	421	28.9111	209	14.3525	1.38608	623	1497	1081	1705	1501	-12	141	0	-3	28	NA	NA	NA	1.92831e+07	0.496437	0.682608	NA	NA	NA	NA
12	494	D	12_NAM_494_D	2019-02-13	40	233637	374782	49580	96862.5	NA	NA	0	0	109.729	112	NA	NA	NA	68182	23235	109246	43399.5	519	35.6409	273	18.7475	1.58693	1082	1443	1039	1715	1557	-42	459	0	64	98	NA	NA	NA	3.29565e+07	0.526012	0.624117	NA	NA	NA	0.429516
12	494	D	12_NAM_494_D	2019-02-15	42	261798	452052	28161	77270.5	NA	NA	0	0	106.014	108	-3.71509	-4	NA	94463	26281	137092	27846	593	40.7227	351	24.104	15.4611	14605	1466	1044	1816	1636	5	13523	0	78	74	NA	NA	NA	4.83331e+07	0.591906	0.689051	NA	NA	NA	0.399022
12	494	D	12_NAM_494_D	2019-02-17	44	279512	487950	17714	35897.5	NA	NA	0	0	104.195	107	-1.81952	-1	NA	111191	16728	199288	62197	628	43.1262	488	33.5121	18.0869	20111	1350	1030	1837	1657	-14	5506	0	137	35	NA	NA	NA	5.87855e+07	0.77707	0.55794	NA	NA	NA	0.312281
12	494	D	12_NAM_494_D	2019-02-18	45	272077	485834	-7435	-2115.5	NA	NA	0	0	100.742	104	-3.45291	-3	NA	118450	7259	224755	25466.5	620	42.5769	600	41.2034	18.8459	22323	1247	1040	1846	1659	10	2212	0	112	-8	NA	NA	NA	6.17847e+07	0.967742	0.527018	NA	NA	NA	0.299309
12	494	D	12_NAM_494_D	2019-02-20	47	138650	351314	-133427	-134520	3769	3581	1	1	105.054	108	4.31275	4	NA	127309	8859	308828	84073.5	592	40.654	892	61.2557	19.6553	25023	987	1051	1878	1642	11	2700	6.09494	292	-28	NA	4	88	4.74044e+07	1.50676	0.412232	1	NA	NA	0.414529
12	494	D	12_NAM_494_D	2019-02-22	49	148508	327048	9858	-24266.5	12137	12141	1	2	106.235	109	1.18016	1	1	153841	26532	412618	103790	572	39.2806	1141	78.3551	21.9486	33766	744	1065	1884	1636	14	8743	15.4626	249	-20	217.215	19	85	5.92853e+07	1.99476	0.372841	2	6.34861	9.38451	0.394545
12	494	D	12_NAM_494_D	2019-02-26	53	460312	650208	311804	323161	45426	44409	1	7	95.6963	98	-10.5383	-11	NA	253530	99689	684186	271568	696	47.7959	1458	100.124	9.38429	23792	387	1002	1844	1697	-63	-9974	47.936	317	124	NA	64	75	1.72011e+08	2.09483	0.370557	3	24.1422	25.3963	0.316822
12	494	D	12_NAM_494_D	2019-02-28	55	521943	873539	61631	223330	80051	78511	1	10	104.452	107	8.75562	9	NA	302826	49296	836950	152764	711	48.826	1618	111.112	9.65835	29248	236	978	1853	1688	-24	5456	59.8617	160	15	NA	113	72	2.18779e+08	2.27567	0.361821	4	29.3529	28.5171	0.296783
13	508	C	13_NAM_508_C	2019-01-25	21	3862	5890	NA	NA	NA	NA	0	0	NA	NA	NA	NA	NA	919	NA	1161.5	NA	83	5.6998	22	1.51079	14.1458	130	1680	1285	1701	1367	NA	NA	0	NA	NA	NA	NA	NA	57111.2	0.26506	0.791218	NA	NA	NA	NA
13	508	C	13_NAM_508_C	2019-01-26	22	4768	8261	906	2371	NA	NA	0	0	NA	NA	NA	NA	NA	1393	474	1768.5	607	95	6.52387	28	1.92283	17.3008	241	1674	1271	1701	1365	-14	111	0	6	12	NA	NA	NA	96187.6	0.294737	0.787673	NA	NA	NA	NA
13	508	C	13_NAM_508_C	2019-01-27	23	6318	10802	1550	2541	NA	NA	0	0	NA	NA	NA	NA	NA	2260	867	3122.5	1354	126	8.65271	36	2.4722	8.18584	185	1666	1265	1701	1390	-6	-56	0	8	31	NA	NA	NA	179638	0.285714	0.723779	NA	NA	NA	NA
13	508	C	13_NAM_508_C	2019-01-28	24	8116	14179	1798	3377	NA	NA	0	0	NA	NA	NA	NA	NA	3181	921	4523.5	1401	139	9.54546	45	3.09026	18.9877	604	1663	1257	1707	1395	-8	419	0	9	13	NA	NA	NA	286573	0.323741	0.703217	NA	NA	NA	NA
13	508	C	13_NAM_508_C	2019-01-29	25	10015	17728	1899	3549	NA	NA	0	0	NA	NA	NA	NA	NA	4617	1436	6369	1845.5	156	10.7129	50	3.43362	16.4826	761	1658	1247	1707	1402	-10	157	0	5	17	NA	NA	NA	462046	0.320513	0.724918	NA	NA	NA	NA
13	508	C	13_NAM_508_C	2019-01-30	26	14453	23214.5	4438	5486.5	NA	NA	0	0	NA	NA	NA	NA	NA	5433	816	7825.5	1456.5	172	11.8116	57	3.91432	12.3873	673	1650	1239	1706	1410	-8	-88	0	7	16	NA	NA	NA	653159	0.331395	0.694269	NA	NA	NA	NA
13	508	C	13_NAM_508_C	2019-01-31	27	15419	31184	966	7969.5	NA	NA	0	0	NA	NA	NA	NA	NA	6216	783	8463.5	638	186	12.7731	55	3.77698	16.8436	1047	1652	1228	1706	1413	-11	374	0	-2	14	NA	NA	NA	771861	0.295699	0.734448	NA	NA	NA	NA
13	508	C	13_NAM_508_C	2019-02-01	28	20541	39368	5122	8184	NA	NA	0	0	NA	NA	NA	NA	NA	5659	-557	8575	111.5	179	12.2923	61	4.18901	10.5672	598	1645	1225	1705	1403	-3	-449	0	6	-7	NA	NA	NA	811055	0.340782	0.659942	NA	NA	NA	NA
13	508	C	13_NAM_508_C	2019-02-02	29	29785	49739.5	9244	10371.5	NA	NA	0	0	NA	NA	NA	NA	NA	8394	2735	12052.5	3477.5	195	13.3911	77	5.28777	7.2671	610	1629	1217	1705	1411	-8	12	0	16	16	NA	NA	NA	1.44866e+06	0.394872	0.696453	NA	NA	NA	NA
13	508	C	13_NAM_508_C	2019-02-03	30	36687	61714	6902	11974.5	NA	NA	0	0	NA	NA	NA	NA	NA	9281	887	13464	1411.5	202	13.8718	83	5.6998	6.44327	598	1621	1214	1703	1415	-3	-12	0	6	7	NA	NA	NA	1.77767e+06	0.410891	0.68932	NA	NA	NA	NA
13	508	C	13_NAM_508_C	2019-02-04	31	46351	84098	9664	22384	NA	NA	0	0	NA	NA	NA	NA	NA	12057	2776	17843	4379	228	15.6573	94	6.4552	4.86025	586	1611	1201	1704	1428	-13	-12	0	11	26	NA	NA	NA	2.59579e+06	0.412281	0.675727	NA	NA	NA	NA
13	508	C	13_NAM_508_C	2019-02-05	32	58437	100051	12086	15953	NA	NA	0	0	NA	NA	NA	NA	NA	15186	3129	22342	4499	252	17.3054	101	6.93591	4.89266	743	1603	1189	1703	1440	-12	157	0	7	24	NA	NA	NA	3.67103e+06	0.400794	0.679706	NA	NA	NA	NA
13	508	C	13_NAM_508_C	2019-02-06	33	74070	114408	15633	14357	NA	NA	0	0	NA	NA	NA	NA	NA	18128	2942	27302	4960	279	19.1596	114	7.82865	4.44616	806	1590	1165	1703	1443	-24	63	0	13	27	NA	NA	NA	4.93368e+06	0.408602	0.663981	NA	NA	NA	NA
13	508	C	13_NAM_508_C	2019-02-07	34	84200	128418	10130	14010.5	NA	NA	0	0	NA	NA	NA	NA	NA	22916	4788	30925	3623	301	20.6704	121	8.30935	3.26846	749	1583	1152	1703	1452	-13	-57	0	7	22	NA	NA	NA	6.64959e+06	0.401993	0.741019	NA	NA	NA	NA
13	508	C	13_NAM_508_C	2019-02-08	35	99893	153012	15693	24593.5	NA	NA	0	0	NA	NA	NA	NA	NA	29703	6787	44795	13870	341	23.4173	158	10.8502	11.5207	3422	1580	1124	1737	1464	-28	2673	0	37	40	NA	NA	NA	9.38789e+06	0.463343	0.663087	NA	NA	NA	NA
13	508	C	13_NAM_508_C	2019-02-09	36	113746	170891	13853	17879	NA	NA	0	0	NA	NA	NA	NA	NA	37426	7723	53635	8840	374	25.6835	176	12.0863	11.5882	4337	1564	1111	1739	1484	-13	915	0	18	33	NA	NA	NA	1.26224e+07	0.470588	0.697791	NA	NA	NA	NA
13	508	C	13_NAM_508_C	2019-02-10	37	137015	196612	23269	25721.5	NA	NA	0	0	NA	NA	NA	NA	NA	45957	8531	68264.5	14629.5	412	28.293	217	14.9019	10.8014	4964	1538	1100	1754	1511	-11	627	0	41	38	NA	NA	NA	1.70112e+07	0.526699	0.67322	NA	NA	NA	NA
13	508	C	13_NAM_508_C	2019-02-13	40	214606	303026	77591	106414	NA	NA	0	0	110.604	113	NA	NA	NA	61125	15168	102588	34323	558	38.3192	287	19.709	9.05194	5533	1475	1041	1761	1598	-59	569	0	70	146	NA	NA	NA	2.83165e+07	0.514337	0.595833	NA	NA	NA	NA
13	508	C	13_NAM_508_C	2019-02-15	42	258789	417424	44183	114398	NA	NA	0	0	106.863	110	-3.74037	-3	NA	70708	9583	120600	18012.5	635	43.6069	278	19.0909	7.67523	5427	1482	996	1759	1630	-45	-106	0	-9	77	NA	NA	NA	3.59701e+07	0.437795	0.586302	NA	NA	NA	0.411789
13	508	C	13_NAM_508_C	2019-02-17	44	327090	542390	68301	124966	NA	NA	0	0	103.466	106	-3.39782	-4	NA	104269	33561	163346	42746.5	691	47.4526	347	23.8293	10.1919	10627	1415	977	1761	1667	-19	5200	0	69	56	NA	NA	NA	5.96333e+07	0.502171	0.63833	NA	NA	NA	0.331695
13	508	C	13_NAM_508_C	2019-02-18	45	359652	587159	32562	44768.5	NA	NA	0	0	100.103	103	-3.36302	-3	NA	118004	13735	178252	14905	709	48.6887	374	25.6835	11.8242	13953	1390	965	1763	1673	-12	3326	0	27	18	NA	NA	NA	7.07682e+07	0.527504	0.662008	NA	NA	NA	0.277994
13	508	C	13_NAM_508_C	2019-02-20	47	375262	690498	15610	103338	NA	NA	0	0	100.031	104	-0.0711463	1	NA	156806	38802	251364	73112	741	50.8862	472	32.4133	16.4751	25834	1328	957	1799	1697	-8	11881	0	98	32	NA	NA	NA	9.60572e+07	0.636977	0.623822	NA	NA	NA	0.254808
13	508	C	13_NAM_508_C	2019-02-22	49	423985	775882	48723	85384.5	NA	NA	0	0	97.6691	100	-2.36232	-4	0	220159	63353	336180	84817	804	55.2126	588	40.3793	20.5388	45218	1266	929	1853	1732	-28	19384	0	116	63	228.505	NA	NA	1.43355e+08	0.731343	0.654883	NA	NA	NA	0.227609
13	508	C	13_NAM_508_C	2019-02-26	53	396390	640213	-27595	-135669	17059	16668	1	3	94.5877	97	-3.08139	-3	NA	313638	93479	567948	231768	645	44.2937	1226	84.1923	41.6273	130559	786	936	2011	1580	7	85341	14.5926	638	-159	NA	25	85	1.97465e+08	1.90078	0.55223	1	7.98293	8.76211	0.269132
13	508	C	13_NAM_508_C	2019-02-28	55	411099	688682	14709	48468.5	22643	21875	1	4	99.0574	102	4.46968	5	NA	376393	62755	695420	127472	709	48.6887	1411	96.8967	39.344	148088	639	915	2049	1623	-21	17529	25.4834	185	64	NA	30	82	2.41332e+08	1.99013	0.541245	2	18.1125	18.5743	0.275206
13	516	D	13_NAM_516_D	2019-01-25	21	5317	7943.5	NA	NA	NA	NA	0	0	NA	NA	NA	NA	NA	1044	NA	1740	NA	81	5.56246	33	2.26619	0.670498	7	1667	1291	1699	1371	NA	NA	0	NA	NA	NA	NA	NA	76126.1	0.407407	0.6	NA	NA	NA	NA
13	516	D	13_NAM_516_D	2019-01-26	22	6945	10906	1628	2962.5	NA	NA	0	0	NA	NA	NA	NA	NA	1838	794	2796	1056	104	7.14192	40	2.74689	7.12731	131	1661	1273	1700	1376	-18	124	0	7	23	NA	NA	NA	153173	0.384615	0.657368	NA	NA	NA	NA
13	516	D	13_NAM_516_D	2019-01-27	23	10373	14396.5	3428	3490.5	NA	NA	0	0	NA	NA	NA	NA	NA	2508	670	4112.5	1316.5	120	8.24068	46	3.15893	5.94099	149	1655	1262	1700	1381	-11	18	0	6	16	NA	NA	NA	255435	0.383333	0.609848	NA	NA	NA	NA
13	516	D	13_NAM_516_D	2019-01-28	24	13502	19058.5	3129	4662	NA	NA	0	0	NA	NA	NA	NA	NA	3802	1294	6047	1934.5	144	9.88882	53	3.63963	7.39085	281	1655	1242	1707	1385	-20	132	0	7	24	NA	NA	NA	441785	0.368056	0.628742	NA	NA	NA	NA
13	516	D	13_NAM_516_D	2019-01-29	25	17908	25236.5	4406	6178	NA	NA	0	0	NA	NA	NA	NA	NA	4970	1168	8142.5	2095.5	164	11.2623	62	4.25769	4.74849	236	1646	1227	1707	1390	-15	-45	0	9	20	NA	NA	NA	665089	0.378049	0.610378	NA	NA	NA	NA
13	516	D	13_NAM_516_D	2019-01-30	26	23688	32263.5	5780	7027	NA	NA	0	0	NA	NA	NA	NA	NA	6994	2024	10410	2267.5	184	12.6357	72	4.94441	4.14641	290	1636	1215	1707	1398	-12	54	0	10	20	NA	NA	NA	1.07644e+06	0.391304	0.671854	NA	NA	NA	NA
13	516	D	13_NAM_516_D	2019-01-31	27	29673	43660.5	5985	11397	NA	NA	0	0	NA	NA	NA	NA	NA	9419	2425	13311.5	2901.5	209	14.3525	78	5.35644	4.65018	438	1629	1202	1706	1410	-13	148	0	6	25	NA	NA	NA	1.6225e+06	0.373206	0.707584	NA	NA	NA	NA
13	516	D	13_NAM_516_D	2019-02-01	28	37387	59161.5	7714	15501	NA	NA	0	0	NA	NA	NA	NA	NA	9217	-202	15476.5	2165	238	16.344	78	5.35644	2.05056	189	1627	1193	1704	1430	-9	-249	0	0	29	NA	NA	NA	1.78217e+06	0.327731	0.595548	NA	NA	NA	NA
13	516	D	13_NAM_516_D	2019-02-02	29	51156	76016.5	13769	16855	NA	NA	0	0	NA	NA	NA	NA	NA	12925	3708	19902.5	4426	269	18.4729	95	6.52387	1.43133	185	1610	1184	1704	1452	-9	-4	0	17	31	NA	NA	NA	2.92334e+06	0.35316	0.649416	NA	NA	NA	NA
13	516	D	13_NAM_516_D	2019-02-03	30	61790	94894	10634	18877.5	NA	NA	0	0	NA	NA	NA	NA	NA	15869	2944	24221	4318.5	312	21.4258	101	6.93591	1.51238	240	1603	1170	1703	1481	-14	55	0	6	43	NA	NA	NA	3.94465e+06	0.323718	0.655175	NA	NA	NA	NA
13	516	D	13_NAM_516_D	2019-02-04	31	74496	120505	12706	25611	NA	NA	0	0	NA	NA	NA	NA	NA	16053	184	27192	2971	323	22.1812	118	8.10334	1.61341	259	1586	1150	1703	1472	-20	19	0	17	11	NA	NA	NA	4.3815e+06	0.365325	0.590357	NA	NA	NA	NA
13	516	D	13_NAM_516_D	2019-02-05	32	94260	143386	19764	22881	NA	NA	0	0	NA	NA	NA	NA	NA	21538	5485	37284.5	10092.5	365	25.0654	153	10.5069	8.48732	1828	1579	1140	1731	1504	-10	1569	0	35	42	NA	NA	NA	6.61255e+06	0.419178	0.577666	NA	NA	NA	NA
13	516	D	13_NAM_516_D	2019-02-06	33	113073	171528	18813	28141.5	NA	NA	0	0	NA	NA	NA	NA	NA	24178	2640	39216	1931.5	364	24.9967	157	10.7816	10.4268	2521	1584	1135	1740	1498	-5	693	0	4	-1	NA	NA	NA	8.13017e+06	0.431319	0.616534	NA	NA	NA	NA
13	516	D	13_NAM_516_D	2019-02-07	34	130065	188010	16992	16482	NA	NA	0	0	NA	NA	NA	NA	NA	25951	1773	41010.5	1794.5	362	24.8594	137	9.40811	2.23113	579	1574	1121	1710	1482	-14	-1942	0	-20	-2	NA	NA	NA	9.35911e+06	0.378453	0.632789	NA	NA	NA	NA
13	516	D	13_NAM_516_D	2019-02-08	35	153968	223252	23903	35242	NA	NA	0	0	NA	NA	NA	NA	NA	37967	12016	52186.5	11176	369	25.3401	189	12.9791	19.7909	7514	1563	1106	1751	1474	-15	6935	0	52	7	NA	NA	NA	1.48978e+07	0.512195	0.727525	NA	NA	NA	NA
13	516	D	13_NAM_516_D	2019-02-09	36	186980	252274	33012	29022	NA	NA	0	0	NA	NA	NA	NA	NA	45771	7804	62230	10043.5	394	27.0569	209	14.3525	14.3978	6590	1534	1102	1742	1495	-4	-924	0	20	25	NA	NA	NA	1.97919e+07	0.530457	0.735513	NA	NA	NA	NA
13	516	D	13_NAM_516_D	2019-02-10	37	210382	283798	23402	31524.5	NA	NA	0	0	NA	NA	NA	NA	NA	72383	26612	100219	37989	437	30.0098	321	22.0438	34.5647	25019	1515	1099	1835	1535	-3	18429	0	112	43	NA	NA	NA	3.32002e+07	0.734554	0.722248	NA	NA	NA	NA
13	516	D	13_NAM_516_D	2019-02-13	40	318856	428192	108474	144394	NA	NA	0	0	105.131	108	NA	NA	NA	104117	31734	182658	82438.5	554	38.0445	456	31.3146	21.107	21976	1386	1086	1841	1639	-13	-3043	0	135	117	NA	NA	NA	5.87921e+07	0.823105	0.570012	NA	NA	NA	NA
13	516	D	13_NAM_516_D	2019-02-15	42	310106	501456	-8750	73264	NA	NA	0	0	101.008	104	-4.12267	-4	NA	126799	22682	196784	14126.5	636	43.6756	423	29.0484	33.2613	42175	1428	1024	1850	1659	-62	20199	0	-33	82	NA	NA	NA	7.06108e+07	0.665094	0.644356	NA	NA	NA	0.375848
13	516	D	13_NAM_516_D	2019-02-17	44	298278	523668	-11828	22213	NA	NA	0	0	100.531	103	-0.477016	-1	NA	156044	29245	245036	48252.5	662	45.4611	590	40.5167	36.7211	57301	1332	1009	1921	1670	-15	15126	0	167	26	NA	NA	NA	8.52232e+07	0.891239	0.636819	NA	NA	NA	0.325945
13	516	D	13_NAM_516_D	2019-02-18	45	401527	572507	103249	48838.5	194	159	1	1	95.935	99	-4.59629	-4	NA	171611	15567	283198	38161.5	637	43.7443	656	45.0491	28.7744	49380	1221	1025	1876	1661	16	-7921	0	66	-25	NA	1	90	1.08743e+08	1.02983	0.605975	1	NA	NA	0.304375
13	516	D	13_NAM_516_D	2019-02-20	47	384338	630268	-17189	57761	11781	11733	1	1	97.9756	100	2.04057	1	NA	203661	32050	403899	120701	693	47.5899	980	67.2989	30.5277	62173	950	1017	1929	1709	-8	12793	9.87845	324	56	NA	16	86	1.2626e+08	1.41414	0.504237	2	NA	NA	0.330213
13	516	D	13_NAM_516_D	2019-02-22	49	433882	678943	49544	48675	24073	23624	1	3	98.3988	100	0.423223	0	1	256091	52430	561698	157798	758	52.0536	1318	90.5101	28.1419	72069	738	996	2055	1753	-21	9896	22.0661	338	65	224.16	33	83	1.68686e+08	1.73879	0.455923	3	10.3071	10.6011	0.312468
13	516	D	13_NAM_516_D	2019-02-26	53	492129	714232	58247	35288.5	68391	67392	1	8	98.4584	104	0.0595728	4	NA	323102	67011	726929	165232	701	48.1393	1628	111.799	22.6622	73222	428	1014	2055	1714	18	1153	40.1803	310	-57	NA	93	77	2.26662e+08	2.3224	0.444475	4	18.8909	19.0196	0.269505
13	516	D	13_NAM_516_D	2019-02-28	55	487163	733756	-4966	19524	98503	96457	1	12	105.477	117	7.01882	13	NA	371898	48796	786052	59123.5	682	46.8345	1665	114.339	20.4543	76069	312	1013	1976	1694	-1	2847	48.7061	37	-19	NA	129	74	2.59574e+08	2.44135	0.473121	5	22.6618	21.4756	0.24911
13	536	C	13_NAM_536_C	2019-01-25	21	3313	4975.5	NA	NA	NA	NA	0	0	NA	NA	NA	NA	NA	669	NA	857.5	NA	59	4.05167	21	1.44212	13.9013	93	1682	1282	1702	1340	NA	NA	0	NA	NA	NA	NA	NA	38506.7	0.355932	0.780175	NA	NA	NA	NA
13	536	C	13_NAM_536_C	2019-01-26	22	4338	7131	1025	2155.5	NA	NA	0	0	NA	NA	NA	NA	NA	746	77	1236	378.5	80	5.49379	20	1.37345	13.1367	98	1682	1271	1701	1350	-11	5	0	-1	21	NA	NA	NA	49134.2	0.25	0.60356	NA	NA	NA	NA
13	536	C	13_NAM_536_C	2019-01-27	23	4575	8566.5	237	1435.5	NA	NA	0	0	NA	NA	NA	NA	NA	914	168	1714	478	94	6.4552	23	1.57946	43.9825	402	1684	1264	1706	1357	-7	304	0	3	14	NA	NA	NA	61821.8	0.244681	0.533256	NA	NA	NA	NA
13	536	C	13_NAM_536_C	2019-01-28	24	5266	11263	691	2696.5	NA	NA	0	0	NA	NA	NA	NA	NA	1362	448	2659.5	945.5	117	8.03466	33	2.26619	39.5742	539	1674	1252	1706	1368	-12	137	0	10	23	NA	NA	NA	98836.5	0.282051	0.512126	NA	NA	NA	NA
13	536	C	13_NAM_536_C	2019-01-29	25	7907	14208	2641	2945	NA	NA	0	0	NA	NA	NA	NA	NA	2748	1386	4666.5	2007	136	9.33944	47	3.2276	25.0728	689	1661	1249	1707	1384	-3	150	0	14	19	NA	NA	NA	244356	0.345588	0.588878	NA	NA	NA	NA
13	536	C	13_NAM_536_C	2019-01-30	26	9263	17247.5	1356	3039.5	NA	NA	0	0	NA	NA	NA	NA	NA	3428	680	5919	1252.5	152	10.4382	51	3.50229	19.1074	655	1657	1243	1707	1394	-6	-34	0	4	16	NA	NA	NA	329926	0.335526	0.579152	NA	NA	NA	NA
13	536	C	13_NAM_536_C	2019-01-31	27	9433	22727	170	5479.5	NA	NA	0	0	NA	NA	NA	NA	NA	4170	742	6673.5	754.5	176	12.0863	51	3.50229	21.4628	895	1657	1235	1707	1410	-8	240	0	0	24	NA	NA	NA	405006	0.289773	0.62486	NA	NA	NA	NA
13	536	C	13_NAM_536_C	2019-02-01	28	11885	28577	2452	5850	NA	NA	0	0	NA	NA	NA	NA	NA	4408	238	7090	416.5	183	12.567	55	3.77698	15.5399	685	1651	1234	1705	1416	-1	-210	0	4	7	NA	NA	NA	480553	0.300546	0.621721	NA	NA	NA	NA
13	536	C	13_NAM_536_C	2019-02-02	29	19265	34171.5	7380	5594.5	NA	NA	0	0	NA	NA	NA	NA	NA	6378	1970	10375.5	3285.5	192	13.1851	68	4.66972	9.62684	614	1638	1232	1705	1423	-2	-71	0	13	9	NA	NA	NA	885256	0.354167	0.614717	NA	NA	NA	NA
13	536	C	13_NAM_536_C	2019-02-03	30	22785	42910.5	3520	8739	NA	NA	0	0	NA	NA	NA	NA	NA	7113	735	11805.5	1430	204	14.0092	70	4.80706	8.71643	620	1636	1227	1705	1430	-5	6	0	2	12	NA	NA	NA	1.07369e+06	0.343137	0.602516	NA	NA	NA	NA
13	536	C	13_NAM_536_C	2019-02-04	31	28747	60346.5	5962	17436	NA	NA	0	0	NA	NA	NA	NA	NA	7766	653	13132.5	1327	237	16.2753	70	4.80706	7.26243	564	1636	1207	1705	1443	-20	-56	0	0	33	NA	NA	NA	1.31672e+06	0.295359	0.591357	NA	NA	NA	NA
13	536	C	13_NAM_536_C	2019-02-05	32	38997	73830	10250	13483.5	NA	NA	0	0	NA	NA	NA	NA	NA	11151	3385	17543.5	4411	269	18.4729	87	5.97449	5.14752	574	1619	1184	1705	1452	-23	10	0	17	32	NA	NA	NA	2.20206e+06	0.32342	0.63562	NA	NA	NA	NA
13	536	C	13_NAM_536_C	2019-02-06	33	48557	84693.5	9560	10863.5	NA	NA	0	0	NA	NA	NA	NA	NA	15128	3977	20908.5	3365	284	19.5029	99	6.79856	4.11158	622	1607	1175	1705	1458	-9	48	0	12	15	NA	NA	NA	3.33355e+06	0.348592	0.723533	NA	NA	NA	NA
13	536	C	13_NAM_536_C	2019-02-07	34	57205	97623.5	8648	12930	NA	NA	0	0	NA	NA	NA	NA	NA	17171	2043	23584	2675.5	307	21.0824	115	7.89732	4.3853	753	1591	1154	1705	1460	-21	131	0	16	23	NA	NA	NA	4.10689e+06	0.374593	0.728078	NA	NA	NA	NA
13	536	C	13_NAM_536_C	2019-02-08	35	66166	114583	8961	16959.5	NA	NA	0	0	NA	NA	NA	NA	NA	19784	2613	26341	2757	324	22.2498	121	8.30935	5.33259	1055	1585	1151	1705	1474	-3	302	0	6	17	NA	NA	NA	5.08899e+06	0.373457	0.751072	NA	NA	NA	NA
13	536	C	13_NAM_536_C	2019-02-09	36	86812	138434	20646	23851.5	NA	NA	0	0	NA	NA	NA	NA	NA	24355	4571	35265	8924	348	23.898	156	10.7129	8.12564	1979	1563	1131	1718	1478	-20	924	0	35	24	NA	NA	NA	7.17593e+06	0.448276	0.690628	NA	NA	NA	NA
13	536	C	13_NAM_536_C	2019-02-10	37	107550	160821	20738	22386.5	NA	NA	0	0	NA	NA	NA	NA	NA	29762	5407	43050	7785	361	24.7907	184	12.6357	9.75405	2903	1542	1119	1725	1479	-12	924	0	28	13	NA	NA	NA	9.76039e+06	0.509695	0.691336	NA	NA	NA	NA
13	536	C	13_NAM_536_C	2019-02-13	40	155624	224807	48074	63986	NA	NA	0	0	117.686	122	NA	NA	NA	53596	23834	86813.5	43763.5	392	26.9196	334	22.9366	12.2733	6578	1439	1087	1772	1478	-32	3675	0	150	31	NA	NA	NA	2.11432e+07	0.852041	0.617369	NA	NA	NA	NA
13	536	C	13_NAM_536_C	2019-02-15	42	199962	300976	44338	76169	NA	NA	0	0	111.006	114	-6.67999	-8	NA	70094	16498	102800	15986	462	31.7266	333	22.8679	24.5941	17239	1499	1071	1831	1532	-16	10661	0	-1	70	NA	NA	NA	3.1344e+07	0.720779	0.681852	NA	NA	NA	0.471622
13	536	C	13_NAM_536_C	2019-02-17	44	253764	402748	53802	101772	NA	NA	0	0	108.638	111	-2.36799	-3	NA	95176	25082	147043	44243.5	538	36.9457	400	27.4689	25.7019	24462	1449	1053	1848	1590	-18	7223	0	67	76	NA	NA	NA	4.79449e+07	0.743494	0.647266	NA	NA	NA	0.345812
13	536	C	13_NAM_536_C	2019-02-18	45	280366	459678	26602	56929.5	NA	NA	0	0	104.913	107	-3.72542	-4	NA	104786	9610	161302	14259	572	39.2806	402	27.6063	27.3911	28702	1458	1049	1859	1620	-4	4240	0	2	34	NA	NA	NA	5.54838e+07	0.702797	0.649626	NA	NA	NA	0.313106
13	536	C	13_NAM_536_C	2019-02-20	47	326321	556966	45955	97288.5	NA	NA	0	0	102.925	105	-1.9884	-2	NA	133794	29008	202257	40955	623	42.7829	479	32.8941	28.8742	38632	1401	1040	1879	1662	-9	9930	0	77	51	NA	NA	NA	7.64292e+07	0.76886	0.661505	NA	NA	NA	0.330157
13	536	C	13_NAM_536_C	2019-02-22	49	379453	616632	53132	59665.5	NA	NA	0	0	99.6415	102	-3.28302	-3	0	170560	36766	271186	68929	712	48.8947	605	41.5468	35.8759	61190	1345	988	1949	1699	-52	22558	0	126	89	225.26	NA	NA	1.05065e+08	0.849719	0.628941	NA	NA	NA	0.262869
13	536	C	13_NAM_536_C	2019-02-26	53	570404	856194	190951	239562	2282	2098	1	1	91.6133	94	-8.02821	-8	NA	240666	70106	391241	120055	745	51.1609	803	55.1439	30.9375	74456	1197	965	1999	1709	-23	13266	6.83316	198	33	NA	3	87	1.81763e+08	1.07785	0.615135	1	NA	NA	0.231077
13	536	C	13_NAM_536_C	2019-02-28	55	621416	944934	51012	88740.5	11235	10933	1	1	94.618	97	3.00472	3	NA	286502	45836	505838	114596	794	54.5258	1064	73.0674	28.0867	80469	945	938	2008	1731	-27	6013	12.717	261	49	NA	16	85	2.25849e+08	1.34005	0.566391	2	NA	NA	0.243794
13	549	D	13_NAM_549_D	2019-01-25	21	3306	5174	NA	NA	NA	NA	0	0	NA	NA	NA	NA	NA	415	NA	439.5	NA	48	3.29627	12	0.824068	40.7229	169	1690	1301	1701	1348	NA	NA	0	NA	NA	NA	NA	NA	23861.6	0.25	0.944255	NA	NA	NA	NA
13	549	D	13_NAM_549_D	2019-01-26	22	3528	6742.5	222	1568.5	NA	NA	0	0	NA	NA	NA	NA	NA	406	-9	437.5	-2	36	2.4722	16	1.09876	32.7586	133	1686	1314	1701	1349	13	-36	0	4	-12	NA	NA	NA	24115.2	0.444444	0.928	NA	NA	NA	NA
13	549	D	13_NAM_549_D	2019-01-27	23	3773	8510	245	1767.5	NA	NA	0	0	NA	NA	NA	NA	NA	935	529	1008.5	571	54	3.70831	25	1.71681	46.9519	439	1683	1310	1707	1363	-4	306	0	9	18	NA	NA	NA	57432.1	0.462963	0.927119	NA	NA	NA	NA
13	549	D	13_NAM_549_D	2019-01-28	24	5128	11565.5	1355	3055.5	NA	NA	0	0	NA	NA	NA	NA	NA	1583	648	1742	733.5	61	4.18901	34	2.33486	34.1124	540	1674	1306	1707	1366	-4	101	0	9	7	NA	NA	NA	113359	0.557377	0.908726	NA	NA	NA	NA
13	549	D	13_NAM_549_D	2019-01-29	25	7535	13845.5	2407	2280	NA	NA	0	0	NA	NA	NA	NA	NA	2468	885	2605.5	863.5	66	4.53237	47	3.2276	20.7455	512	1661	1302	1707	1367	-4	-28	0	13	5	NA	NA	NA	214233	0.712121	0.947227	NA	NA	NA	NA
13	549	D	13_NAM_549_D	2019-01-30	26	9905	17633	2370	3787.5	NA	NA	0	0	NA	NA	NA	NA	NA	3460	992	3925.5	1320	96	6.59254	55	3.77698	15.1445	524	1652	1275	1706	1370	-27	12	0	8	30	NA	NA	NA	344353	0.572917	0.881416	NA	NA	NA	NA
13	549	D	13_NAM_549_D	2019-01-31	27	11760	24877	1855	7244	NA	NA	0	0	NA	NA	NA	NA	NA	4639	1179	5659.5	1734	125	8.58404	58	3.983	15.499	719	1650	1253	1707	1377	-22	195	0	3	29	NA	NA	NA	503070	0.464	0.819684	NA	NA	NA	NA
13	549	D	13_NAM_549_D	2019-02-01	28	16082	30555.5	4322	5678.5	NA	NA	0	0	NA	NA	NA	NA	NA	4908	269	6805	1145.5	138	9.47678	62	4.25769	8.08883	397	1643	1239	1704	1376	-14	-322	0	4	13	NA	NA	NA	622407	0.449275	0.721234	NA	NA	NA	NA
13	549	D	13_NAM_549_D	2019-02-02	29	23723	39071.5	7641	8516	NA	NA	0	0	NA	NA	NA	NA	NA	6025	1117	9902.5	3097.5	174	11.949	72	4.94441	6.48963	391	1633	1225	1704	1398	-14	-6	0	10	36	NA	NA	NA	927987	0.413793	0.608432	NA	NA	NA	NA
13	549	D	13_NAM_549_D	2019-02-03	30	27295	49675.5	3572	10604	NA	NA	0	0	NA	NA	NA	NA	NA	7580	1555	11910	2007.5	210	14.4212	72	4.94441	6.49077	492	1633	1202	1704	1411	-23	101	0	0	36	NA	NA	NA	1.25231e+06	0.342857	0.63644	NA	NA	NA	NA
13	549	D	13_NAM_549_D	2019-02-04	31	33794	64984.5	6499	15309	NA	NA	0	0	NA	NA	NA	NA	NA	9738	2158	14691	2781	261	17.9235	68	4.66972	5.96632	581	1636	1180	1703	1440	-22	89	0	-4	51	NA	NA	NA	1.79015e+06	0.260536	0.662855	NA	NA	NA	NA
13	549	D	13_NAM_549_D	2019-02-05	32	45469	78455	11675	13470.5	NA	NA	0	0	NA	NA	NA	NA	NA	12942	3204	21622	6931	284	19.5029	92	6.31786	4.11065	532	1612	1165	1703	1448	-15	-49	0	24	23	NA	NA	NA	2.75968e+06	0.323944	0.598557	NA	NA	NA	NA
13	549	D	13_NAM_549_D	2019-02-06	33	56902	92242.5	11433	13787.5	NA	NA	0	0	NA	NA	NA	NA	NA	14976	2034	25257	3635	309	21.2198	95	6.52387	3.539	530	1609	1151	1703	1459	-14	-2	0	3	25	NA	NA	NA	3.5724e+06	0.307443	0.592945	NA	NA	NA	NA
13	549	D	13_NAM_549_D	2019-02-07	34	71140	110827	14238	18584.5	NA	NA	0	0	NA	NA	NA	NA	NA	18281	3305	31996.5	6739.5	329	22.5932	111	7.62263	3.13987	574	1594	1143	1704	1471	-8	44	0	16	20	NA	NA	NA	4.87592e+06	0.337386	0.571344	NA	NA	NA	NA
13	549	D	13_NAM_549_D	2019-02-08	35	80581	121102	9441	10275	NA	NA	0	0	NA	NA	NA	NA	NA	22397	4116	36929	4932.5	366	25.1341	115	7.89732	2.02706	454	1589	1123	1703	1488	-20	-120	0	4	37	NA	NA	NA	6.35779e+06	0.314208	0.606488	NA	NA	NA	NA
13	549	D	13_NAM_549_D	2019-02-09	36	96114	148985	15533	27883	NA	NA	0	0	NA	NA	NA	NA	NA	28574	6177	47379	10450	414	28.4303	152	10.4382	4.59159	1312	1574	1106	1725	1519	-17	858	0	37	48	NA	NA	NA	8.85859e+06	0.36715	0.603094	NA	NA	NA	NA
13	549	D	13_NAM_549_D	2019-02-10	37	110777	169010	14663	20025.5	NA	NA	0	0	NA	NA	NA	NA	NA	32825	4251	51798	4419	417	28.6364	165	11.3309	5.02056	1648	1565	1107	1729	1523	1	336	0	13	3	NA	NA	NA	1.09252e+07	0.395683	0.633712	NA	NA	NA	NA
13	549	D	13_NAM_549_D	2019-02-13	40	160039	239428	49262	70418	NA	NA	0	0	115.305	117	NA	NA	NA	50749	17924	66505	14707	428	29.3918	219	15.0392	2.05324	1042	1510	1097	1728	1524	-10	-606	0	54	11	NA	NA	NA	2.03021e+07	0.511682	0.763085	NA	NA	NA	NA
13	549	D	13_NAM_549_D	2019-02-15	42	174415	304738	14376	65310	NA	NA	0	0	109.769	113	-5.53552	-4	NA	50783	34	80250.5	13745.5	473	32.482	251	17.2368	14.4773	7352	1537	1067	1787	1539	-30	6310	0	32	45	NA	NA	NA	2.12085e+07	0.530655	0.632806	NA	NA	NA	0.434092
13	549	D	13_NAM_549_D	2019-02-17	44	215973	381966	41558	77227	NA	NA	0	0	107.03	111	-2.73896	-2	NA	69799	19016	108802	28551	493	33.8555	314	21.5631	22.2811	15552	1501	1058	1814	1550	-9	8200	0	63	20	NA	NA	NA	3.24376e+07	0.636917	0.641526	NA	NA	NA	0.34577
13	549	D	13_NAM_549_D	2019-02-18	45	225801	403666	9828	21700	NA	NA	0	0	103.48	107	-3.55029	-4	NA	85554	15755	129874	21073	513	35.2289	332	22.7992	25.5745	21880	1490	1052	1821	1564	-6	6328	0	18	20	NA	NA	NA	4.0654e+07	0.647173	0.658744	NA	NA	NA	0.33558
13	549	D	13_NAM_549_D	2019-02-20	47	199269	419170	-26532	15505	NA	NA	0	0	101.807	105	-1.67298	-2	NA	109150	23596	168514	38639	463	31.7953	459	31.5206	38.6102	42143	1413	1068	1871	1530	16	20263	0	127	-50	NA	NA	NA	4.87241e+07	0.991361	0.647723	NA	NA	NA	0.40069
13	549	D	13_NAM_549_D	2019-02-22	49	247524	497598	48255	78427	NA	NA	0	0	101.135	104	-0.671999	-1	0	132352	23202	216739	48225.5	536	36.8084	540	37.0831	41.7395	55243	1389	1067	1928	1602	-1	13100	0	81	73	228.936	NA	NA	6.58475e+07	1.00746	0.610652	NA	NA	NA	0.329227
13	549	D	13_NAM_549_D	2019-02-26	53	361037	603368	113513	105771	10046	9988	1	1	93.5437	96	-7.5911	-8	NA	190288	57936	365550	148811	567	38.9372	971	66.6808	36.5104	69475	999	1041	1969	1607	-26	14232	10.6846	431	31	NA	14	86	1.14337e+08	1.71252	0.520553	1	NA	NA	0.325554
13	549	D	13_NAM_549_D	2019-02-28	55	330290	662677	-30747	59308.5	15549	15431	1	2	98.3766	100	4.83296	4	NA	225649	35361	476317	110767	679	46.6285	1187	81.5141	32.6636	73705	805	993	1991	1671	-48	4230	17.4796	216	112	NA	21	84	1.29682e+08	1.74816	0.473737	2	10.9382	9.69309	0.328517
13	567	C	13_NAM_567_C	2019-01-25	21	2854	3954.5	NA	NA	NA	NA	0	0	NA	NA	NA	NA	NA	706	NA	1172.5	NA	74	5.08175	25	1.71681	8.49858	60	1676	1307	1700	1380	NA	NA	0	NA	NA	NA	NA	NA	37716.5	0.337838	0.602132	NA	NA	NA	NA
13	567	C	13_NAM_567_C	2019-01-26	22	3552	6476	698	2521.5	NA	NA	0	0	NA	NA	NA	NA	NA	1293	587	1570	397.5	82	5.63113	28	1.92283	16.5507	214	1674	1305	1701	1386	-2	154	0	3	8	NA	NA	NA	77061.1	0.341463	0.823567	NA	NA	NA	NA
13	567	C	13_NAM_567_C	2019-01-27	23	4440	9120.5	888	2644.5	NA	NA	0	0	NA	NA	NA	NA	NA	1678	385	2150.5	580.5	88	6.04317	36	2.4722	34.3862	577	1671	1304	1706	1391	-1	363	0	8	6	NA	NA	NA	111811	0.409091	0.780284	NA	NA	NA	NA
13	567	C	13_NAM_567_C	2019-01-28	24	5362	11195.5	922	2075	NA	NA	0	0	NA	NA	NA	NA	NA	2138	460	3213.5	1063	106	7.27927	44	3.02158	28.7184	614	1664	1297	1707	1402	-7	37	0	8	18	NA	NA	NA	156557	0.415094	0.665318	NA	NA	NA	NA
13	567	C	13_NAM_567_C	2019-01-29	25	8024	14489	2662	3293.5	NA	NA	0	0	NA	NA	NA	NA	NA	3358	1220	4686.5	1473	122	8.37803	53	3.63963	18.6718	627	1655	1289	1707	1410	-8	13	0	9	16	NA	NA	NA	300799	0.434426	0.716526	NA	NA	NA	NA
13	567	C	13_NAM_567_C	2019-01-30	26	10425	19032.5	2401	4543.5	NA	NA	0	0	NA	NA	NA	NA	NA	4037	679	5944	1257.5	141	9.6828	55	3.77698	18.3304	740	1653	1278	1707	1418	-11	113	0	2	19	NA	NA	NA	412189	0.390071	0.679172	NA	NA	NA	NA
13	567	C	13_NAM_567_C	2019-01-31	27	11852	26374.5	1427	7342	NA	NA	0	0	NA	NA	NA	NA	NA	4698	661	7196	1252	156	10.7129	59	4.05167	17.3052	813	1649	1267	1707	1422	-11	73	0	4	15	NA	NA	NA	511457	0.378205	0.652863	NA	NA	NA	NA
13	567	C	13_NAM_567_C	2019-02-01	28	15667	33325.5	3815	6951	NA	NA	0	0	NA	NA	NA	NA	NA	4471	-227	7507.5	311.5	162	11.1249	56	3.84565	9.9083	443	1648	1259	1703	1420	-8	-370	0	-3	6	NA	NA	NA	559626	0.345679	0.595538	NA	NA	NA	NA
13	567	C	13_NAM_567_C	2019-02-02	29	23113	44836.5	7446	11511	NA	NA	0	0	NA	NA	NA	NA	NA	5962	1491	9184.5	1677	175	12.0177	64	4.39503	7.90003	471	1641	1252	1704	1426	-7	28	0	8	13	NA	NA	NA	906400	0.365714	0.649137	NA	NA	NA	NA
13	567	C	13_NAM_567_C	2019-02-03	30	25798	55540.5	2685	10704	NA	NA	0	0	NA	NA	NA	NA	NA	6385	423	9968	783.5	197	13.5285	64	4.39503	6.7502	431	1640	1234	1703	1430	-18	-40	0	0	22	NA	NA	NA	1.02554e+06	0.324873	0.64055	NA	NA	NA	NA
13	567	C	13_NAM_567_C	2019-02-04	31	34047	73878.5	8249	18338	NA	NA	0	0	NA	NA	NA	NA	NA	8496	2111	13799	3831	242	16.6187	75	5.15043	6.02637	512	1629	1214	1703	1455	-20	81	0	11	45	NA	NA	NA	1.56767e+06	0.309917	0.615697	NA	NA	NA	NA
13	567	C	13_NAM_567_C	2019-02-05	32	47712	87090	13665	13211.5	NA	NA	0	0	NA	NA	NA	NA	NA	11661	3165	20901	7102	265	18.1982	96	6.59254	3.07006	358	1608	1200	1703	1464	-14	-154	0	21	23	NA	NA	NA	2.54712e+06	0.362264	0.557916	NA	NA	NA	NA
13	567	C	13_NAM_567_C	2019-02-06	33	56751	101341	9039	14251	NA	NA	0	0	NA	NA	NA	NA	NA	14003	2342	23095.5	2194.5	292	20.0523	90	6.18051	3.07791	431	1614	1193	1703	1484	-7	73	0	-6	27	NA	NA	NA	3.33586e+06	0.308219	0.606309	NA	NA	NA	NA
13	567	C	13_NAM_567_C	2019-02-07	34	70541	119048	13790	17706.5	NA	NA	0	0	NA	NA	NA	NA	NA	18746	4743	31861	8765.5	315	21.6318	124	8.51537	2.53921	476	1582	1186	1705	1500	-7	45	0	34	23	NA	NA	NA	4.97885e+06	0.393651	0.588368	NA	NA	NA	NA
13	567	C	13_NAM_567_C	2019-02-08	35	77525	134962	6984	15914.5	NA	NA	0	0	NA	NA	NA	NA	NA	23183	4437	37898	6037	350	24.0353	133	9.13342	5.3962	1251	1589	1179	1721	1528	-7	775	0	9	35	NA	NA	NA	6.45491e+06	0.38	0.611721	NA	NA	NA	NA
13	567	C	13_NAM_567_C	2019-02-09	36	109219	169595	31694	34633	NA	NA	0	0	NA	NA	NA	NA	NA	31340	8157	53108.5	15210.5	375	25.7521	192	13.1851	7.82387	2452	1544	1158	1735	1532	-21	1201	0	59	25	NA	NA	NA	1.03573e+07	0.512	0.590113	NA	NA	NA	NA
13	567	C	13_NAM_567_C	2019-02-10	37	129111	197197	19892	27602	NA	NA	0	0	NA	NA	NA	NA	NA	38404	7064	68139.5	15031	389	26.7135	244	16.7561	14.061	5400	1517	1146	1760	1534	-12	2948	0	52	14	NA	NA	NA	1.37993e+07	0.627249	0.563608	NA	NA	NA	NA
13	567	C	13_NAM_567_C	2019-02-13	40	183922	282272	54811	85075.5	NA	NA	0	0	112.283	114	NA	NA	NA	62728	24324	106380	38241	482	33.1001	317	21.7691	12.6754	7951	1459	1069	1775	1550	-77	2551	0	73	93	NA	NA	NA	2.69016e+07	0.657676	0.589657	NA	NA	NA	NA
13	567	C	13_NAM_567_C	2019-02-15	42	205486	362843	21564	80570.5	NA	NA	0	0	107.586	110	-4.69675	-4	NA	59771	-2957	94714	-11666.5	467	32.07	303	20.8077	13.7425	8214	1463	1082	1765	1548	13	263	0	-14	-15	NA	NA	NA	2.70945e+07	0.648822	0.631068	NA	NA	NA	0.479026
13	567	C	13_NAM_567_C	2019-02-17	44	288539	455879	83053	93036	NA	NA	0	0	102.8	106	-4.78613	-4	NA	71071	11300	112622	17908.5	511	35.0916	295	20.2583	6.00948	4271	1464	1072	1758	1582	-10	-3943	0	-8	44	NA	NA	NA	3.81764e+07	0.577299	0.631055	NA	NA	NA	0.358565
13	567	C	13_NAM_567_C	2019-02-18	45	309449	505918	20910	50039.5	NA	NA	0	0	99.4226	102	-3.37741	-4	NA	72400	1329	114403	1780.5	564	38.7312	298	20.4644	5.21961	3779	1460	1053	1757	1616	-19	-492	0	3	53	NA	NA	NA	4.02748e+07	0.528369	0.632851	NA	NA	NA	0.374975
13	567	C	13_NAM_567_C	2019-02-20	47	394020	643204	84571	137286	NA	NA	0	0	97.4752	100	-1.94738	-2	NA	111155	38755	195699	81296	608	41.7528	380	26.0955	6.68166	7427	1380	974	1759	1581	-79	3648	0	82	44	NA	NA	NA	6.97731e+07	0.625	0.56799	NA	NA	NA	0.306361
13	567	C	13_NAM_567_C	2019-02-22	49	388731	730184	-5289	86979.5	NA	NA	0	0	97.2206	99	-0.25457	-1	0	183054	71899	330886	135186	757	51.985	533	36.6024	17.1332	31363	1300	937	1832	1693	-37	23936	0	153	149	228.323	NA	NA	1.14131e+08	0.704095	0.553225	NA	NA	NA	0.318445
13	567	C	13_NAM_567_C	2019-02-26	53	516716	760078	127985	29893.5	269	190	1	1	89.2649	91	-7.95575	-8	NA	263681	80627	428636	97750	674	46.2852	710	48.7574	37.4661	98791	1251	915	1960	1588	-22	67428	0	177	-83	NA	1	90	1.89542e+08	1.05341	0.615164	1	NA	NA	0.256786
13	567	C	13_NAM_567_C	2019-02-28	55	562105	871476	45389	111398	9032	9000	1	1	91.9044	94	2.63956	3	NA	317292	53611	533514	104878	740	50.8175	942	64.6893	34.9271	110821	1048	930	1989	1669	15	12030	9.74649	232	66	NA	12	86	2.37885e+08	1.27297	0.594722	2	NA	NA	0.357402
13	581	D	13_NAM_581_D	2019-01-25	21	2502	3826.5	NA	NA	NA	NA	0	0	NA	NA	NA	NA	NA	224	NA	236.5	NA	31	2.12884	12	0.824068	44.6429	100	1690	1322	1701	1352	NA	NA	0	NA	NA	NA	NA	NA	11204.5	0.387097	0.947146	NA	NA	NA	NA
13	581	D	13_NAM_581_D	2019-01-26	22	3165	5220	663	1393.5	NA	NA	0	0	NA	NA	NA	NA	NA	340	116	355.5	119	35	2.40353	14	0.961413	34.1176	116	1688	1321	1701	1355	-1	16	0	2	4	NA	NA	NA	19127.8	0.4	0.956399	NA	NA	NA	NA
13	581	D	13_NAM_581_D	2019-01-27	23	4327	7248	1162	2028	NA	NA	0	0	NA	NA	NA	NA	NA	1025	685	1444	1088.5	85	5.83715	24	1.64814	60	615	1684	1280	1707	1364	-41	499	0	10	50	NA	NA	NA	67424.4	0.282353	0.709834	NA	NA	NA	NA
13	581	D	13_NAM_581_D	2019-01-28	24	5249	9425.5	922	2177.5	NA	NA	0	0	NA	NA	NA	NA	NA	1433	408	1915	471	101	6.93591	27	1.85415	54.5708	782	1681	1268	1707	1368	-12	167	0	3	16	NA	NA	NA	103821	0.267327	0.748303	NA	NA	NA	NA
13	581	D	13_NAM_581_D	2019-01-29	25	8378	12462	3129	3036.5	NA	NA	0	0	NA	NA	NA	NA	NA	2698	1265	3163.5	1248.5	105	7.2106	36	2.4722	20.7561	560	1671	1254	1706	1358	-14	-222	0	9	4	NA	NA	NA	246952	0.342857	0.852853	NA	NA	NA	NA
13	581	D	13_NAM_581_D	2019-01-30	26	10344	17115.5	1966	4653.5	NA	NA	0	0	NA	NA	NA	NA	NA	3428	730	3940	776.5	125	8.58404	39	2.67822	19.0782	654	1669	1240	1707	1364	-14	94	0	3	20	NA	NA	NA	348646	0.312	0.870051	NA	NA	NA	NA
13	581	D	13_NAM_581_D	2019-01-31	27	12607	23786.5	2263	6671	NA	NA	0	0	NA	NA	NA	NA	NA	4673	1245	5422.5	1482.5	159	10.9189	42	2.88424	19.495	911	1666	1228	1707	1386	-12	257	0	3	34	NA	NA	NA	524689	0.264151	0.86178	NA	NA	NA	NA
13	581	D	13_NAM_581_D	2019-02-01	28	16586	30789.5	3979	7003	NA	NA	0	0	NA	NA	NA	NA	NA	5258	585	6713.5	1291	189	12.9791	42	2.88424	12.9517	681	1664	1218	1705	1406	-10	-230	0	0	30	NA	NA	NA	677160	0.222222	0.783198	NA	NA	NA	NA
13	581	D	13_NAM_581_D	2019-02-02	29	24962	39943.5	8376	9154	NA	NA	0	0	NA	NA	NA	NA	NA	6898	1640	9551.5	2838	221	15.1766	54	3.70831	6.1757	426	1651	1199	1704	1419	-19	-255	0	12	32	NA	NA	NA	1.08984e+06	0.244344	0.72219	NA	NA	NA	NA
13	581	D	13_NAM_581_D	2019-02-03	30	31083	53969.5	6121	14026	NA	NA	0	0	NA	NA	NA	NA	NA	6889	-9	10991.5	1440	249	17.0994	57	3.91432	8.82566	608	1648	1187	1704	1435	-12	182	0	3	28	NA	NA	NA	1.21456e+06	0.228916	0.626757	NA	NA	NA	NA
13	581	D	13_NAM_581_D	2019-02-04	31	40366	69919	9283	15949.5	NA	NA	0	0	NA	NA	NA	NA	NA	9670	2781	15616	4624.5	287	19.709	69	4.73839	5.39814	522	1635	1168	1703	1454	-19	-86	0	12	38	NA	NA	NA	1.94283e+06	0.240418	0.619237	NA	NA	NA	NA
13	581	D	13_NAM_581_D	2019-02-05	32	52314	82632	11948	12713	NA	NA	0	0	NA	NA	NA	NA	NA	12151	2481	21021	5405	295	20.2583	96	6.59254	1.76117	214	1608	1158	1703	1452	-10	-308	0	27	8	NA	NA	NA	2.77921e+06	0.325424	0.578041	NA	NA	NA	NA
13	581	D	13_NAM_581_D	2019-02-06	33	64903	99071	12589	16439	NA	NA	0	0	NA	NA	NA	NA	NA	14550	2399	23307	2286	313	21.4944	106	7.27927	1.96564	286	1598	1148	1703	1460	-10	72	0	10	18	NA	NA	NA	3.70677e+06	0.338658	0.624276	NA	NA	NA	NA
13	581	D	13_NAM_581_D	2019-02-07	34	79517	114532	14614	15461	NA	NA	0	0	NA	NA	NA	NA	NA	19951	5401	34913.5	11606.5	338	23.2113	155	10.6442	1.67911	335	1549	1139	1703	1476	-9	49	0	49	25	NA	NA	NA	5.62593e+06	0.45858	0.571441	NA	NA	NA	NA
13	581	D	13_NAM_581_D	2019-02-08	35	93277	137018	13760	22485.5	NA	NA	0	0	NA	NA	NA	NA	NA	22285	2334	34066.5	-847	336	23.0739	150	10.3009	4.8149	1073	1563	1133	1712	1468	-6	738	0	-5	-2	NA	NA	NA	6.80613e+06	0.446429	0.654162	NA	NA	NA	NA
13	581	D	13_NAM_581_D	2019-02-09	36	117477	167001	24200	29983.5	NA	NA	0	0	NA	NA	NA	NA	NA	30111	7826	43963	9896.5	364	24.9967	184	12.6357	4.37382	1317	1529	1125	1712	1488	-8	244	0	34	28	NA	NA	NA	1.03205e+07	0.505495	0.684917	NA	NA	NA	NA
13	581	D	13_NAM_581_D	2019-02-10	37	138808	195568	21331	28567	NA	NA	0	0	NA	NA	NA	NA	NA	35854	5743	52340	8377	365	25.0654	229	15.726	10.1104	3625	1512	1120	1740	1484	-5	2308	0	45	1	NA	NA	NA	1.33581e+07	0.627397	0.685021	NA	NA	NA	NA
13	581	D	13_NAM_581_D	2019-02-13	40	195320	290176	56512	94608.5	NA	NA	0	0	110.575	113	NA	NA	NA	50619	14765	87396	35056	430	29.5291	270	18.5415	7.97922	4039	1463	1104	1732	1533	-16	414	0	41	65	NA	NA	NA	2.23711e+07	0.627907	0.579191	NA	NA	NA	NA
13	581	D	13_NAM_581_D	2019-02-15	42	203639	365398	8319	75222	NA	NA	0	0	106.396	109	-4.17953	-4	NA	63698	13079	130128	42731.5	522	35.847	324	22.2498	31.9947	20380	1476	1069	1799	1590	-35	16341	0	54	92	NA	NA	NA	2.87446e+07	0.62069	0.489505	NA	NA	NA	0.364255
13	581	D	13_NAM_581_D	2019-02-17	44	272361	439984	68722	74585	NA	NA	0	0	103.843	107	-2.55306	-2	NA	75570	11872	166297	36169.5	574	39.4179	400	27.4689	29.3489	22179	1413	1069	1812	1642	0	1799	0	76	52	NA	NA	NA	3.94386e+07	0.696864	0.454428	NA	NA	NA	0.290503
13	581	D	13_NAM_581_D	2019-02-18	45	320446	494832	48085	54849	NA	NA	0	0	99.1197	102	-4.72297	-5	NA	85177	9607	176892	10595.5	618	42.4395	397	27.2629	21.2945	18138	1402	1051	1798	1668	-18	-4041	0	-3	44	NA	NA	NA	4.8217e+07	0.642395	0.481518	NA	NA	NA	0.269304
13	581	D	13_NAM_581_D	2019-02-20	47	302118	590424	-18328	95591	NA	NA	0	0	98.5501	102	-0.56962	0	NA	104137	18960	221950	45057	697	47.8646	473	32.482	28.5921	29775	1364	1042	1836	1738	-9	11637	0	76	79	NA	NA	NA	5.72392e+07	0.678623	0.469192	NA	NA	NA	0.327088
13	581	D	13_NAM_581_D	2019-02-22	49	402024	659453	99906	69029.5	NA	NA	0	0	95.1598	98	-3.39033	-4	0	143883	39746	278514	56564	658	45.1864	579	39.7613	23.54	33870	1289	1056	1867	1713	14	4095	0	106	-39	229.934	NA	NA	9.12295e+07	0.879939	0.516611	NA	NA	NA	0.340705
13	581	D	13_NAM_581_D	2019-02-26	53	518298	740323	116274	80870	19367	19236	1	2	91.4489	93	-3.71092	-5	NA	242003	98120	539846	261332	743	51.0235	1124	77.1877	31.6273	76539	830	1004	1953	1746	-52	42669	22.0156	545	85	NA	27	83	1.74225e+08	1.51279	0.448282	1	12.6833	13.6702	0.266311
13	581	D	13_NAM_581_D	2019-02-28	55	320518	631101	-197780	-109222	23364	22977	1	3	99.0181	102	7.56923	9	NA	258146	16143	591240	51395	616	42.3022	1292	88.7247	38.3361	98963	680	1005	1971	1620	1	22424	27.2022	168	-127	NA	30	81	1.46148e+08	2.0974	0.436618	2	15.1391	15.1391	0.331047
14	297	C	14_NAM_297_C	2019-01-25	21	2115	2921.5	NA	NA	NA	NA	0	0	NA	NA	NA	NA	NA	202	NA	184.5	NA	21	1.44212	12	0.824068	41.5842	84	1691	1314	1702	1334	NA	NA	0	NA	NA	NA	NA	NA	9289.8	0.571429	1.09485	NA	NA	NA	NA
14	297	C	14_NAM_297_C	2019-01-26	22	3641	6156.5	1526	3235	NA	NA	0	0	NA	NA	NA	NA	NA	NA	NA	NA	NA	NA	0	NA	0	NA	NA	NA	NA	NA	NA	NA	NA	0	NA	NA	NA	NA	NA	0	NA	NA	NA	NA	NA	NA
14	297	C	14_NAM_297_C	2019-01-27	23	4809	8920	1168	2763.5	NA	NA	0	0	NA	NA	NA	NA	NA	154	NA	143.5	NA	20	1.37345	10	0.686723	57.7922	89	1693	1297	1702	1316	NA	NA	0	NA	NA	NA	NA	NA	10679.4	0.5	1.07317	NA	NA	NA	NA
14	297	C	14_NAM_297_C	2019-01-28	24	6520	11795.5	1711	2875.5	NA	NA	0	0	NA	NA	NA	NA	NA	930	776	1459.5	1316	91	6.24918	25	1.71681	66.2366	616	1683	1285	1707	1375	-12	527	0	15	71	NA	NA	NA	75094.3	0.274725	0.637205	NA	NA	NA	NA
14	297	C	14_NAM_297_C	2019-01-29	25	8875	15773	2355	3977.5	NA	NA	0	0	NA	NA	NA	NA	NA	1460	530	1979.5	520	101	6.93591	28	1.92283	49.1096	717	1680	1280	1707	1380	-5	101	0	3	10	NA	NA	NA	137543	0.277228	0.73756	NA	NA	NA	NA
14	297	C	14_NAM_297_C	2019-01-30	26	12406	23212	3531	7439	NA	NA	0	0	NA	NA	NA	NA	NA	2946	1486	3872	1892.5	118	8.10334	48	3.29627	25.5261	752	1660	1273	1707	1390	-7	35	0	20	17	NA	NA	NA	328132	0.40678	0.760847	NA	NA	NA	NA
14	297	C	14_NAM_297_C	2019-01-31	27	15999	29707.5	3593	6495.5	NA	NA	0	0	NA	NA	NA	NA	NA	4179	1233	5327.5	1455.5	134	9.20209	51	3.50229	19.4066	811	1657	1266	1707	1399	-7	59	0	3	16	NA	NA	NA	528590	0.380597	0.78442	NA	NA	NA	NA
14	297	C	14_NAM_297_C	2019-02-01	28	22083	37091	6084	7383.5	NA	NA	0	0	NA	NA	NA	NA	NA	4523	344	6513.5	1186	143	9.82014	60	4.12034	5.39465	244	1646	1251	1705	1393	-15	-567	0	9	9	NA	NA	NA	672134	0.41958	0.694404	NA	NA	NA	NA
14	297	C	14_NAM_297_C	2019-02-02	29	26610	49256.5	4527	12165.5	NA	NA	0	0	NA	NA	NA	NA	NA	7346	2823	9729.5	3216	166	11.3996	70	4.80706	7.80016	573	1636	1233	1705	1398	-18	329	0	10	23	NA	NA	NA	1.19832e+06	0.421687	0.755023	NA	NA	NA	NA
14	297	C	14_NAM_297_C	2019-02-03	30	33997	59924	7387	10667.5	NA	NA	0	0	NA	NA	NA	NA	NA	9261	1915	11476	1746.5	191	13.1164	77	5.28777	7.9689	738	1629	1214	1705	1404	-19	165	0	7	25	NA	NA	NA	1.70757e+06	0.403141	0.806988	NA	NA	NA	NA
14	297	C	14_NAM_297_C	2019-02-04	31	45337	75221	11340	15297	NA	NA	0	0	NA	NA	NA	NA	NA	10930	1669	13670.5	2194.5	208	14.2838	76	5.2191	7.41995	811	1630	1195	1705	1402	-19	73	0	-1	17	NA	NA	NA	2.32727e+06	0.365385	0.799532	NA	NA	NA	NA
14	297	C	14_NAM_297_C	2019-02-05	32	60524	97760	15187	22539	NA	NA	0	0	NA	NA	NA	NA	NA	13603	2673	18611	4940.5	233	16.0007	92	6.31786	5.25619	715	1614	1186	1705	1418	-9	-96	0	16	25	NA	NA	NA	3.34656e+06	0.39485	0.730912	NA	NA	NA	NA
14	297	C	14_NAM_297_C	2019-02-06	33	77509	117439	16985	19679	NA	NA	0	0	NA	NA	NA	NA	NA	18282	4679	25861.5	7250.5	286	19.6403	123	8.4467	2.64194	483	1583	1178	1705	1463	-8	-232	0	31	53	NA	NA	NA	5.08979e+06	0.43007	0.70692	NA	NA	NA	NA
14	297	C	14_NAM_297_C	2019-02-07	34	94708	143743	17199	26304	NA	NA	0	0	NA	NA	NA	NA	NA	22949	4667	32004.5	6143	322	22.1125	130	8.9274	5.05033	1159	1582	1169	1711	1490	-9	676	0	7	36	NA	NA	NA	7.06248e+06	0.403727	0.717055	NA	NA	NA	NA
14	297	C	14_NAM_297_C	2019-02-08	35	112857	163402	18149	19658.5	NA	NA	0	0	NA	NA	NA	NA	NA	27560	4611	43474.5	11470	328	22.5245	168	11.537	3.18578	878	1538	1154	1705	1481	-15	-281	0	38	6	NA	NA	NA	9.25856e+06	0.512195	0.633935	NA	NA	NA	NA
14	297	C	14_NAM_297_C	2019-02-09	36	126823	182328	13966	18926	NA	NA	0	0	NA	NA	NA	NA	NA	37254	9694	55780	12305.5	403	27.675	225	15.4513	4.63306	1726	1498	1105	1722	1507	-49	848	0	57	75	NA	NA	NA	1.3267e+07	0.558313	0.667874	NA	NA	NA	NA
14	297	C	14_NAM_297_C	2019-02-10	37	159190	215196	32367	32868	NA	NA	0	0	NA	NA	NA	NA	NA	45601	8347	70780.5	15000.5	448	30.7652	236	16.2067	5.60953	2558	1495	1105	1730	1552	0	832	0	11	45	NA	NA	NA	1.81942e+07	0.526786	0.644259	NA	NA	NA	NA
14	297	C	14_NAM_297_C	2019-02-13	40	218525	262586	59335	47390.5	NA	NA	0	0	113.073	116	NA	NA	NA	83763	38162	118376	47595.5	406	27.881	415	28.499	14.4025	12064	1375	1088	1789	1493	-17	9506	0	179	-42	NA	NA	NA	3.91564e+07	1.02217	0.707601	NA	NA	NA	0.420404
14	297	C	14_NAM_297_C	2019-02-15	42	297517	338786	78992	76200.5	NA	NA	0	0	104.465	106	-8.60807	-10	NA	88978	5215	135204	16827.5	416	28.5677	474	32.5507	15.1082	13443	1322	1092	1795	1507	4	1379	0	59	10	NA	NA	NA	4.85332e+07	1.13942	0.658104	NA	NA	NA	0.380072
14	297	C	14_NAM_297_C	2019-02-17	44	439489	517440	141972	178653	NA	NA	0	0	102.649	106	-1.81575	0	NA	131149	42171	194494	59291	553	37.9758	526	36.1217	15.5739	20425	1302	1086	1827	1638	-6	6982	0	52	137	NA	NA	NA	8.69439e+07	0.951175	0.674307	NA	NA	NA	0.389044
14	297	C	14_NAM_297_C	2019-02-18	45	453512	536728	14023	19289	NA	NA	0	0	97.6199	101	-5.02933	-5	NA	131563	414	210523	16028.5	521	35.7783	573	39.3493	14.9784	19706	1251	1041	1823	1561	-45	-719	0	47	-32	NA	NA	NA	8.85989e+07	1.09981	0.624934	NA	NA	NA	0.310014
14	297	C	14_NAM_297_C	2019-02-20	47	568620	697832	115108	161104	NA	NA	0	0	96.3635	101	-1.25636	0	NA	173041	41478	283170	72647	597	40.9974	655	44.9804	10.761	18621	1164	1026	1818	1622	-15	-1085	0	82	76	NA	NA	NA	1.30485e+08	1.09715	0.611085	NA	NA	NA	0.320972
14	297	C	14_NAM_297_C	2019-02-22	49	670595	806946	101975	109114	NA	NA	0	0	95.0309	100	-1.33256	-1	0	205704	32663	328722	45552.5	635	43.6069	719	49.3754	9.17824	18880	1101	1012	1819	1646	-14	259	0	64	38	217.133	NA	NA	168450728	1.13228	0.625768	NA	NA	NA	0.348897
14	297	C	14_NAM_297_C	2019-02-26	53	862776	1106152	192181	299206	NA	NA	0	0	91.371	96	-3.65992	-4	NA	303170	97466	447839	119116	730	50.1308	820	56.3113	8.46555	25665	1012	917	1831	1646	-95	6785	0	101	95	NA	NA	NA	2.81602e+08	1.12329	0.676962	NA	NA	NA	0.317282
14	297	C	14_NAM_297_C	2019-02-28	55	944185	1230832	81409	124680	NA	NA	0	0	92.0414	96	0.670409	0	NA	375826	72656	539818	91979.5	767	52.6717	993	68.1916	7.81745	29380	903	890	1895	1656	-27	3715	0	173	37	NA	NA	NA	3.65187e+08	1.29465	0.696208	NA	NA	NA	0.310622
14	315	D	14_NAM_315_D	2019-01-25	21	6371	11203	NA	NA	NA	NA	0	0	NA	NA	NA	NA	NA	2780	NA	4945	NA	122	8.37803	66	4.53237	0.827338	23	1635	1267	1700	1388	NA	NA	0	NA	NA	NA	NA	NA	221896	0.540984	0.562184	NA	NA	NA	NA
14	315	D	14_NAM_315_D	2019-01-26	22	7995	15509	1624	4306	NA	NA	0	0	NA	NA	NA	NA	NA	3547	767	6817	1872	148	10.1635	61	4.18901	0.733014	26	1640	1269	1700	1416	2	3	0	-5	26	NA	NA	NA	317154	0.412162	0.520317	NA	NA	NA	NA
14	315	D	14_NAM_315_D	2019-01-27	23	10353	18849	2358	3340	NA	NA	0	0	NA	NA	NA	NA	NA	4252	705	9188	2371	168	11.537	69	4.73839	2.44591	104	1633	1261	1701	1428	-8	78	0	8	20	NA	NA	NA	432640	0.410714	0.462778	NA	NA	NA	NA
14	315	D	14_NAM_315_D	2019-01-28	24	13654	26174	3301	7325	NA	NA	0	0	NA	NA	NA	NA	NA	4805	553	10961.5	1773.5	182	12.4984	73	5.01308	3.32986	160	1633	1261	1705	1442	0	56	0	4	14	NA	NA	NA	561466	0.401099	0.438352	NA	NA	NA	NA
14	315	D	14_NAM_315_D	2019-01-29	25	19640	36695.5	5986	10521.5	NA	NA	0	0	NA	NA	NA	NA	NA	7427	2622	13038.5	2077	192	13.1851	84	5.76848	1.73691	129	1622	1260	1705	1451	-1	-31	0	11	10	NA	NA	NA	1.04084e+06	0.4375	0.569621	NA	NA	NA	NA
14	315	D	14_NAM_315_D	2019-01-30	26	25435	51740.5	5795	15045	NA	NA	0	0	NA	NA	NA	NA	NA	11431	4004	17391	4352.5	219	15.0392	101	6.93591	1.90709	218	1606	1245	1706	1463	-15	89	0	17	27	NA	NA	NA	1.82306e+06	0.461187	0.657294	NA	NA	NA	NA
14	315	D	14_NAM_315_D	2019-01-31	27	32537	65049	7102	13308.5	NA	NA	0	0	NA	NA	NA	NA	NA	15978	4547	21991.5	4600.5	259	17.7861	110	7.55396	2.22806	356	1597	1216	1706	1474	-29	138	0	9	40	NA	NA	NA	2.88211e+06	0.42471	0.726553	NA	NA	NA	NA
14	315	D	14_NAM_315_D	2019-02-01	28	43674	80277.5	11137	15228.5	NA	NA	0	0	NA	NA	NA	NA	NA	15695	-283	27421.5	5430	285	19.5716	127	8.72139	2.21727	348	1577	1196	1703	1480	-20	-8	0	17	26	NA	NA	NA	3.27999e+06	0.445614	0.572361	NA	NA	NA	NA
14	315	D	14_NAM_315_D	2019-02-02	29	56964	111910	13290	31633	NA	NA	0	0	NA	NA	NA	NA	NA	19171	3476	32500	5078.5	318	21.8378	136	9.33944	3.08278	591	1569	1171	1704	1488	-25	243	0	9	33	NA	NA	NA	4.57557e+06	0.427673	0.589877	NA	NA	NA	NA
14	315	D	14_NAM_315_D	2019-02-03	30	67941	128317	10977	16406.5	NA	NA	0	0	NA	NA	NA	NA	NA	22660	3489	37188	4688	320	21.9751	153	10.5069	4.15711	942	1560	1170	1712	1489	-1	351	0	17	2	NA	NA	NA	5.90644e+06	0.478125	0.609336	NA	NA	NA	NA
14	315	D	14_NAM_315_D	2019-02-04	31	84564	147682	16623	19365.5	NA	NA	0	0	NA	NA	NA	NA	NA	24615	1955	34604.5	-2583.5	314	21.5631	133	9.13342	3.46943	854	1576	1151	1708	1464	-19	-88	0	-20	-6	NA	NA	NA	7.15801e+06	0.423567	0.711324	NA	NA	NA	NA
14	315	D	14_NAM_315_D	2019-02-05	32	114711	180670	30147	32987	NA	NA	0	0	NA	NA	NA	NA	NA	32719	8104	49735.5	15131	359	24.6534	197	13.5285	7.3902	2418	1534	1116	1730	1474	-35	1564	0	64	45	NA	NA	NA	1.10816e+07	0.548747	0.65786	NA	NA	NA	NA
14	315	D	14_NAM_315_D	2019-02-06	33	136590	205224	21879	24554.5	NA	NA	0	0	NA	NA	NA	NA	NA	43830	11111	65675.5	15940	396	27.1942	268	18.4042	14.2916	6264	1496	1097	1763	1492	-19	3846	0	71	37	NA	NA	NA	1.61987e+07	0.676768	0.667372	NA	NA	NA	NA
14	315	D	14_NAM_315_D	2019-02-07	34	153545	234797	16955	29573	NA	NA	0	0	NA	NA	NA	NA	NA	48064	4234	77706	12030.5	454	31.1772	275	18.8849	18.8519	9061	1511	1083	1785	1536	-14	2797	0	7	58	NA	NA	NA	1.88338e+07	0.605727	0.618537	NA	NA	NA	NA
14	315	D	14_NAM_315_D	2019-02-08	35	187219	263750	33674	28952.5	NA	NA	0	0	NA	NA	NA	NA	NA	54724	6660	99262.5	21556.5	471	32.3447	312	21.4258	14.9971	8207	1479	1079	1790	1549	-4	-854	0	37	17	NA	NA	NA	2.36784e+07	0.66242	0.551306	NA	NA	NA	NA
14	315	D	14_NAM_315_D	2019-02-09	36	214836	278920	27617	15171	NA	NA	0	0	NA	NA	NA	NA	NA	62520	7796	110361	11098.5	464	31.864	353	24.2413	13.9843	8743	1436	1075	1788	1538	-4	536	0	41	-7	NA	NA	NA	2.89783e+07	0.760776	0.566504	NA	NA	NA	NA
14	315	D	14_NAM_315_D	2019-02-10	37	234247	301245	19411	22324.5	NA	NA	0	0	NA	NA	NA	NA	NA	74406	11886	124299	13938	466	32.0013	382	26.2328	12.284	9140	1410	1071	1791	1536	-4	397	0	29	2	NA	NA	NA	3.60118e+07	0.819742	0.598605	NA	NA	NA	NA
14	315	D	14_NAM_315_D	2019-02-13	40	292545	410741	58298	109496	NA	NA	0	0	113.976	117	NA	NA	NA	94375	19969	140690	16391.5	574	39.4179	364	24.9967	8.71735	8227	1418	1003	1781	1576	-68	-913	0	-18	108	NA	NA	NA	5.1045e+07	0.634146	0.670799	NA	NA	NA	0.474027
14	315	D	14_NAM_315_D	2019-02-15	42	406059	525622	113514	114881	NA	NA	0	0	105.126	108	-8.84943	-9	NA	118783	24408	167305	26614.5	596	40.9287	394	27.0569	6.19786	7362	1382	999	1775	1594	-4	-865	0	30	22	NA	NA	NA	7.56918e+07	0.661074	0.709979	NA	NA	NA	0.425352
14	315	D	14_NAM_315_D	2019-02-17	44	444913	635071	38854	109449	NA	NA	0	0	104.43	108	-0.69667	0	NA	124536	5753	182441	15136	674	46.2852	369	25.3401	8.29961	10336	1409	954	1777	1627	-45	2974	0	-25	78	NA	NA	NA	8.30678e+07	0.547478	0.68261	NA	NA	NA	0.430349
14	315	D	14_NAM_315_D	2019-02-18	45	435722	658558	-9191	23487.5	NA	NA	0	0	102.103	106	-2.32655	-2	NA	124411	-125	188274	5832.5	700	48.0706	398	27.3316	10.2226	12718	1388	947	1785	1646	-7	2382	0	29	26	NA	NA	NA	8.21228e+07	0.568571	0.660799	NA	NA	NA	0.454599
14	315	D	14_NAM_315_D	2019-02-20	47	562735	782254	127013	123696	NA	NA	0	0	95.9224	99	-6.18084	-7	NA	161488	37077	267142	78868	777	53.3584	571	39.2119	23.0209	37176	1351	942	1921	1718	-5	24458	0	173	77	NA	NA	NA	1.21141e+08	0.734878	0.604504	NA	NA	NA	0.448125
14	315	D	14_NAM_315_D	2019-02-22	49	672835	894815	110100	112560	NA	NA	0	0	93.309	97	-2.61343	-2	0	192741	31253	313716	46574.5	803	55.1439	633	43.4696	20.4767	39467	1294	926	1926	1728	-16	2291	0	62	26	230.149	NA	NA	1.58099e+08	0.788294	0.614381	NA	NA	NA	0.436989
14	315	D	14_NAM_315_D	2019-02-26	53	195288	570833	-477547	-323982	NA	NA	0	0	98.47	104	5.16096	7	NA	204048	11307	378186	64470.5	722	49.5814	658	45.1864	45.9132	93685	1303	974	1960	1695	48	54218	0	25	-81	NA	NA	NA	9.01717e+07	0.911357	0.539543	NA	NA	NA	0.412566
14	315	D	14_NAM_315_D	2019-02-28	55	538403	924107	343115	353274	NA	NA	0	0	95.5215	99	-2.94846	-5	NA	299813	95765	474021	95834.5	774	53.1524	827	56.792	33.7741	101259	1210	908	2036	1681	-66	7574	0	169	52	NA	NA	NA	2.19991e+08	1.06848	0.632489	NA	NA	NA	0.361565
14	329	C	14_NAM_329_C	2019-01-25	21	4483	8901.5	NA	NA	NA	NA	0	0	NA	NA	NA	NA	NA	2287	NA	3694.5	NA	78	5.35644	67	4.60105	0	0	1630	1265	1696	1342	NA	NA	0	NA	NA	NA	NA	NA	153127	0.858974	0.619028	NA	NA	NA	NA
14	329	C	14_NAM_329_C	2019-01-26	22	5392	11359.5	909	2458	NA	NA	0	0	NA	NA	NA	NA	NA	3347	1060	4525.5	831	81	5.56246	74	5.08175	2.86824	96	1628	1263	1701	1343	-2	96	0	7	3	NA	NA	NA	245771	0.91358	0.739587	NA	NA	NA	NA
14	329	C	14_NAM_329_C	2019-01-27	23	6516	15427.5	1124	4068	NA	NA	0	0	NA	NA	NA	NA	NA	4152	805	5825.5	1300	102	7.00458	71	4.87574	1.56551	65	1630	1263	1700	1364	0	-31	0	-3	21	NA	NA	NA	335157	0.696078	0.712729	NA	NA	NA	NA
14	329	C	14_NAM_329_C	2019-01-28	24	8890	21730.5	2374	6303	NA	NA	0	0	NA	NA	NA	NA	NA	6073	1921	8466	2640.5	141	9.6828	89	6.11184	8.97415	545	1618	1252	1706	1392	-11	480	0	18	39	NA	NA	NA	572604	0.631206	0.71734	NA	NA	NA	NA
14	329	C	14_NAM_329_C	2019-01-29	25	12043	27541	3153	5810.5	NA	NA	0	0	NA	NA	NA	NA	NA	7948	1875	13238	4772	172	11.8116	110	7.55396	5.18369	412	1598	1229	1707	1400	-23	-133	0	21	31	NA	NA	NA	872218	0.639535	0.600393	NA	NA	NA	NA
14	329	C	14_NAM_329_C	2019-01-30	26	17212	39754	5169	12213	NA	NA	0	0	NA	NA	NA	NA	NA	10036	2088	17120	3882	211	14.4899	109	7.48529	4.79275	481	1598	1194	1706	1404	-35	69	0	-1	39	NA	NA	NA	1.31667e+06	0.516588	0.586215	NA	NA	NA	NA
14	329	C	14_NAM_329_C	2019-01-31	27	23341	51745.5	6129	11991.5	NA	NA	0	0	NA	NA	NA	NA	NA	12271	2235	21133	4013	232	15.932	123	8.4467	3.89536	478	1584	1181	1706	1412	-13	-3	0	14	21	NA	NA	NA	1.87473e+06	0.530172	0.580656	NA	NA	NA	NA
14	329	C	14_NAM_329_C	2019-02-01	28	34317	63489.5	10976	11744	NA	NA	0	0	NA	NA	NA	NA	NA	11684	-587	24286.5	3153.5	246	16.8934	144	9.88882	2.12256	248	1560	1174	1703	1419	-7	-230	0	21	14	NA	NA	NA	2.16444e+06	0.585366	0.48109	NA	NA	NA	NA
14	329	C	14_NAM_329_C	2019-02-02	29	44485	88246	10168	24756.5	NA	NA	0	0	NA	NA	NA	NA	NA	15645	3961	28584	4297.5	272	18.6789	138	9.47678	1.7961	281	1566	1155	1703	1426	-19	33	0	-6	26	NA	NA	NA	3.29976e+06	0.507353	0.547334	NA	NA	NA	NA
14	329	C	14_NAM_329_C	2019-02-03	30	56935	98181	12450	9935	NA	NA	0	0	NA	NA	NA	NA	NA	18001	2356	33394.5	4810.5	273	18.7475	158	10.8502	1.5388	277	1546	1159	1703	1431	4	-4	0	20	1	NA	NA	NA	4.29523e+06	0.578755	0.539041	NA	NA	NA	NA
14	329	C	14_NAM_329_C	2019-02-04	31	75240	140042	18305	41861.5	NA	NA	0	0	NA	NA	NA	NA	NA	22355	4354	34301.5	907	287	19.709	142	9.75147	1.31514	294	1561	1156	1702	1442	-3	17	0	-16	14	NA	NA	NA	6.13196e+06	0.494774	0.651721	NA	NA	NA	NA
14	329	C	14_NAM_329_C	2019-02-05	32	102150	172647	26910	32604.5	NA	NA	0	0	NA	NA	NA	NA	NA	29037	6682	45190	10888.5	320	21.9751	168	11.537	0.8162	237	1536	1138	1703	1457	-18	-57	0	26	33	NA	NA	NA	9.28049e+06	0.525	0.642554	NA	NA	NA	NA
14	329	C	14_NAM_329_C	2019-02-06	33	126795	198904	24645	26257	NA	NA	0	0	NA	NA	NA	NA	NA	34894	5857	58033	12843	364	24.9967	189	12.9791	0.6792	237	1515	1115	1703	1478	-23	0	0	21	44	NA	NA	NA	1.24252e+07	0.519231	0.601279	NA	NA	NA	NA
14	329	C	14_NAM_329_C	2019-02-07	34	141831	231256	15036	32352	NA	NA	0	0	NA	NA	NA	NA	NA	41777	6883	66423.5	8390.5	421	28.9111	190	13.0477	0.737248	308	1514	1073	1703	1493	-42	71	0	1	57	NA	NA	NA	15733409	0.451306	0.628949	NA	NA	NA	NA
14	329	C	14_NAM_329_C	2019-02-08	35	177961	267398	36130	36142	NA	NA	0	0	NA	NA	NA	NA	NA	47388	5611	89001	22577.5	439	30.1472	242	16.6187	0.658395	312	1462	1060	1703	1498	-13	4	0	52	18	NA	NA	NA	1.99908e+07	0.551253	0.532443	NA	NA	NA	NA
14	329	C	14_NAM_329_C	2019-02-09	36	210050	306560	32089	39161.5	NA	NA	0	0	NA	NA	NA	NA	NA	55719	8331	107502	18501.5	484	33.2374	276	18.9536	0.588668	328	1428	1015	1703	1498	-45	16	0	34	45	NA	NA	NA	2.55367e+07	0.570248	0.518304	NA	NA	NA	NA
14	329	C	14_NAM_329_C	2019-02-10	37	248564	329852	38514	23292.5	NA	NA	0	0	NA	NA	NA	NA	NA	63859	8140	127256	19753	480	32.9627	308	21.1511	0.460389	294	1396	1033	1703	1512	18	-34	0	32	-4	NA	NA	NA	3.18377e+07	0.641667	0.501817	NA	NA	NA	NA
14	329	C	14_NAM_329_C	2019-02-13	40	338458	514574	89894	184722	NA	NA	0	0	114.335	118	NA	NA	NA	103265	39406	164502	37246	583	40.036	385	26.4389	3.30509	3413	1369	960	1753	1542	-73	3119	0	77	103	NA	NA	NA	6.00766e+07	0.660377	0.627745	NA	NA	NA	0.387851
14	329	C	14_NAM_329_C	2019-02-15	42	457148	585082	118690	70507.5	NA	NA	0	0	104.033	107	-10.3025	-11	NA	110935	7670	201012	36511	599	41.1347	484	33.2374	2.28692	2537	1299	948	1782	1546	-12	-876	0	99	16	NA	NA	NA	7.50062e+07	0.808013	0.551881	NA	NA	NA	0.266814
14	329	C	14_NAM_329_C	2019-02-17	44	562830	731320	105682	146238	NA	NA	0	0	103.078	107	-0.955194	0	NA	150158	39223	306600	105587	740	50.8175	598	41.0661	10.1759	15280	1242	892	1839	1631	-56	12743	0	114	141	NA	NA	NA	1.12652e+08	0.808108	0.489753	NA	NA	NA	0.284958
14	329	C	14_NAM_329_C	2019-02-18	45	632373	804434	69543	73114	NA	NA	0	0	99.9948	104	-3.08267	-3	NA	164945	14787	299502	-7097.5	722	49.5814	628	43.1262	10.3356	17048	1220	948	1847	1669	56	1768	0	30	-18	NA	NA	NA	1.31167e+08	0.869806	0.550731	NA	NA	NA	0.296019
14	329	C	14_NAM_329_C	2019-02-20	47	727846	899100	95473	94666	NA	NA	0	0	95.896	100	-4.09889	-4	NA	221866	56921	381294	81792	719	49.3754	765	52.5343	9.65222	21415	1092	870	1856	1588	-78	4367	0	137	-3	NA	NA	NA	1.89283e+08	1.06398	0.581876	NA	NA	NA	0.257294
14	329	C	14_NAM_329_C	2019-02-22	49	830241	1017117	102395	118017	NA	NA	0	0	93.6992	98	-2.1968	-2	0	281549	59683	438340	57045.5	784	53.8391	824	56.586	7.55073	21259	1038	866	1861	1649	-4	-156	0	59	65	226.499	NA	NA	256540583	1.05102	0.642308	NA	NA	NA	0.263487
14	329	C	14_NAM_329_C	2019-02-26	53	1077904	1.42481e+06	247663	407696	NA	NA	0	0	89.2598	94	-4.43932	-4	NA	422214	140665	634507	196168	904	62.0798	994	68.2603	6.5751	27761	876	857	1869	1760	-9	6502	0	170	120	NA	NA	NA	4.38352e+08	1.09956	0.665421	NA	NA	NA	0.268329
14	329	C	14_NAM_329_C	2019-02-28	55	910215	1383249	-167689	-41564.5	NA	NA	0	0	94.0666	98	4.80675	4	NA	447723	25509	649490	14983	934	64.14	995	68.329	13.8184	61868	951	783	1945	1716	-74	34107	0	1	30	NA	NA	NA	4.27151e+08	1.06531	0.689345	NA	NA	NA	0.288108
14	349	D	14_NAM_349_D	2019-01-25	21	7061	11939	NA	NA	NA	NA	0	0	NA	NA	NA	NA	NA	1799	NA	3216.5	NA	106	7.27927	44	3.02158	4.33574	78	1658	1255	1701	1360	NA	NA	0	NA	NA	NA	NA	NA	151170	0.415094	0.559304	NA	NA	NA	NA
14	349	D	14_NAM_349_D	2019-01-26	22	8951	16591	1890	4652	NA	NA	0	0	NA	NA	NA	NA	NA	2747	948	5512.5	2296	142	9.75147	52	3.57096	3.09428	85	1650	1253	1701	1394	-2	7	0	8	36	NA	NA	NA	259893	0.366197	0.498322	NA	NA	NA	NA
14	349	D	14_NAM_349_D	2019-01-27	23	11607	20734.5	2656	4143.5	NA	NA	0	0	NA	NA	NA	NA	NA	3815	1068	7446.5	1934	163	11.1936	56	3.84565	2.56881	98	1646	1244	1701	1406	-9	13	0	4	21	NA	NA	NA	411012	0.343558	0.512321	NA	NA	NA	NA
14	349	D	14_NAM_349_D	2019-01-28	24	15776	28113	4169	7378.5	NA	NA	0	0	NA	NA	NA	NA	NA	5420	1605	9731.5	2285	185	12.7044	68	4.66972	7.50923	407	1640	1242	1707	1426	-2	309	0	12	22	NA	NA	NA	680766	0.367568	0.556954	NA	NA	NA	NA
14	349	D	14_NAM_349_D	2019-01-29	25	19017	36358	3241	8245	NA	NA	0	0	NA	NA	NA	NA	NA	7355	1935	11271.5	1540	202	13.8718	72	4.94441	5.95513	438	1635	1243	1706	1444	1	31	0	4	17	NA	NA	NA	1.01427e+06	0.356436	0.652531	NA	NA	NA	NA
14	349	D	14_NAM_349_D	2019-01-30	26	28304	50529	9287	14171	NA	NA	0	0	NA	NA	NA	NA	NA	9542	2187	15131.5	3860	223	15.3139	89	6.11184	4.49591	429	1619	1236	1707	1458	-7	-9	0	17	21	NA	NA	NA	1.60533e+06	0.399103	0.630605	NA	NA	NA	NA
14	349	D	14_NAM_349_D	2019-01-31	27	36883	68801	8579	18272	NA	NA	0	0	NA	NA	NA	NA	NA	11813	2271	18798	3666.5	247	16.9621	96	6.59254	4.48658	530	1611	1224	1706	1470	-12	101	0	7	24	NA	NA	NA	2.26868e+06	0.388664	0.628418	NA	NA	NA	NA
14	349	D	14_NAM_349_D	2019-02-01	28	50692	83753	13809	14952	NA	NA	0	0	NA	NA	NA	NA	NA	12539	726	22954.5	4156.5	269	18.4729	110	7.55396	1.40362	176	1596	1212	1705	1480	-12	-354	0	14	22	NA	NA	NA	2.82314e+06	0.408922	0.546255	NA	NA	NA	NA
14	349	D	14_NAM_349_D	2019-02-02	29	69429	108408	18737	24655.5	NA	NA	0	0	NA	NA	NA	NA	NA	18471	5932	30357	7402.5	291	19.9837	129	8.85873	4.13621	764	1581	1200	1709	1490	-12	588	0	19	22	NA	NA	NA	4.86699e+06	0.443299	0.608459	NA	NA	NA	NA
14	349	D	14_NAM_349_D	2019-02-03	30	84297	126246	14868	17838	NA	NA	0	0	NA	NA	NA	NA	NA	22763	4292	35750	5393	305	20.9451	148	10.1635	6.38317	1453	1572	1191	1719	1495	-9	689	0	19	14	NA	NA	NA	6.609e+06	0.485246	0.636727	NA	NA	NA	NA
14	349	D	14_NAM_349_D	2019-02-04	31	102143	148276	17846	22029.5	NA	NA	0	0	NA	NA	NA	NA	NA	27703	4940	43869.5	8119.5	334	22.9366	149	10.2322	5.07887	1407	1570	1180	1718	1513	-11	-46	0	1	29	NA	NA	NA	8.85383e+06	0.446108	0.631487	NA	NA	NA	NA
14	349	D	14_NAM_349_D	2019-02-05	32	134752	184675	32609	36399	NA	NA	0	0	NA	NA	NA	NA	NA	39267	11564	63328	19458.5	379	26.0268	187	12.8417	6.4176	2520	1536	1158	1722	1536	-22	1113	0	38	45	NA	NA	NA	1.44144e+07	0.493404	0.620057	NA	NA	NA	NA
14	349	D	14_NAM_349_D	2019-02-06	33	166785	210934	32033	26258.5	NA	NA	0	0	NA	NA	NA	NA	NA	41062	1795	74330.5	11002.5	436	29.9411	223	15.3139	5.1751	2125	1523	1131	1745	1566	-27	-395	0	36	57	NA	NA	NA	1.67694e+07	0.511468	0.552425	NA	NA	NA	NA
14	349	D	14_NAM_349_D	2019-02-07	34	190186	265528	23401	54594	NA	NA	0	0	NA	NA	NA	NA	NA	53649	12587	90092.5	15762	484	33.2374	227	15.5886	9.0477	4854	1515	1100	1741	1583	-31	2729	0	4	48	NA	NA	NA	2.33965e+07	0.469008	0.595488	NA	NA	NA	NA
14	349	D	14_NAM_349_D	2019-02-08	35	228742	294238	38556	28710	NA	NA	0	0	NA	NA	NA	NA	NA	60927	7278	114752	24660	489	33.5808	296	20.327	11.0952	6760	1472	1099	1767	1587	-1	1906	0	69	5	NA	NA	NA	29139544	0.605317	0.530943	NA	NA	NA	NA
14	349	D	14_NAM_349_D	2019-02-09	36	261806	333311	33064	39073.5	NA	NA	0	0	NA	NA	NA	NA	NA	72615	11688	145056	30303	530	36.3963	340	23.3486	11.1203	8075	1442	1062	1781	1591	-37	1315	0	44	41	NA	NA	NA	3.71549e+07	0.641509	0.500601	NA	NA	NA	NA
14	349	D	14_NAM_349_D	2019-02-10	37	284070	363216	22264	29905.5	NA	NA	0	0	NA	NA	NA	NA	NA	81315	8700	168629	23573.5	531	36.465	422	28.9797	18.1356	14747	1430	1064	1851	1594	2	6672	0	82	1	NA	NA	NA	4.33394e+07	0.794727	0.482212	NA	NA	NA	NA
14	349	D	14_NAM_349_D	2019-02-13	40	376463	539343	92393	176126	NA	NA	0	0	109.086	112	NA	NA	NA	114035	32720	211890	43260.5	675	46.3538	460	31.5893	19.0994	21780	1392	995	1851	1669	-69	7033	0	38	144	NA	NA	NA	6.9968e+07	0.681481	0.538181	NA	NA	NA	0.401213
14	349	D	14_NAM_349_D	2019-02-15	42	512980	647198	136517	107855	NA	NA	0	0	100.773	103	-8.31356	-9	NA	151682	37647	245569	33679.5	675	46.3538	541	37.1517	14.7941	22440	1321	980	1861	1654	-15	660	0	81	0	NA	NA	NA	1.08639e+08	0.801481	0.617676	NA	NA	NA	0.364838
14	349	D	14_NAM_349_D	2019-02-17	44	599899	792468	86919	145270	NA	NA	0	0	99.3749	103	-1.39776	0	NA	169068	17386	266130	20560.5	727	49.9248	544	37.3578	13.6909	23147	1313	967	1856	1693	-13	707	0	3	52	NA	NA	NA	1.30948e+08	0.748281	0.635285	NA	NA	NA	0.372602
14	349	D	14_NAM_349_D	2019-02-18	45	567657	794320	-32242	1852	NA	NA	0	0	98.6133	102	-0.761597	-1	NA	226367	57299	349175	83045.5	768	52.7404	719	49.3754	30.6078	69286	1300	954	2018	1721	-13	46139	0	175	41	NA	NA	NA	1.70552e+08	0.936198	0.648291	NA	NA	NA	0.378158
14	349	D	14_NAM_349_D	2019-02-20	47	678370	874878	110713	80558	NA	NA	0	0	94.0711	98	-4.54218	-4	NA	270402	44035	427179	78004	775	53.2211	819	56.2426	35.5944	96248	1237	944	2055	1718	-10	26962	0	100	7	NA	NA	NA	222711794	1.05677	0.632995	NA	NA	NA	0.431284
14	349	D	14_NAM_349_D	2019-02-22	49	667950	980753	-10420	105874	NA	NA	0	0	93.6693	97	-0.401755	-1	0	314023	43621	493175	65996	839	57.6161	840	57.6848	30.9595	97220	1216	903	2055	1741	-41	972	0	21	64	232.325	NA	NA	2.56645e+08	1.00119	0.636737	NA	NA	NA	0.448188
14	349	D	14_NAM_349_D	2019-02-26	53	503943	1.10437e+06	-164007	123614	NA	NA	0	0	96.2551	101	2.5858	4	NA	287963	-26060	582264	89089	959	65.8568	804	55.2126	41.7078	120103	1252	830	2055	1788	-73	22883	0	-36	120	NA	NA	NA	2.04422e+08	0.838373	0.494557	NA	NA	NA	0.34166
14	349	D	14_NAM_349_D	2019-02-28	55	283965	850948	-219978	-253420	NA	NA	0	0	97.3169	101	1.06175	0	NA	271732	-16231	542444	-39820.5	754	51.7789	910	62.4918	38.7985	105428	1146	986	2055	1739	156	-14675	0	106	-205	NA	NA	NA	1.44802e+08	1.2069	0.500941	NA	NA	NA	0.396907
14	369	C	14_NAM_369_C	2019-01-25	21	5003	7987	NA	NA	NA	NA	0	0	NA	NA	NA	NA	NA	1640	NA	3937	NA	145	9.95749	42	2.88424	2.56098	42	1660	1275	1701	1419	NA	NA	0	NA	NA	NA	NA	NA	116000	0.289655	0.416561	NA	NA	NA	NA
14	369	C	14_NAM_369_C	2019-01-26	22	6230	11086.5	1227	3099.5	NA	NA	0	0	NA	NA	NA	NA	NA	3338	1698	5514.5	1577.5	161	11.0562	48	3.29627	1.91732	64	1654	1258	1701	1418	-17	22	0	6	16	NA	NA	NA	263470	0.298137	0.605313	NA	NA	NA	NA
14	369	C	14_NAM_369_C	2019-01-27	23	8252	14771.5	2022	3685	NA	NA	0	0	NA	NA	NA	NA	NA	4921	1583	7915.5	2401	181	12.4297	59	4.05167	0.75188	37	1642	1237	1700	1417	-21	-27	0	11	20	NA	NA	NA	447026	0.325967	0.621692	NA	NA	NA	NA
14	369	C	14_NAM_369_C	2019-01-28	24	9734	20206.5	1482	5435	NA	NA	0	0	NA	NA	NA	NA	NA	6541	1620	9060	1144.5	200	13.7345	58	3.983	13.7747	901	1649	1221	1706	1420	-16	864	0	-1	19	NA	NA	NA	645342	0.29	0.721965	NA	NA	NA	NA
14	369	C	14_NAM_369_C	2019-01-29	25	12524	25138.5	2790	4932	NA	NA	0	0	NA	NA	NA	NA	NA	7281	740	11007	1947	202	13.8718	69	4.73839	9.24324	673	1638	1212	1706	1413	-9	-228	0	11	2	NA	NA	NA	814822	0.341584	0.661488	NA	NA	NA	NA
14	369	C	14_NAM_369_C	2019-01-30	26	18296	33921	5772	8782.5	NA	NA	0	0	NA	NA	NA	NA	NA	9553	2272	14583.5	3576.5	216	14.8332	92	6.31786	6.97163	666	1616	1204	1707	1419	-8	-7	0	23	14	NA	NA	NA	1.29216e+06	0.425926	0.655055	NA	NA	NA	NA
14	369	C	14_NAM_369_C	2019-01-31	27	23544	46904	5248	12983	NA	NA	0	0	NA	NA	NA	NA	NA	12554	3001	18272	3688.5	243	16.6874	101	6.93591	6.93006	870	1606	1177	1706	1419	-27	204	0	9	27	NA	NA	NA	1.92629e+06	0.415638	0.687062	NA	NA	NA	NA
14	369	C	14_NAM_369_C	2019-02-01	28	33542	59480.5	9998	12576.5	NA	NA	0	0	NA	NA	NA	NA	NA	11423	-1131	20705.5	2433.5	219	15.0392	116	7.96599	1.8559	212	1589	1184	1704	1402	7	-658	0	15	-24	NA	NA	NA	2.09206e+06	0.52968	0.551689	NA	NA	NA	NA
14	369	C	14_NAM_369_C	2019-02-02	29	44719	75829	11177	16348.5	NA	NA	0	0	NA	NA	NA	NA	NA	15470	4047	25564.5	4859	247	16.9621	123	8.4467	2.09438	324	1581	1152	1703	1398	-32	112	0	7	28	NA	NA	NA	3.27142e+06	0.497976	0.605136	NA	NA	NA	NA
14	369	C	14_NAM_369_C	2019-02-03	30	52680	90500.5	7961	14671.5	NA	NA	0	0	NA	NA	NA	NA	NA	18998	3528	27440.5	1876	270	18.5415	118	8.10334	2.29498	436	1587	1135	1704	1404	-17	112	0	-5	23	NA	NA	NA	4.36044e+06	0.437037	0.692334	NA	NA	NA	NA
14	369	C	14_NAM_369_C	2019-02-04	31	67797	114478	15117	23977	NA	NA	0	0	NA	NA	NA	NA	NA	21312	2314	33253.5	5813	319	21.9065	127	8.72139	1.91911	409	1577	1111	1703	1429	-24	-27	0	9	49	NA	NA	NA	5.54919e+06	0.398119	0.640895	NA	NA	NA	NA
14	369	C	14_NAM_369_C	2019-02-05	32	89473	137250	21676	22772	NA	NA	0	0	NA	NA	NA	NA	NA	25850	4538	41807.5	8554	353	24.2413	157	10.7816	1.65184	427	1547	1099	1703	1451	-12	18	0	30	34	NA	NA	NA	7.73226e+06	0.444759	0.61831	NA	NA	NA	NA
14	369	C	14_NAM_369_C	2019-02-06	33	111528	159017	22055	21767.5	NA	NA	0	0	NA	NA	NA	NA	NA	31242	5392	50969.5	9162	385	26.4389	173	11.8803	1.14269	357	1531	1090	1703	1474	-9	-70	0	16	32	NA	NA	NA	1.04335e+07	0.449351	0.612955	NA	NA	NA	NA
14	369	C	14_NAM_369_C	2019-02-07	34	127117	185211	15589	26194	NA	NA	0	0	NA	NA	NA	NA	NA	39973	8731	58927	7957.5	426	29.2544	180	12.361	1.08573	434	1524	1077	1703	1502	-13	77	0	7	41	NA	NA	NA	1.42518e+07	0.422535	0.678348	NA	NA	NA	NA
14	369	C	14_NAM_369_C	2019-02-08	35	158110	223028	30993	37816.5	NA	NA	0	0	NA	NA	NA	NA	NA	45836	5863	70514	11587	450	30.9026	207	14.2152	0.940309	431	1497	1060	1703	1509	-17	-3	0	27	24	NA	NA	NA	1.82258e+07	0.46	0.650027	NA	NA	NA	NA
14	369	C	14_NAM_369_C	2019-02-09	36	197973	270899	39863	47871.5	NA	NA	0	0	NA	NA	NA	NA	NA	50167	4331	83199.5	12685.5	466	32.0013	231	15.8633	0.83521	419	1473	1059	1703	1524	-1	-12	0	24	16	NA	NA	NA	2.23214e+07	0.495708	0.602972	NA	NA	NA	NA
14	369	C	14_NAM_369_C	2019-02-10	37	234694	307750	36721	36850.5	NA	NA	0	0	NA	NA	NA	NA	NA	62460	12293	95245	12045.5	487	33.4434	253	17.3741	0.757285	473	1452	1047	1704	1533	-12	54	0	22	21	NA	NA	NA	3.02589e+07	0.519507	0.655782	NA	NA	NA	NA
14	369	C	14_NAM_369_C	2019-02-13	40	326413	432248	91719	124499	NA	NA	0	0	111.752	116	NA	NA	NA	88608	26148	126220	30974.5	535	36.7397	304	20.8764	0.0067714	6	1395	1050	1698	1584	3	-467	0	51	48	NA	NA	NA	5.0624e+07	0.568224	0.702015	NA	NA	NA	0.418555
14	369	C	14_NAM_369_C	2019-02-15	42	463950	577320	137537	145072	NA	NA	0	0	104.842	109	-6.91043	-7	NA	109695	21087	181216	54997	597	40.9974	369	25.3401	0.0264369	29	1331	1014	1699	1610	-36	23	0	65	62	NA	NA	NA	7.47175e+07	0.61809	0.605326	NA	NA	NA	0.325384
14	369	C	14_NAM_369_C	2019-02-17	44	552804	687923	88854	110603	NA	NA	0	0	102.554	107	-2.28737	-2	NA	143746	34051	229364	48147	637	43.7443	448	30.7652	0.0153048	22	1251	998	1698	1634	-16	-7	0	79	40	NA	NA	NA	1.06876e+08	0.703297	0.626717	NA	NA	NA	0.35683
14	369	C	14_NAM_369_C	2019-02-18	45	603551	746154	50747	58231	NA	NA	0	0	100.343	104	-2.21165	-3	NA	166369	22623	249486	20122	679	46.6285	495	33.9928	0.0114204	19	1205	1011	1699	1689	13	-3	0	47	42	NA	NA	NA	1.2925e+08	0.729013	0.666848	NA	NA	NA	0.334039
14	369	C	14_NAM_369_C	2019-02-20	47	759908	945860	156357	199706	NA	NA	0	0	95.5576	100	-4.78494	-4	NA	209368	42999	329970	80484.5	760	52.191	710	48.7574	6.11889	12811	1161	949	1870	1708	-62	12792	0	215	81	NA	NA	NA	182511743	0.934211	0.634506	NA	NA	NA	0.358861
14	369	C	14_NAM_369_C	2019-02-22	49	874347	1.07156e+06	114439	125703	NA	NA	0	0	93.9834	98	-1.57424	-2	0	246342	36974	419740	89770	754	51.7789	771	52.9464	5.96528	14695	1119	905	1889	1658	-44	1884	0	61	-6	222.085	NA	NA	2.30346e+08	1.02255	0.586892	NA	NA	NA	0.377988
14	369	C	14_NAM_369_C	2019-02-26	53	688581	1205681	-185766	134118	NA	NA	0	0	93.4468	98	-0.536529	0	NA	350699	104357	637012	217272	893	61.3244	968	66.4748	19.4845	68332	1088	804	2055	1696	-101	53637	0	197	139	NA	NA	NA	2.91013e+08	1.08399	0.550537	NA	NA	NA	0.240816
14	369	C	14_NAM_369_C	2019-02-28	55	913827	1.13947e+06	225246	-66213.5	NA	NA	0	0	97.196	101	3.74916	3	NA	401723	51024	711664	74651	840	57.6848	1192	81.8574	16.9766	68199	864	821	2055	1660	17	-133	0	224	-53	NA	NA	NA	3.84024e+08	1.41905	0.564484	NA	NA	NA	0.348894
14	383	D	14_NAM_383_D	2019-01-25	21	4196	7708	NA	NA	NA	NA	0	0	NA	NA	NA	NA	NA	1350	NA	2850	NA	85	5.83715	45	3.09026	0.296296	4	1656	1281	1700	1365	NA	NA	0	NA	NA	NA	NA	NA	87448.3	0.529412	0.473684	NA	NA	NA	NA
14	383	D	14_NAM_383_D	2019-01-26	22	5331	10778.5	1135	3070.5	NA	NA	0	0	NA	NA	NA	NA	NA	2512	1162	4423.5	1573.5	113	7.75997	51	3.50229	0.517516	13	1650	1250	1700	1362	-31	9	0	6	28	NA	NA	NA	183410	0.451327	0.567876	NA	NA	NA	NA
14	383	D	14_NAM_383_D	2019-01-27	23	6677	13507	1346	2728.5	NA	NA	0	0	NA	NA	NA	NA	NA	3724	1212	5875.5	1452	131	8.99608	56	3.84565	2.55102	95	1645	1229	1700	1359	-21	82	0	5	18	NA	NA	NA	304299	0.427481	0.633818	NA	NA	NA	NA
14	383	D	14_NAM_383_D	2019-01-28	24	8165	16975	1488	3468	NA	NA	0	0	NA	NA	NA	NA	NA	4611	887	6958.5	1083	147	10.0948	56	3.84565	9.43396	435	1650	1209	1705	1355	-20	340	0	0	16	NA	NA	NA	416652	0.380952	0.662643	NA	NA	NA	NA
14	383	D	14_NAM_383_D	2019-01-29	25	9774	21009.5	1609	4034.5	NA	NA	0	0	NA	NA	NA	NA	NA	5820	1209	8282.5	1324	153	10.5069	65	4.4637	7.1134	414	1642	1199	1706	1351	-10	-21	0	9	6	NA	NA	NA	575386	0.424837	0.702686	NA	NA	NA	NA
14	383	D	14_NAM_383_D	2019-01-30	26	16111	29044.5	6337	8035	NA	NA	0	0	NA	NA	NA	NA	NA	8710	2890	11492.5	3210	164	11.2623	89	6.11184	4.21355	367	1616	1189	1704	1352	-10	-47	0	24	11	NA	NA	NA	1.10555e+06	0.542683	0.757886	NA	NA	NA	NA
14	383	D	14_NAM_383_D	2019-01-31	27	19727	40237.5	3616	11193	NA	NA	0	0	NA	NA	NA	NA	NA	11266	2556	14789.5	3297	177	12.155	96	6.59254	5.87609	662	1610	1183	1705	1359	-6	295	0	7	13	NA	NA	NA	1.58234e+06	0.542373	0.761757	NA	NA	NA	NA
14	383	D	14_NAM_383_D	2019-02-01	28	28179	52469.5	8452	12232	NA	NA	0	0	NA	NA	NA	NA	NA	11438	172	19369	4579.5	203	13.9405	111	7.62263	4.04791	463	1593	1173	1703	1375	-10	-199	0	15	26	NA	NA	NA	1.92005e+06	0.546798	0.590531	NA	NA	NA	NA
14	383	D	14_NAM_383_D	2019-02-02	29	40309	67676	12130	15206.5	NA	NA	0	0	NA	NA	NA	NA	NA	13949	2511	24851.5	5482.5	240	16.4814	131	8.99608	4.0433	564	1573	1156	1703	1395	-17	101	0	20	37	NA	NA	NA	2.80055e+06	0.545833	0.561294	NA	NA	NA	NA
14	383	D	14_NAM_383_D	2019-02-03	30	50566	86416	10257	18740	NA	NA	0	0	NA	NA	NA	NA	NA	19133	5184	31247	6395.5	276	18.9536	155	10.6442	13.4375	2571	1584	1144	1738	1419	-12	2007	0	24	36	NA	NA	NA	4.30242e+06	0.561594	0.612315	NA	NA	NA	NA
14	383	D	14_NAM_383_D	2019-02-04	31	57323	100519	6757	14103	NA	NA	0	0	NA	NA	NA	NA	NA	22334	3201	39615	8368	314	21.5631	169	11.6056	21.765	4861	1595	1133	1763	1446	-11	2290	0	14	38	NA	NA	NA	5.34726e+06	0.538217	0.563776	NA	NA	NA	NA
14	383	D	14_NAM_383_D	2019-02-05	32	76489	120790	19166	20270.5	NA	NA	0	0	NA	NA	NA	NA	NA	28013	5679	49204	9589	360	24.722	216	14.8332	24.1102	6754	1563	1105	1778	1464	-28	1893	0	47	46	NA	NA	NA	7.74746e+06	0.6	0.569324	NA	NA	NA	NA
14	383	D	14_NAM_383_D	2019-02-06	33	97237	146928	20748	26138.5	NA	NA	0	0	NA	NA	NA	NA	NA	31404	3391	57637	8433	393	26.9882	232	15.932	25.7101	8074	1555	1087	1786	1479	-18	1320	0	16	33	NA	NA	NA	9.79266e+06	0.590331	0.544858	NA	NA	NA	NA
14	383	D	14_NAM_383_D	2019-02-07	34	112082	173317	14845	26389	NA	NA	0	0	NA	NA	NA	NA	NA	37304	5900	63673.5	6036.5	409	28.087	249	17.0994	22.7429	8484	1541	1075	1789	1483	-12	410	0	17	16	NA	NA	NA	1.24889e+07	0.608802	0.585864	NA	NA	NA	NA
14	383	D	14_NAM_383_D	2019-02-08	35	148786	221176	36704	47858.5	NA	NA	0	0	NA	NA	NA	NA	NA	44234	6930	76926	13252.5	428	29.3918	278	19.0909	20.2491	8957	1516	1054	1793	1481	-21	473	0	29	19	NA	NA	NA	1.70623e+07	0.649533	0.57502	NA	NA	NA	NA
14	383	D	14_NAM_383_D	2019-02-09	36	182566	261799	33780	40623.5	NA	NA	0	0	NA	NA	NA	NA	NA	52133	7899	90110.5	13184.5	469	32.2073	294	20.1897	16.0359	8360	1501	1049	1794	1517	-5	-597	0	16	41	NA	NA	NA	2.22753e+07	0.626866	0.578545	NA	NA	NA	NA
14	383	D	14_NAM_383_D	2019-02-10	37	206766	286572	24200	24773.5	NA	NA	0	0	NA	NA	NA	NA	NA	63380	11247	107788	17678	497	34.1302	318	21.8378	13.1319	8323	1478	1063	1795	1559	14	-37	0	24	28	NA	NA	NA	2.88199e+07	0.639839	0.588003	NA	NA	NA	NA
14	383	D	14_NAM_383_D	2019-02-13	40	245787	335498	39021	48925.5	NA	NA	0	0	115.086	119	NA	NA	NA	82242	18862	128599	20810.5	464	31.864	318	21.8378	2.38929	1965	1404	1096	1721	1559	33	-6358	0	0	-33	NA	NA	NA	4.0773e+07	0.685345	0.639523	NA	NA	NA	0.377981
14	383	D	14_NAM_383_D	2019-02-15	42	351081	466650	105294	131152	NA	NA	0	0	108.955	112	-6.13012	-7	NA	97813	15571	161956	33356.5	559	38.3878	385	26.4389	11.3298	11082	1396	1097	1780	1655	1	9117	0	67	95	NA	NA	NA	5.79562e+07	0.68873	0.60395	NA	NA	NA	0.344777
14	383	D	14_NAM_383_D	2019-02-17	44	395554	577674	44473	111024	NA	NA	0	0	107.782	112	-1.17336	0	NA	122626	24813	192465	30509.5	622	42.7142	449	30.8339	12.9777	15914	1383	1061	1831	1682	-36	4832	0	64	63	NA	NA	NA	7.71233e+07	0.721865	0.637134	NA	NA	NA	0.365323
14	383	D	14_NAM_383_D	2019-02-18	45	421073	619592	25519	41919	NA	NA	0	0	103.645	108	-4.13723	-4	NA	140652	18026	218420	25955.5	656	45.0491	522	35.847	11.4758	16141	1308	1052	1829	1707	-9	227	0	73	34	NA	NA	NA	9.12693e+07	0.795732	0.643951	NA	NA	NA	0.322418
14	383	D	14_NAM_383_D	2019-02-20	47	450040	642268	28967	22675.5	NA	NA	0	0	101.1	105	-2.54457	-3	NA	175586	34934	281444	63024	674	46.2852	616	42.3022	21.2899	37382	1295	1052	1910	1725	0	21241	0	94	18	NA	NA	NA	1.17792e+08	0.913947	0.623874	NA	NA	NA	0.358181
14	383	D	14_NAM_383_D	2019-02-22	49	518523	769683	68483	127415	NA	NA	0	0	98.3569	103	-2.74334	-2	1	184709	9123	338210	56765.5	723	49.6501	616	42.3022	20.4625	37796	1288	1017	1903	1739	-35	414	0	0	49	229.251	NA	NA	1.33006e+08	0.852006	0.546137	NA	NA	NA	0.387064
14	383	D	14_NAM_383_D	2019-02-26	53	632517	856918	113994	87234.5	NA	NA	0	0	95.2785	100	-3.07837	-3	NA	301547	116838	501110	162900	736	50.5428	855	58.7149	23.7333	71567	1113	1024	1967	1759	7	33771	0	239	13	NA	NA	NA	2.39823e+08	1.16168	0.601758	NA	NA	NA	0.348554
14	383	D	14_NAM_383_D	2019-02-28	55	503137	889623	-129380	32705.5	NA	NA	0	0	100.714	105	5.43536	5	NA	269875	-31672	420698	-80411.5	690	47.3839	829	56.9294	20.2049	54528	1134	1011	1962	1700	-13	-17039	0	-26	-46	NA	NA	NA	1.91428e+08	1.20145	0.641493	NA	NA	NA	0.3775
15	510	C	15_NAM_510_C	2019-01-25	21	5361	8904	NA	NA	NA	NA	0	0	NA	NA	NA	NA	NA	1075	NA	1338.5	NA	71	4.87574	29	1.9915	1.5814	17	1672	1296	1700	1366	NA	NA	0	NA	NA	NA	NA	NA	78710.3	0.408451	0.803138	NA	NA	NA	NA
15	510	C	15_NAM_510_C	2019-01-26	22	7100	13168.5	1739	4264.5	NA	NA	0	0	NA	NA	NA	NA	NA	1999	924	2325	986.5	92	6.31786	34	2.33486	8.65433	173	1668	1280	1701	1371	-16	156	0	5	21	NA	NA	NA	168439	0.369565	0.859785	NA	NA	NA	NA
15	510	C	15_NAM_510_C	2019-01-27	23	10524	19094	3424	5925.5	NA	NA	0	0	NA	NA	NA	NA	NA	3311	1312	4049.5	1724.5	110	7.55396	46	3.15893	2.6276	87	1655	1270	1700	1379	-10	-86	0	12	18	NA	NA	NA	339664	0.418182	0.817632	NA	NA	NA	NA
15	510	C	15_NAM_510_C	2019-01-28	24	12869	25571.5	2345	6477.5	NA	NA	0	0	NA	NA	NA	NA	NA	5012	1701	5696.5	1647	129	8.85873	54	3.70831	15.3033	767	1653	1254	1706	1382	-16	680	0	8	19	NA	NA	NA	568569	0.418605	0.879838	NA	NA	NA	NA
15	510	C	15_NAM_510_C	2019-01-29	25	17843	32764	4974	7192.5	NA	NA	0	0	NA	NA	NA	NA	NA	7097	2085	8162.5	2466	139	9.54546	75	5.15043	8.55291	607	1633	1245	1707	1383	-9	-160	0	21	10	NA	NA	NA	948001	0.539568	0.869464	NA	NA	NA	NA
15	510	C	15_NAM_510_C	2019-01-30	26	23655	46305.5	5812	13541.5	NA	NA	0	0	NA	NA	NA	NA	NA	8246	1149	9779.5	1617	170	11.6743	71	4.87574	9.3985	775	1636	1235	1706	1404	-10	168	0	-4	31	NA	NA	NA	1.26825e+06	0.417647	0.843192	NA	NA	NA	NA
15	510	C	15_NAM_510_C	2019-01-31	27	31466	62045	7811	15739.5	NA	NA	0	0	NA	NA	NA	NA	NA	8402	156	11879.5	2100	188	12.9104	88	6.04317	9.70007	815	1620	1225	1707	1412	-10	40	0	17	18	NA	NA	NA	1.4904e+06	0.468085	0.707269	NA	NA	NA	NA
15	510	C	15_NAM_510_C	2019-02-01	28	39121	77084	7655	15039	NA	NA	0	0	NA	NA	NA	NA	NA	8323	-79	13172.5	1293	208	14.2838	100	6.86723	6.88454	573	1604	1215	1703	1422	-10	-242	0	12	20	NA	NA	NA	1.64621e+06	0.480769	0.631847	NA	NA	NA	NA
15	510	C	15_NAM_510_C	2019-02-02	29	54354	96848.5	15233	19764.5	NA	NA	0	0	NA	NA	NA	NA	NA	16283	7960	24780.5	11608	270	18.5415	146	10.0262	11.0115	1793	1579	1163	1724	1432	-52	1220	0	46	62	NA	NA	NA	3.79621e+06	0.540741	0.657089	NA	NA	NA	NA
15	510	C	15_NAM_510_C	2019-02-03	30	72207	129448	17853	32599.5	NA	NA	0	0	NA	NA	NA	NA	NA	20733	4450	31762	6981.5	330	22.6619	166	11.3996	14.7735	3063	1573	1152	1738	1481	-11	1270	0	20	60	NA	NA	NA	5.57124e+06	0.50303	0.652761	NA	NA	NA	NA
15	510	C	15_NAM_510_C	2019-02-04	31	86108	164482	13901	35033.5	NA	NA	0	0	NA	NA	NA	NA	NA	27002	6269	46642.5	14880.5	396	27.1942	152	10.4382	19.0875	5154	1597	1125	1748	1520	-27	2091	0	-14	66	NA	NA	NA	7.92351e+06	0.383838	0.578914	NA	NA	NA	NA
15	510	C	15_NAM_510_C	2019-02-05	32	110513	181165	24405	16683.5	NA	NA	0	0	NA	NA	NA	NA	NA	39723	12721	57549	10906.5	417	28.6364	177	12.155	11.9956	4765	1574	1107	1750	1523	-18	-389	0	25	21	NA	NA	NA	1.32053e+07	0.42446	0.690247	NA	NA	NA	NA
15	510	C	15_NAM_510_C	2019-02-06	33	140883	212322	30370	31157.5	NA	NA	0	0	NA	NA	NA	NA	NA	42157	2434	54829.5	-2719.5	383	26.3015	190	13.0477	14.7615	6223	1563	1097	1752	1479	-10	1458	0	13	-34	NA	NA	NA	1.58234e+07	0.496084	0.768874	NA	NA	NA	NA
15	510	C	15_NAM_510_C	2019-02-07	34	158645	251176	17762	38853	NA	NA	0	0	NA	NA	NA	NA	NA	52649	10492	70656.5	15827	419	28.7737	229	15.726	38.3293	20180	1548	1090	1776	1508	-7	13957	0	39	36	NA	NA	NA	2.09702e+07	0.546539	0.74514	NA	NA	NA	NA
15	510	C	15_NAM_510_C	2019-02-08	35	176710	274796	18065	23621	NA	NA	0	0	NA	NA	NA	NA	NA	65007	12358	89858	19201.5	429	29.4604	269	18.4729	48.6086	31599	1547	1091	1815	1519	1	11419	0	40	10	NA	NA	NA	2.73269e+07	0.62704	0.723441	NA	NA	NA	NA
15	510	C	15_NAM_510_C	2019-02-09	36	215245	320560	38535	45764	NA	NA	0	0	NA	NA	NA	NA	NA	80583	15576	115818	25959.5	463	31.7953	321	22.0438	55.3578	44609	1532	1063	1852	1525	-28	13010	0	52	34	NA	NA	NA	3.73861e+07	0.693305	0.695776	NA	NA	NA	NA
15	510	C	15_NAM_510_C	2019-02-10	37	252209	369207	36964	48646.5	NA	NA	0	0	NA	NA	NA	NA	NA	96426	15843	143261	27443.5	489	33.5808	383	26.3015	52.2318	50365	1479	1047	1861	1535	-16	5756	0	62	26	NA	NA	NA	4.84255e+07	0.783231	0.673079	NA	NA	NA	NA
15	510	C	15_NAM_510_C	2019-02-13	40	378934	508928	126725	139721	NA	NA	0	0	103.4	105	NA	NA	NA	138894	42468	249506	106245	588	40.3793	500	34.3362	48.4773	67332	1390	1001	1889	1588	-46	16967	0	117	99	NA	NA	NA	8.54998e+07	0.85034	0.556676	NA	NA	NA	NA
15	510	C	15_NAM_510_C	2019-02-15	42	468155	669170	89221	160242	NA	NA	0	0	98.3853	100	-5.01502	-5	NA	176352	37458	292216	42709.5	695	47.7273	555	38.1131	48.2297	85054	1373	978	1927	1672	-23	17722	0	55	107	NA	NA	NA	1.20663e+08	0.798561	0.6035	NA	NA	NA	0.408524
15	510	C	15_NAM_510_C	2019-02-17	44	527064	767721	58909	98551	NA	NA	0	0	96.6959	98	-1.68939	-2	NA	211364	35012	299561	7345.5	720	49.4441	618	42.4395	53.8024	113719	1376	969	1993	1688	-9	28665	0	63	25	NA	NA	NA	1.53449e+08	0.858333	0.705579	NA	NA	NA	0.329807
15	510	C	15_NAM_510_C	2019-02-18	45	604390	854378	77326	86657.5	NA	NA	0	0	92.6496	95	-4.04633	-3	NA	227388	16024	304652	5090.5	726	49.8561	591	40.5854	49.4485	112440	1369	957	1959	1682	-12	-1279	0	-27	6	NA	NA	NA	1.76777e+08	0.81405	0.746387	NA	NA	NA	0.314971
15	510	C	15_NAM_510_C	2019-02-20	47	621055	931184	16665	76805.5	NA	NA	0	0	90.451	93	-2.19861	-2	NA	312635	85247	409907	105256	769	52.809	681	46.7659	56.1156	175437	1372	935	2052	1703	-22	62997	0	90	43	NA	NA	NA	2.46378e+08	0.885566	0.762697	NA	NA	NA	0.416708
15	510	C	15_NAM_510_C	2019-02-22	49	728077	1.03051e+06	107022	99330.5	NA	NA	0	0	87.7455	91	-2.70549	-2	1	380448	67813	471179	61272	835	57.3414	708	48.62	56.5029	214964	1348	912	2055	1746	-23	39527	0	27	66	228.269	NA	NA	324626494	0.847904	0.807438	NA	NA	NA	0.374896
15	510	C	15_NAM_510_C	2019-02-26	53	718227	1.06711e+06	-9850	36591	9279	9103	1	1	85.053	89	-2.69252	-2	NA	355084	-25364	602594	131415	780	53.5644	1094	75.1275	41.8371	148557	941	909	2034	1688	-3	-66407	11.0235	386	-55	NA	13	86	3.00928e+08	1.40256	0.589259	1	NA	NA	0.341313
15	510	C	15_NAM_510_C	2019-02-28	55	536224	890691	-182003	-176414	21311	20775	1	5	92.67	96	7.61702	7	NA	356821	1737	657080	54485.5	717	49.2381	1361	93.4631	39.5414	141092	688	934	2048	1650	25	-7465	24.4104	267	-63	NA	34	82	2.6129e+08	1.89819	0.543041	2	12.551	13.6449	0.338867
15	512	D	15_NAM_512_D	2019-01-25	21	5790	9923.5	NA	NA	NA	NA	0	0	NA	NA	NA	NA	NA	706	NA	840	NA	53	3.63963	25	1.71681	8.07365	57	1677	1262	1701	1314	NA	NA	0	NA	NA	NA	NA	NA	53721	0.471698	0.840476	NA	NA	NA	NA
15	512	D	15_NAM_512_D	2019-01-26	22	7283	14030.5	1493	4107	NA	NA	0	0	NA	NA	NA	NA	NA	1365	659	1419	579	55	3.77698	32	2.19751	5.86081	80	1670	1262	1701	1316	0	23	0	7	2	NA	NA	NA	116490	0.581818	0.961945	NA	NA	NA	NA
15	512	D	15_NAM_512_D	2019-01-27	23	10466	19678.5	3183	5648	NA	NA	0	0	NA	NA	NA	NA	NA	2207	842	2361.5	942.5	67	4.60105	43	2.95291	4.03262	89	1658	1266	1700	1332	4	9	0	11	12	NA	NA	NA	225784	0.641791	0.934575	NA	NA	NA	NA
15	512	D	15_NAM_512_D	2019-01-28	24	12958	27544.5	2492	7866	NA	NA	0	0	NA	NA	NA	NA	NA	4224	2017	5328.5	2967	137	9.40811	53	3.63963	17.3059	731	1653	1234	1705	1370	-32	642	0	10	70	NA	NA	NA	480831	0.386861	0.792718	NA	NA	NA	NA
15	512	D	15_NAM_512_D	2019-01-29	25	18262	34637.5	5304	7093	NA	NA	0	0	NA	NA	NA	NA	NA	6063	1839	7440.5	2112	161	11.0562	61	4.18901	12.3206	747	1646	1241	1706	1401	7	16	0	8	24	NA	NA	NA	819335	0.378882	0.814865	NA	NA	NA	NA
15	512	D	15_NAM_512_D	2019-01-30	26	24816	47702	6554	13064.5	NA	NA	0	0	NA	NA	NA	NA	NA	8265	2202	11161.5	3721	200	13.7345	72	4.94441	9.89716	818	1634	1226	1705	1425	-15	71	0	11	39	NA	NA	NA	1.30199e+06	0.36	0.740492	NA	NA	NA	NA
15	512	D	15_NAM_512_D	2019-01-31	27	33145	65917.5	8329	18215.5	NA	NA	0	0	NA	NA	NA	NA	NA	10812	2547	17262.5	6101	253	17.3741	84	5.76848	8.12061	878	1622	1186	1705	1438	-40	60	0	12	53	NA	NA	NA	1.96841e+06	0.332016	0.626329	NA	NA	NA	NA
15	512	D	15_NAM_512_D	2019-02-01	28	41201	78520	8056	12602.5	NA	NA	0	0	NA	NA	NA	NA	NA	10589	-223	21257.5	3995	267	18.3355	96	6.59254	6.24233	661	1607	1170	1702	1436	-16	-217	0	12	14	NA	NA	NA	2.14936e+06	0.359551	0.49813	NA	NA	NA	NA
15	512	D	15_NAM_512_D	2019-02-02	29	56456	99605.5	15255	21085.5	NA	NA	0	0	NA	NA	NA	NA	NA	14752	4163	29630.5	8373	307	21.0824	129	8.85873	5.35521	790	1575	1151	1703	1457	-19	129	0	33	40	NA	NA	NA	3.50514e+06	0.420195	0.497865	NA	NA	NA	NA
15	512	D	15_NAM_512_D	2019-02-03	30	78375	130530	21919	30924.5	NA	NA	0	0	NA	NA	NA	NA	NA	20087	5335	37907	8276.5	380	26.0955	137	9.40811	7.73635	1554	1578	1083	1714	1462	-68	764	0	8	73	NA	NA	NA	5.62346e+06	0.360526	0.529902	NA	NA	NA	NA
15	512	D	15_NAM_512_D	2019-02-04	31	90321	158740	11946	28210	NA	NA	0	0	NA	NA	NA	NA	NA	23295	3208	44501.5	6594.5	408	28.0183	158	10.8502	22.5499	5253	1603	1052	1760	1459	-31	3699	0	21	28	NA	NA	NA	7.00095e+06	0.387255	0.523466	NA	NA	NA	NA
15	512	D	15_NAM_512_D	2019-02-05	32	107146	171052	16825	12312.5	NA	NA	0	0	NA	NA	NA	NA	NA	27517	4222	48119	3617.5	410	28.1557	155	10.6442	12.1416	3341	1581	1065	1735	1474	13	-1912	0	-3	2	NA	NA	NA	9.00718e+06	0.378049	0.571853	NA	NA	NA	NA
15	512	D	15_NAM_512_D	2019-02-06	33	141790	203724	34644	32672	NA	NA	0	0	NA	NA	NA	NA	NA	34460	6943	53991	5872	420	28.8424	165	11.3309	7.36506	2538	1557	1060	1721	1479	-5	-803	0	10	10	NA	NA	NA	1.29759e+07	0.392857	0.638255	NA	NA	NA	NA
15	512	D	15_NAM_512_D	2019-02-07	34	165294	237442	23504	33717.5	NA	NA	0	0	NA	NA	NA	NA	NA	43903	9443	64428	10437	432	29.6665	215	14.7646	14.9238	6552	1537	1043	1751	1474	-17	4014	0	50	12	NA	NA	NA	1.78494e+07	0.497685	0.681427	NA	NA	NA	NA
15	512	D	15_NAM_512_D	2019-02-08	35	184953	273191	19659	35749	NA	NA	0	0	NA	NA	NA	NA	NA	54972	11069	79352	14924	475	32.6194	247	16.9621	32.3001	17756	1568	1008	1814	1482	-35	11204	0	32	43	NA	NA	NA	2.36413e+07	0.52	0.692761	NA	NA	NA	NA
15	512	D	15_NAM_512_D	2019-02-09	36	212950	312230	27997	39038.5	NA	NA	0	0	NA	NA	NA	NA	NA	72056	17084	93573.5	14221.5	493	33.8555	281	19.2969	37.1697	26783	1559	994	1839	1486	-14	9027	0	34	18	NA	NA	NA	3.32513e+07	0.56998	0.770047	NA	NA	NA	NA
15	512	D	15_NAM_512_D	2019-02-10	37	230201	351180	17251	38950.5	NA	NA	0	0	NA	NA	NA	NA	NA	79250	7194	100306	6732.5	495	33.9928	294	20.1897	39.1823	31052	1558	996	1851	1490	2	4269	0	13	2	NA	NA	NA	3.80236e+07	0.593939	0.790082	NA	NA	NA	NA
15	512	D	15_NAM_512_D	2019-02-13	40	314582	472678	84381	121498	NA	NA	0	0	105.444	107	NA	NA	NA	107362	28112	158394	58088.5	535	36.7397	395	27.1256	37.9781	40774	1472	986	1866	1520	-10	9722	0	101	40	NA	NA	NA	6.02168e+07	0.738318	0.677814	NA	NA	NA	NA
15	512	D	15_NAM_512_D	2019-02-15	42	319703	571422	5121	98745	NA	NA	0	0	101.822	104	-3.62202	-3	NA	104566	-2796	178534	20139	641	44.019	359	24.6534	46.1144	48220	1540	968	1898	1608	-18	7446	0	-36	106	NA	NA	NA	5.9124e+07	0.560062	0.585694	NA	NA	NA	0.320636
15	512	D	15_NAM_512_D	2019-02-17	44	371494	632510	51791	61088	NA	NA	0	0	98.0963	100	-3.7257	-4	NA	141395	36829	210010	31476	748	51.3669	374	25.6835	55.6844	78735	1548	897	1921	1644	-71	30515	0	15	107	NA	NA	NA	8.61807e+07	0.5	0.673279	NA	NA	NA	0.209867
15	512	D	15_NAM_512_D	2019-02-18	45	460632	713438	89138	80928	NA	NA	0	0	94.29	96	-3.80631	-4	NA	148916	7521	217909	7899.5	731	50.1995	401	27.5376	48.749	72595	1506	932	1906	1662	35	-6140	0	27	-17	NA	NA	NA	1.01069e+08	0.548564	0.683386	NA	NA	NA	0.201596
15	512	D	15_NAM_512_D	2019-02-20	47	497527	818734	36895	105296	NA	NA	0	0	94.5845	97	0.294531	1	NA	187286	38370	281611	63702	820	56.3113	440	30.2158	51.0994	95702	1494	892	1933	1711	-40	23107	0	39	89	NA	NA	NA	1.32103e+08	0.536585	0.665052	NA	NA	NA	0.280907
15	512	D	15_NAM_512_D	2019-02-22	49	557477	890508	59950	71773.5	NA	NA	0	0	91.5891	95	-2.99538	-2	1	218425	31139	368156	86545	798	54.8005	567	38.9372	52.347	114339	1372	902	1938	1699	10	18637	0	127	-22	229.915	NA	NA	1.63086e+08	0.710526	0.593295	NA	NA	NA	0.267324
15	512	D	15_NAM_512_D	2019-02-26	53	631660	981370	74183	90863	12789	11403	1	4	86.8565	91	-4.73261	-4	NA	278768	60343	606330	238174	729	50.0621	1061	72.8614	42.0335	117176	890	922	1950	1650	20	2837	30.784	494	-69	NA	25	80	2.21557e+08	1.45542	0.459762	1	19.0654	18.3114	0.279928
15	512	D	15_NAM_512_D	2019-02-28	55	658629	983140	26969	1769.5	29016	27168	1	8	91.587	95	4.73051	4	NA	328504	49736	714258	107928	744	51.0922	1347	92.5016	38.5937	126782	618	894	1964	1637	-28	9606	33.694	286	15	NA	58	79	266600578	1.81048	0.459923	2	16.3866	16.5475	0.255533
15	531	C	15_NAM_531_C	2019-01-25	21	6169	10844.5	NA	NA	NA	NA	0	0	NA	NA	NA	NA	NA	2070	NA	2469	NA	84	5.76848	42	2.88424	4.54106	94	1662	1274	1703	1357	NA	NA	0	NA	NA	NA	NA	NA	162584	0.5	0.838396	NA	NA	NA	NA
15	531	C	15_NAM_531_C	2019-01-26	22	7894	15717.5	1725	4873	NA	NA	0	0	NA	NA	NA	NA	NA	3381	1311	4049	1580	115	7.89732	47	3.2276	4.88021	165	1656	1249	1702	1363	-25	71	0	5	31	NA	NA	NA	300396	0.408696	0.835021	NA	NA	NA	NA
15	531	C	15_NAM_531_C	2019-01-28	24	13565	29221.5	5671	13504	NA	NA	0	0	NA	NA	NA	NA	NA	6281	2900	10465	6416	180	12.361	67	4.60105	13.4214	843	1642	1209	1708	1388	-40	678	0	20	65	NA	NA	NA	731541	0.372222	0.600191	NA	NA	NA	NA
15	531	C	15_NAM_531_C	2019-01-29	25	18753	36843	5188	7621.5	NA	NA	0	0	NA	NA	NA	NA	NA	8890	2609	14672	4207	207	14.2152	84	5.76848	9.47132	842	1625	1196	1708	1402	-13	-1	0	17	27	NA	NA	NA	1.21741e+06	0.405797	0.605916	NA	NA	NA	NA
15	531	C	15_NAM_531_C	2019-01-30	26	26509	49985.5	7756	13142.5	NA	NA	0	0	NA	NA	NA	NA	NA	9827	937	18215	3543	243	16.6874	88	6.04317	8.16119	802	1620	1185	1707	1427	-11	-40	0	4	36	NA	NA	NA	1.59999e+06	0.36214	0.5395	NA	NA	NA	NA
15	531	C	15_NAM_531_C	2019-01-31	27	34938	66420.5	8429	16435	NA	NA	0	0	NA	NA	NA	NA	NA	12944	3117	25281.5	7066.5	302	20.739	106	7.27927	6.60538	855	1602	1166	1707	1467	-19	53	0	18	59	NA	NA	NA	2.41945e+06	0.350993	0.511995	NA	NA	NA	NA
15	531	C	15_NAM_531_C	2019-02-01	28	45292	87593.5	10354	21173	NA	NA	0	0	NA	NA	NA	NA	NA	14669	1725	27488.5	2207	304	20.8764	111	7.62263	3.02679	444	1595	1153	1705	1456	-13	-411	0	5	2	NA	NA	NA	3.12184e+06	0.365132	0.533641	NA	NA	NA	NA
15	531	C	15_NAM_531_C	2019-02-02	29	66322	110166	21030	22573	NA	NA	0	0	NA	NA	NA	NA	NA	20275	5606	33334.5	5846	331	22.7305	127	8.72139	1.86436	378	1579	1143	1705	1473	-10	-66	0	16	27	NA	NA	NA	5.22143e+06	0.383686	0.608229	NA	NA	NA	NA
15	531	C	15_NAM_531_C	2019-02-03	30	83583	144306	17261	34140	NA	NA	0	0	NA	NA	NA	NA	NA	25250	4975	43286.5	9952	382	26.2328	159	10.9189	4.67327	1180	1576	1125	1734	1506	-18	802	0	32	51	NA	NA	NA	7.29996e+06	0.41623	0.583323	NA	NA	NA	NA
15	531	C	15_NAM_531_C	2019-02-04	31	94758	177914	11175	33608	NA	NA	0	0	NA	NA	NA	NA	NA	39412	14162	58324.5	15038	357	24.516	220	15.1079	35.3243	13922	1562	1106	1781	1462	-19	12742	0	61	-25	NA	NA	NA	1.21321e+07	0.616246	0.675737	NA	NA	NA	NA
15	531	C	15_NAM_531_C	2019-02-05	32	113585	197547	18827	19632.5	NA	NA	0	0	NA	NA	NA	NA	NA	52462	13050	78851.5	20527	368	25.2714	298	20.4644	45.187	23706	1527	1100	1824	1467	-6	9784	0	78	11	NA	NA	NA	1.76809e+07	0.809783	0.665327	NA	NA	NA	NA
15	531	C	15_NAM_531_C	2019-02-06	33	142923	241454	29338	43907	NA	NA	0	0	NA	NA	NA	NA	NA	56622	4160	82665.5	3814	391	26.8509	293	20.121	43.1811	24450	1538	1080	1830	1470	-20	744	0	-5	23	NA	NA	NA	2.1406e+07	0.749361	0.684953	NA	NA	NA	NA
15	531	C	15_NAM_531_C	2019-02-07	34	173586	283072	30663	41618	NA	NA	0	0	NA	NA	NA	NA	NA	66094	9472	98000.5	15335	450	30.9026	321	22.0438	39.2971	25973	1519	1032	1839	1481	-48	1523	0	28	59	NA	NA	NA	2.75372e+07	0.713333	0.674425	NA	NA	NA	NA
15	531	C	15_NAM_531_C	2019-02-08	35	204448	329336	30862	46264.5	NA	NA	0	0	NA	NA	NA	NA	NA	73883	7789	104260	6259	505	34.6795	310	21.2884	42.7121	31557	1542	998	1851	1502	-34	5584	0	-11	55	NA	NA	NA	3.34069e+07	0.613861	0.708645	NA	NA	NA	NA
15	531	C	15_NAM_531_C	2019-02-09	36	242342	349529	37894	20192.5	NA	NA	0	0	NA	NA	NA	NA	NA	98820	24937	132928	28669	564	38.7312	355	24.3787	40.2206	39746	1504	965	1858	1528	-33	8189	0	45	59	NA	NA	NA	4.86474e+07	0.629433	0.743407	NA	NA	NA	NA
15	531	C	15_NAM_531_C	2019-02-10	37	284020	393560	41678	44031	NA	NA	0	0	NA	NA	NA	NA	NA	123377	24557	164261	31332.5	639	43.8816	357	24.516	40.1015	49476	1508	926	1864	1564	-39	9730	0	2	75	NA	NA	NA	6.5752e+07	0.558685	0.751103	NA	NA	NA	NA
15	531	C	15_NAM_531_C	2019-02-13	40	404298	564172	120278	170612	NA	NA	0	0	103.584	106	NA	NA	NA	199942	76565	274729	110468	750	51.5043	512	35.1602	40.2452	80467	1420	885	1931	1634	-41	30991	0	155	111	NA	NA	NA	1.27132e+08	0.682667	0.727779	NA	NA	NA	NA
15	531	C	15_NAM_531_C	2019-02-15	42	405937	652739	1639	88566.5	NA	NA	0	0	102.257	105	-1.32795	-1	NA	204896	4954	250802	-23926.5	622	42.7142	518	35.5723	55.4755	113667	1454	903	1971	1524	18	33200	0	6	-128	NA	NA	NA	1.30546e+08	0.832797	0.816962	NA	NA	NA	0.273975
15	531	C	15_NAM_531_C	2019-02-17	44	511431	801973	105494	149234	NA	NA	0	0	97.9719	102	-4.28468	-3	NA	227386	22490	272027	21224.5	664	45.5984	516	35.4349	60.8054	138263	1479	935	1994	1598	32	24596	0	-2	42	NA	NA	NA	162613743	0.777108	0.835895	NA	NA	NA	0.280051
15	531	C	15_NAM_531_C	2019-02-18	45	563054	797828	51623	-4144.5	NA	NA	0	0	94.2169	98	-3.75493	-4	NA	249673	22287	306526	34499	710	48.7574	528	36.259	62.0055	154811	1458	924	1985	1633	-11	16548	0	12	46	NA	NA	NA	1.87347e+08	0.743662	0.814525	NA	NA	NA	0.171457
15	531	C	15_NAM_531_C	2019-02-20	47	594994	917343	31940	119514	NA	NA	0	0	92.1812	95	-2.03575	-3	NA	303132	53459	387934	81407.5	810	55.6246	590	40.5167	56.7274	171959	1423	823	2012	1632	-101	17148	0	62	100	NA	NA	NA	2.33823e+08	0.728395	0.781402	NA	NA	NA	0.217808
15	531	C	15_NAM_531_C	2019-02-22	49	535946	882305	-59048	-35038	NA	NA	0	0	91.4266	95	-0.754607	0	1	344535	41403	425100	37166	799	54.8692	723	49.6501	58.5601	201760	1333	848	2055	1646	25	29801	0	133	-11	228.805	NA	NA	2.52228e+08	0.904881	0.810481	NA	NA	NA	0.262513
15	531	C	15_NAM_531_C	2019-02-26	53	373539	706508	-162407	-175798	18312	17883	1	4	92.6824	96	1.25583	1	NA	379913	35378	622296	197196	744	51.0922	1278	87.7633	56.5627	214889	778	924	2055	1667	76	13129	19.5928	555	-55	NA	31	84	2.32195e+08	1.71774	0.610502	1	10.3597	10.5893	0.284771
15	531	C	15_NAM_531_C	2019-02-28	55	627405	886852	253866	180344	24875	23062	1	7	93.1762	96	0.493807	0	NA	399183	19270	740856	118560	734	50.4055	1422	97.6521	37.2676	148766	612	851	2033	1584	-73	-66123	45.4259	144	-10	NA	48	77	3.16188e+08	1.93733	0.538813	2	23.8289	21.2438	0.25143
15	556	D	15_NAM_556_D	2019-01-25	21	4235	6928	NA	NA	NA	NA	0	0	NA	NA	NA	NA	NA	1581	NA	2163	NA	87	5.97449	35	2.40353	2.46679	39	1667	1296	1701	1382	NA	NA	0	NA	NA	NA	NA	NA	102887	0.402299	0.730929	NA	NA	NA	NA
15	556	D	15_NAM_556_D	2019-01-26	22	5233	10288.5	998	3360.5	NA	NA	0	0	NA	NA	NA	NA	NA	1938	357	2525	362	105	7.2106	32	2.19751	8.61713	167	1670	1284	1701	1388	-12	128	0	-3	18	NA	NA	NA	140194	0.304762	0.767525	NA	NA	NA	NA
15	556	D	15_NAM_556_D	2019-01-27	23	7510	15635	2277	5346.5	NA	NA	0	0	NA	NA	NA	NA	NA	2938	1000	4284.5	1759.5	141	9.6828	39	2.67822	23.8257	700	1669	1254	1707	1394	-30	533	0	7	36	NA	NA	NA	254608	0.276596	0.685728	NA	NA	NA	NA
15	556	D	15_NAM_556_D	2019-01-28	24	9481	20902	1971	5267	NA	NA	0	0	NA	NA	NA	NA	NA	4679	1741	6569.5	2285	175	12.0177	46	3.15893	18.5082	866	1662	1233	1707	1407	-21	166	0	7	34	NA	NA	NA	455596	0.262857	0.712231	NA	NA	NA	NA
15	556	D	15_NAM_556_D	2019-01-29	25	12574	25092	3093	4190	NA	NA	0	0	NA	NA	NA	NA	NA	7137	2458	9798	3228.5	186	12.7731	63	4.32636	8.58904	613	1644	1222	1706	1407	-11	-253	0	17	11	NA	NA	NA	800299	0.33871	0.728414	NA	NA	NA	NA
15	556	D	15_NAM_556_D	2019-01-30	26	17485	34076	4911	8984	NA	NA	0	0	NA	NA	NA	NA	NA	8674	1537	12564.5	2766.5	226	15.5199	68	4.66972	9.08462	788	1640	1200	1707	1425	-22	175	0	5	40	NA	NA	NA	1.14697e+06	0.300885	0.690358	NA	NA	NA	NA
15	556	D	15_NAM_556_D	2019-01-31	27	21663	46018.5	4178	11942.5	NA	NA	0	0	NA	NA	NA	NA	NA	10182	1508	16086.5	3522	253	17.3741	81	5.56246	6.87488	700	1626	1186	1706	1438	-14	-88	0	13	27	NA	NA	NA	1.49862e+06	0.320158	0.632953	NA	NA	NA	NA
15	556	D	15_NAM_556_D	2019-02-01	28	28395	54773	6732	8754.5	NA	NA	0	0	NA	NA	NA	NA	NA	10216	34	19960.5	3874	266	18.2668	104	7.14192	3.12255	319	1601	1178	1704	1443	-8	-381	0	23	13	NA	NA	NA	1.72148e+06	0.390977	0.511811	NA	NA	NA	NA
15	556	D	15_NAM_556_D	2019-02-02	29	41059	74209.5	12664	19436.5	NA	NA	0	0	NA	NA	NA	NA	NA	14859	4643	28136	8175.5	304	20.8764	130	8.9274	2.86695	426	1575	1157	1704	1460	-21	107	0	26	38	NA	NA	NA	3.01088e+06	0.427632	0.528113	NA	NA	NA	NA
15	556	D	15_NAM_556_D	2019-02-03	30	53448	102224	12389	28014	NA	NA	0	0	NA	NA	NA	NA	NA	17801	2942	30787.5	2651.5	315	21.6318	133	9.13342	3.37621	601	1572	1144	1704	1458	-13	175	0	3	11	NA	NA	NA	4.11538e+06	0.422222	0.578189	NA	NA	NA	NA
15	556	D	15_NAM_556_D	2019-02-04	31	67142	134652	13694	32428.5	NA	NA	0	0	NA	NA	NA	NA	NA	18532	731	29966	-821.5	344	23.6233	122	8.37803	3.63695	674	1584	1151	1705	1494	7	73	0	-11	29	NA	NA	NA	4.80197e+06	0.354651	0.618434	NA	NA	NA	NA
15	556	D	15_NAM_556_D	2019-02-05	32	78534	154478	11392	19826	NA	NA	0	0	NA	NA	NA	NA	NA	22045	3513	36179.5	6213.5	387	26.5762	121	8.30935	3.7242	821	1585	1145	1705	1531	-6	147	0	-1	43	NA	NA	NA	6.17787e+06	0.312661	0.609323	NA	NA	NA	NA
15	556	D	15_NAM_556_D	2019-02-06	33	95429	181510	16895	27032	NA	NA	0	0	NA	NA	NA	NA	NA	24735	2690	50257	14077.5	407	27.9496	170	11.6743	22.6885	5612	1586	1149	1755	1555	4	4791	0	49	20	NA	NA	NA	7.64103e+06	0.41769	0.49217	NA	NA	NA	NA
15	556	D	15_NAM_556_D	2019-02-07	34	114374	199268	18945	17757.5	NA	NA	0	0	NA	NA	NA	NA	NA	34018	9283	61757.5	11500.5	431	29.5978	208	14.2838	16.553	5631	1559	1122	1766	1552	-27	19	0	38	24	NA	NA	NA	1.15046e+07	0.482599	0.550832	NA	NA	NA	NA
15	556	D	15_NAM_556_D	2019-02-08	35	121600	214342	7226	15074.5	NA	NA	0	0	NA	NA	NA	NA	NA	43347	9329	81976.5	20219	468	32.1387	271	18.6102	31.6008	13698	1554	1085	1824	1552	-37	8067	0	63	37	NA	NA	NA	1.51156e+07	0.57906	0.528773	NA	NA	NA	NA
15	556	D	15_NAM_556_D	2019-02-09	36	144689	230187	23089	15845	NA	NA	0	0	NA	NA	NA	NA	NA	51917	8570	98791	16814.5	518	35.5723	318	21.8378	32.3574	16799	1525	1043	1842	1560	-42	3101	0	47	50	NA	NA	NA	1.97482e+07	0.6139	0.525524	NA	NA	NA	NA
15	556	D	15_NAM_556_D	2019-02-10	37	171282	266824	26593	36636.5	NA	NA	0	0	NA	NA	NA	NA	NA	63586	11669	111674	12883.5	549	37.7011	336	23.0739	36.9437	23491	1519	1016	1854	1564	-27	6692	0	18	31	NA	NA	NA	2.63158e+07	0.612022	0.569387	NA	NA	NA	NA
15	556	D	15_NAM_556_D	2019-02-13	40	228503	348003	57221	81179.5	NA	NA	0	0	108.466	111	NA	NA	NA	80458	16872	104468	-7206	489	33.5808	339	23.2799	34.587	27828	1506	975	1844	1463	-41	4337	0	3	-60	NA	NA	NA	3.84605e+07	0.693252	0.770165	NA	NA	NA	NA
15	556	D	15_NAM_556_D	2019-02-15	42	259293	450431	30790	102428	NA	NA	0	0	106.299	108	-2.16672	-3	NA	97196	16738	163156	58688	562	38.5939	384	26.3702	59.0158	57361	1497	967	1880	1528	-8	29533	0	45	73	NA	NA	NA	4.9493e+07	0.683274	0.595723	NA	NA	NA	0.341075
15	556	D	15_NAM_556_D	2019-02-17	44	277191	463712	17898	13281	NA	NA	0	0	103.384	105	-2.91502	-3	NA	131834	34638	210914	47757.5	584	40.1046	484	33.2374	61.158	80627	1440	968	1923	1551	1	23266	0	100	22	NA	NA	NA	6.94092e+07	0.828767	0.62506	NA	NA	NA	0.290567
15	556	D	15_NAM_556_D	2019-02-18	45	317971	528031	40780	64319	NA	NA	0	0	99.7977	101	-3.58648	-4	NA	150600	18766	250472	39557.5	622	42.7142	513	35.2289	54.2284	81668	1416	958	1928	1579	-10	1041	0	29	38	NA	NA	NA	8.49217e+07	0.824759	0.601266	NA	NA	NA	0.278562
15	556	D	15_NAM_556_D	2019-02-20	47	308589	626309	-9382	98278	NA	NA	0	0	100.454	102	0.656638	1	NA	177549	26949	254564	4093	734	50.4055	501	34.4048	62.1626	110369	1467	942	1967	1675	-16	28701	0	-12	112	NA	NA	NA	9.86299e+07	0.682561	0.697462	NA	NA	NA	0.320102
15	556	D	15_NAM_556_D	2019-02-22	49	370855	696810	62266	70501	NA	NA	0	0	97.4372	99	-3.01707	-3	1	226415	48866	345621	91056.5	820	56.3113	583	40.036	61.2861	138761	1412	927	1994	1746	-15	28392	0	82	86	229.672	NA	NA	1.37882e+08	0.710976	0.655096	NA	NA	NA	0.284881
15	556	D	15_NAM_556_D	2019-02-26	53	527782	807349	156927	110539	7831	7287	1	4	87.9132	90	-9.52408	-9	NA	309310	82895	546922	201300	757	51.985	1060	72.7927	45.3377	140234	930	916	1989	1672	-11	1473	14.068	477	-63	NA	13	85	2.24709e+08	1.40026	0.565547	1	8.40751	8.16519	0.282528
15	556	D	15_NAM_556_D	2019-02-28	55	510028	766921	-17754	-40428	18402	16913	1	5	93.0681	96	5.15491	6	NA	309117	-193	682506	135584	757	51.985	1361	93.4631	35.1954	108795	695	910	2055	1666	-6	-31439	28.6866	301	0	NA	28	80	220759753	1.79789	0.452915	2	18.6689	18.6689	0.335242
15	558	C	15_NAM_558_C	2019-01-25	21	3545	6072	NA	NA	NA	NA	0	0	NA	NA	NA	NA	NA	740	NA	1100.5	NA	66	4.53237	23	1.57946	4.05405	30	1678	1311	1700	1376	NA	NA	0	NA	NA	NA	NA	NA	44059.5	0.348485	0.672422	NA	NA	NA	NA
15	558	C	15_NAM_558_C	2019-01-26	22	4525	9116	980	3044	NA	NA	0	0	NA	NA	NA	NA	NA	1230	490	2133	1032.5	99	6.79856	27	1.85415	6.91057	85	1675	1294	1701	1392	-17	55	0	4	33	NA	NA	NA	82739.8	0.272727	0.576653	NA	NA	NA	NA
15	558	C	15_NAM_558_C	2019-01-27	23	6381	13543.5	1856	4427.5	NA	NA	0	0	NA	NA	NA	NA	NA	2022	792	3951.5	1818.5	137	9.40811	38	2.60955	21.1672	428	1670	1268	1707	1404	-26	343	0	11	38	NA	NA	NA	161520	0.277372	0.511704	NA	NA	NA	NA
15	558	C	15_NAM_558_C	2019-01-28	24	8173	17837	1792	4293.5	NA	NA	0	0	NA	NA	NA	NA	NA	3161	1139	5878	1926.5	169	11.6056	44	3.02158	20.2784	641	1664	1243	1707	1411	-25	213	0	6	32	NA	NA	NA	285769	0.260355	0.537768	NA	NA	NA	NA
15	558	C	15_NAM_558_C	2019-01-29	25	11002	21164.5	2829	3327.5	NA	NA	0	0	NA	NA	NA	NA	NA	4749	1588	8277.5	2399.5	175	12.0177	60	4.12034	5.89598	280	1647	1239	1706	1413	-4	-361	0	16	6	NA	NA	NA	498125	0.342857	0.573724	NA	NA	NA	NA
15	558	C	15_NAM_558_C	2019-01-30	26	13801	27976.5	2799	6812	NA	NA	0	0	NA	NA	NA	NA	NA	5515	766	10202	1924.5	206	14.1465	64	4.39503	7.39801	408	1644	1217	1707	1422	-22	128	0	4	31	NA	NA	NA	647889	0.31068	0.54058	NA	NA	NA	NA
15	558	C	15_NAM_558_C	2019-01-31	27	16401	37677	2600	9700.5	NA	NA	0	0	NA	NA	NA	NA	NA	7452	1937	11653	1451	233	16.0007	66	4.53237	9.27268	691	1641	1199	1706	1431	-18	283	0	2	27	NA	NA	NA	954351	0.283262	0.639492	NA	NA	NA	NA
15	558	C	15_NAM_558_C	2019-02-01	28	22058	47400	5657	9723	NA	NA	0	0	NA	NA	NA	NA	NA	7441	-11	13048.5	1395.5	246	16.8934	66	4.53237	3.3732	251	1639	1188	1704	1433	-11	-440	0	0	13	NA	NA	NA	1.10513e+06	0.268293	0.570257	NA	NA	NA	NA
15	558	C	15_NAM_558_C	2019-02-02	29	33011	64227	10953	16827	NA	NA	0	0	NA	NA	NA	NA	NA	10375	2934	17590.5	4542	272	18.6789	88	6.04317	1.54217	160	1616	1170	1703	1441	-18	-91	0	22	26	NA	NA	NA	1.88503e+06	0.323529	0.589807	NA	NA	NA	NA
15	558	C	15_NAM_558_C	2019-02-03	30	43954	89821.5	10943	25594.5	NA	NA	0	0	NA	NA	NA	NA	NA	13286	2911	18101	510.5	302	20.739	81	5.56246	3.25154	432	1623	1147	1703	1448	-23	272	0	-7	30	NA	NA	NA	2.78544e+06	0.268212	0.733993	NA	NA	NA	NA
15	558	C	15_NAM_558_C	2019-02-04	31	55989	112082	12035	22260.5	NA	NA	0	0	NA	NA	NA	NA	NA	14531	1245	21574.5	3473.5	317	21.7691	104	7.14192	3.3721	490	1600	1144	1703	1460	-3	58	0	23	15	NA	NA	NA	3.43832e+06	0.328076	0.673527	NA	NA	NA	NA
15	558	C	15_NAM_558_C	2019-02-05	32	69197	133344	13208	21261.5	NA	NA	0	0	NA	NA	NA	NA	NA	24116	9585	38475.5	16901	327	22.4559	191	13.1164	22.4208	5407	1563	1145	1753	1471	1	4917	0	87	10	NA	NA	NA	6.34379e+06	0.584098	0.626788	NA	NA	NA	NA
15	558	C	15_NAM_558_C	2019-02-06	33	79161	147510	9964	14166.5	NA	NA	0	0	NA	NA	NA	NA	NA	30634	6518	52264.5	13789	353	24.2413	245	16.8247	35.3006	10814	1551	1128	1795	1480	-17	5407	0	54	26	NA	NA	NA	8.61905e+06	0.694051	0.586134	NA	NA	NA	NA
15	558	C	15_NAM_558_C	2019-02-07	34	98085	166497	18924	18987	NA	NA	0	0	NA	NA	NA	NA	NA	34799	4165	59759	7494.5	362	24.8594	272	18.6789	31.5727	10987	1526	1109	1797	1470	-19	173	0	27	9	NA	NA	NA	1.08985e+07	0.751381	0.582322	NA	NA	NA	NA
15	558	C	15_NAM_558_C	2019-02-08	35	114433	195018	16348	28520.5	NA	NA	0	0	NA	NA	NA	NA	NA	47382	12583	68020	8261	377	25.8895	288	19.7776	42.0603	19929	1544	1109	1831	1485	0	8942	0	16	15	NA	NA	NA	1.60284e+07	0.763926	0.696589	NA	NA	NA	NA
15	558	C	15_NAM_558_C	2019-02-09	36	136905	227637	22472	32619.5	NA	NA	0	0	NA	NA	NA	NA	NA	54611	7229	77959	9939	381	26.1642	321	22.0438	41.4239	22622	1525	1110	1845	1490	1	2693	0	33	4	NA	NA	NA	2.02064e+07	0.84252	0.700509	NA	NA	NA	NA
15	558	C	15_NAM_558_C	2019-02-10	37	166604	262860	29699	35223	NA	NA	0	0	NA	NA	NA	NA	NA	64611	10000	92674	14715	398	27.3316	323	22.1812	42.9354	27741	1532	1094	1854	1491	-16	5119	0	2	17	NA	NA	NA	2.63724e+07	0.811558	0.697186	NA	NA	NA	NA
15	558	C	15_NAM_558_C	2019-02-13	40	272534	444113	105930	181253	NA	NA	0	0	111.288	112	NA	NA	NA	111035	46424	179676	87001.5	611	41.9588	439	30.1472	49.0998	54518	1477	1004	1915	1614	-90	26777	0	116	213	NA	NA	NA	5.79656e+07	0.718494	0.617975	NA	NA	NA	NA
15	558	C	15_NAM_558_C	2019-02-15	42	293964	497640	21430	53527.5	NA	NA	0	0	106.811	108	-4.47732	-4	NA	135910	24875	216404	36729	667	45.8045	490	33.6494	50.3318	68406	1472	979	1961	1645	-25	13888	0	51	56	NA	NA	NA	7.36883e+07	0.734633	0.628037	NA	NA	NA	0.334
15	558	C	15_NAM_558_C	2019-02-17	44	361254	588652	67290	91011	NA	NA	0	0	103.267	104	-3.54369	-4	NA	170528	34618	246472	30067.5	673	46.2165	577	39.6239	49.7261	84797	1423	960	1999	1632	-19	16391	0	87	6	NA	NA	NA	1.02495e+08	0.857355	0.691876	NA	NA	NA	0.315579
15	558	C	15_NAM_558_C	2019-02-18	45	412553	671748	51299	83097	NA	NA	0	0	99.2036	100	-4.06328	-4	NA	183569	13041	263188	16716	700	48.0706	596	40.9287	50.3718	92467	1413	957	2008	1656	-3	7670	0	19	27	NA	NA	NA	1.17907e+08	0.851429	0.697482	NA	NA	NA	0.324077
15	558	C	15_NAM_558_C	2019-02-20	47	449681	762912	37128	91163	NA	NA	0	0	98.2543	99	-0.949314	-1	NA	226248	42679	284845	21657	769	52.809	599	41.1347	54.3196	122897	1433	931	2031	1699	-26	30430	0	3	69	NA	NA	NA	1.51718e+08	0.778934	0.794285	NA	NA	NA	0.341968
15	558	C	15_NAM_558_C	2019-02-22	49	445919	730740	-3762	-32171	NA	NA	0	0	95.5347	98	-2.71956	-1	1	260529	34281	350710	65864.5	673	46.2165	609	41.8215	58.2281	151701	1447	979	2055	1651	48	28804	0	10	-96	226.703	NA	NA	1.73974e+08	0.904903	0.742863	NA	NA	NA	0.390915
15	558	C	15_NAM_558_C	2019-02-26	53	617326	974110	171407	243370	6206	6168	1	1	86.4288	89	-9.10597	-9	NA	373019	112490	560100	209390	755	51.8476	1066	73.2047	41.9799	156593	990	937	2055	1691	-42	4892	11.4271	457	82	NA	12	86	2.93081e+08	1.41192	0.665986	1	NA	NA	0.308541
15	558	C	15_NAM_558_C	2019-02-28	55	483774	739525	-133552	-234586	16117	15544	1	3	93.877	97	7.44825	8	NA	370265	-2754	607180	47080.5	669	45.9418	1329	91.2655	39.078	144692	727	964	2055	1632	27	-11901	21.3343	263	-86	NA	30	83	2.57534e+08	1.98655	0.60981	2	10.4485	9.2192	0.359361
15	582	D	15_NAM_582_D	2019-01-25	21	6103	10569	NA	NA	NA	NA	0	0	NA	NA	NA	NA	NA	2039	NA	2454	NA	80	5.49379	37	2.54088	5.93428	121	1664	1301	1700	1380	NA	NA	0	NA	NA	NA	NA	NA	159290	0.4625	0.830888	NA	NA	NA	NA
15	582	D	15_NAM_582_D	2019-01-26	22	7375	14884.5	1272	4315.5	NA	NA	0	0	NA	NA	NA	NA	NA	2727	688	3093.5	639.5	106	7.27927	40	2.74689	7.26073	198	1661	1277	1700	1382	-24	77	0	3	26	NA	NA	NA	234189	0.377358	0.881526	NA	NA	NA	NA
15	582	D	15_NAM_582_D	2019-01-27	23	10923	21182	3548	6297.5	NA	NA	0	0	NA	NA	NA	NA	NA	4061	1334	5508	2414.5	135	9.27077	60	4.12034	15.735	639	1648	1245	1707	1379	-32	441	0	20	29	NA	NA	NA	424428	0.444444	0.737291	NA	NA	NA	NA
15	582	D	15_NAM_582_D	2019-01-28	24	15080	27576	4157	6394	NA	NA	0	0	NA	NA	NA	NA	NA	4730	669	7173	1665	152	10.4382	68	4.66972	16.1522	764	1640	1226	1707	1377	-19	125	0	8	17	NA	NA	NA	580847	0.447368	0.659417	NA	NA	NA	NA
15	582	D	15_NAM_582_D	2019-01-29	25	23291	35922.5	8211	8346.5	NA	NA	0	0	NA	NA	NA	NA	NA	6300	1570	10120	2947	170	11.6743	78	5.35644	16.7937	1058	1630	1208	1707	1377	-18	294	0	10	18	NA	NA	NA	961468	0.458824	0.62253	NA	NA	NA	NA
15	582	D	15_NAM_582_D	2019-01-30	26	29673	46860	6382	10937.5	NA	NA	0	0	NA	NA	NA	NA	NA	8022	1722	12177	2057	194	13.3224	79	5.42511	13.438	1078	1628	1194	1706	1387	-14	20	0	1	24	NA	NA	NA	1.38186e+06	0.407216	0.658783	NA	NA	NA	NA
15	582	D	15_NAM_582_D	2019-01-31	27	38325	64318	8652	17458	NA	NA	0	0	NA	NA	NA	NA	NA	12627	4605	18069	5892	242	16.6187	94	6.4552	16.2351	2050	1626	1164	1719	1405	-30	972	0	15	48	NA	NA	NA	2.47196e+06	0.38843	0.698821	NA	NA	NA	NA
15	582	D	15_NAM_582_D	2019-02-01	28	49537	78912	11212	14594	NA	NA	0	0	NA	NA	NA	NA	NA	14103	1476	19599	1530	251	17.2368	100	6.86723	10.7637	1518	1616	1166	1715	1416	2	-532	0	6	9	NA	NA	NA	3.13889e+06	0.398406	0.719578	NA	NA	NA	NA
15	582	D	15_NAM_582_D	2019-02-02	29	69060	94156	19523	15244	NA	NA	0	0	NA	NA	NA	NA	NA	17986	3883	24779	5180	264	18.1295	130	8.9274	9.0348	1625	1585	1147	1714	1410	-19	107	0	30	13	NA	NA	NA	4.72659e+06	0.492424	0.725857	NA	NA	NA	NA
15	582	D	15_NAM_582_D	2019-02-03	30	81649	113152	12589	18995.5	NA	NA	0	0	NA	NA	NA	NA	NA	24324	6338	32399.5	7620.5	287	19.709	170	11.6743	18.3769	4470	1592	1119	1761	1405	-28	2845	0	40	23	NA	NA	NA	6.95041e+06	0.592334	0.750752	NA	NA	NA	NA
15	582	D	15_NAM_582_D	2019-02-04	31	89010	128529	7361	15377.5	NA	NA	0	0	NA	NA	NA	NA	NA	29355	5031	38704.5	6305	277	19.0222	213	14.6272	24.1458	7088	1573	1118	1785	1394	-1	2618	0	43	-10	NA	NA	NA	8.75793e+06	0.768953	0.758439	NA	NA	NA	NA
15	582	D	15_NAM_582_D	2019-02-05	32	106145	155633	17135	27104	NA	NA	0	0	NA	NA	NA	NA	NA	34719	5364	46415.5	7711	334	22.9366	245	16.8247	30.4243	10563	1562	1078	1806	1411	-40	3475	0	32	57	NA	NA	NA	1.13114e+07	0.733533	0.748004	NA	NA	NA	NA
15	582	D	15_NAM_582_D	2019-02-06	33	132763	200124	26618	44490.5	NA	NA	0	0	NA	NA	NA	NA	NA	46047	11328	68499	22083.5	449	30.8339	249	17.0994	29.0203	13363	1556	1044	1804	1492	-34	2800	0	4	115	NA	NA	NA	1.6778e+07	0.554566	0.672229	NA	NA	NA	NA
15	582	D	15_NAM_582_D	2019-02-07	34	151947	220930	19184	20806	NA	NA	0	0	NA	NA	NA	NA	NA	60460	14413	88240.5	19741.5	489	33.5808	279	19.1596	23.3973	14146	1527	1034	1805	1522	-10	783	0	30	40	NA	NA	NA	2.35675e+07	0.570552	0.685173	NA	NA	NA	NA
15	582	D	15_NAM_582_D	2019-02-08	35	169352	261286	17405	40356.5	NA	NA	0	0	NA	NA	NA	NA	NA	74402	13942	110434	22193.5	517	35.5036	345	23.692	28.0449	20866	1504	1038	1848	1554	4	6720	0	66	28	NA	NA	NA	3.06182e+07	0.667311	0.673724	NA	NA	NA	NA
15	582	D	15_NAM_582_D	2019-02-09	36	201803	302510	32451	41224	NA	NA	0	0	NA	NA	NA	NA	NA	95507	21105	126554	16120.5	509	34.9542	389	26.7135	35.0822	33506	1489	1030	1877	1538	-8	12640	0	44	-8	NA	NA	NA	4.29041e+07	0.764244	0.754671	NA	NA	NA	NA
15	582	D	15_NAM_582_D	2019-02-10	37	240011	351574	38208	49064.5	71	204	0	0	NA	NA	NA	NA	NA	107073	11566	145092	18537	544	37.3578	415	28.499	34.1814	36599	1471	1029	1885	1572	-1	3093	0	26	35	NA	1	NA	5.2456e+07	0.762868	0.737969	NA	NA	NA	NA
15	582	D	15_NAM_582_D	2019-02-13	40	346937	453638	106926	102063	NA	NA	0	0	102.477	105	NA	NA	NA	141249	34176	192044	46952.5	484	33.2374	462	31.7266	44.7302	63181	1444	1024	1905	1507	-5	26582	0	47	-60	NA	NA	NA	8.31976e+07	0.954545	0.735503	NA	NA	NA	NA
15	582	D	15_NAM_582_D	2019-02-15	42	348375	575980	1438	122342	NA	NA	0	0	100.509	103	-1.96849	-2	NA	153209	11960	234786	42742.5	617	42.3708	507	34.8169	59.3712	90962	1456	989	1962	1605	-35	27781	0	45	133	NA	NA	NA	9.0429e+07	0.821718	0.652546	NA	NA	NA	0.380852
15	582	D	15_NAM_582_D	2019-02-17	44	393242	617116	44867	41136	NA	NA	0	0	99.4231	101	-1.08576	-2	NA	184094	30885	276152	41366	692	47.5213	539	37.0144	60.2279	110876	1458	961	1996	1652	-28	19914	0	32	75	NA	NA	NA	1.15444e+08	0.778902	0.666639	NA	NA	NA	0.335058
15	582	D	15_NAM_582_D	2019-02-18	45	467774	682872	74532	65756.5	NA	NA	0	0	93.1938	95	-6.22929	-6	NA	204888	20794	327518	51365.5	713	48.9634	611	41.9588	50.8873	104262	1365	915	1975	1627	-46	-6614	0	72	21	NA	NA	NA	1.40131e+08	0.856942	0.625578	NA	NA	NA	0.298241
15	582	D	15_NAM_582_D	2019-02-20	47	507325	800832	39551	117960	NA	NA	0	0	91.821	94	-1.37274	-1	NA	275069	70181	411863	84345	793	54.4572	697	47.8646	54.6641	150364	1336	894	2032	1686	-21	46102	0	86	80	NA	NA	NA	1.95923e+08	0.878941	0.667865	NA	NA	NA	0.357308
15	582	D	15_NAM_582_D	2019-02-22	49	638776	928170	131451	127337	NA	NA	0	0	88.7398	92	-3.0812	-2	0	329403	54334	500941	89078	881	60.5003	755	51.8476	53.0265	174671	1301	824	2055	1704	-70	24307	0	58	88	229.504	NA	NA	2.6327e+08	0.856981	0.657568	NA	NA	NA	0.345336
15	582	D	15_NAM_582_D	2019-02-26	53	675458	948522	36682	20353	15297	14960	1	4	86.508	90	-2.23179	-2	NA	409152	79749	685438	184497	842	57.8221	1227	84.261	50.9026	208269	829	874	2055	1715	50	33598	15.9385	472	-39	NA	24	85	3.36267e+08	1.45724	0.596921	1	9.07646	8.82014	0.342493
15	582	D	15_NAM_582_D	2019-02-28	55	636854	955395	-38604	6872.5	28658	27060	1	6	91.9357	95	5.42768	5	NA	326320	-82832	668294	-17144	870	59.7449	1275	87.5572	29.0249	94714	662	877	1936	1746	3	-113555	31.0684	48	28	NA	41	80	2.60414e+08	1.46552	0.488288	2	15.9379	16.604	0.346176
17	284	C	17_NAM_284_C	2019-01-25	21	3116	5449.5	NA	NA	NA	NA	0	0	NA	NA	NA	NA	NA	1071	NA	1596	NA	52	3.57096	53	3.63963	1.12045	12	1648	1257	1700	1308	NA	NA	0	NA	NA	NA	NA	NA	59784.4	1.01923	0.671053	NA	NA	NA	NA
17	284	C	17_NAM_284_C	2019-01-26	22	5157	10770.5	2041	5321	NA	NA	0	0	NA	NA	NA	NA	NA	1762	691	2533	937	82	5.63113	45	3.09026	9.25085	163	1657	1229	1701	1310	-28	151	0	-8	30	NA	NA	NA	126533	0.54878	0.695618	NA	NA	NA	NA
17	284	C	17_NAM_284_C	2019-01-27	23	7472	17186	2315	6415.5	NA	NA	0	0	NA	NA	NA	NA	NA	2622	860	4298	1765	125	8.58404	61	4.18901	8.88635	233	1645	1209	1705	1333	-20	70	0	16	43	NA	NA	NA	226648	0.488	0.610051	NA	NA	NA	NA
17	284	C	17_NAM_284_C	2019-01-28	24	8613	19962	1141	2776	NA	NA	0	0	NA	NA	NA	NA	NA	2141	-481	4716	418	125	8.58404	56	3.84565	31.3405	671	1661	1163	1716	1287	-46	438	0	-5	0	NA	NA	NA	198698	0.448	0.453986	NA	NA	NA	NA
17	284	C	17_NAM_284_C	2019-01-29	25	13459	27346.5	4846	7384.5	NA	NA	0	0	NA	NA	NA	NA	NA	3793	1652	8243.5	3527.5	157	10.7816	82	5.63113	3.16372	120	1625	1143	1706	1299	-20	-551	0	26	32	NA	NA	NA	440037	0.522293	0.46012	NA	NA	NA	NA
17	284	C	17_NAM_284_C	2019-01-30	26	16559	39767	3100	12420.5	NA	NA	0	0	NA	NA	NA	NA	NA	6620	2827	11452.5	3209	184	12.6357	82	5.63113	2.58308	171	1627	1130	1708	1313	-13	51	0	0	27	NA	NA	NA	851873	0.445652	0.57804	NA	NA	NA	NA
17	284	C	17_NAM_284_C	2019-01-31	27	20813	46625	4254	6858	NA	NA	0	0	NA	NA	NA	NA	NA	8346	1726	18073	6620.5	208	14.2838	117	8.03466	7.20105	601	1604	1098	1720	1305	-32	430	0	35	24	NA	NA	NA	1.20405e+06	0.5625	0.461794	NA	NA	NA	NA
17	284	C	17_NAM_284_C	2019-02-01	28	26644	55701	5831	9076	NA	NA	0	0	NA	NA	NA	NA	NA	5113	-3233	19844	1771	275	18.8849	140	9.61413	17.2697	883	1599	1068	1738	1342	-30	282	0	23	67	NA	NA	NA	834594	0.509091	0.25766	NA	NA	NA	NA
17	284	C	17_NAM_284_C	2019-02-02	29	30852	81671	4208	25970	NA	NA	0	0	NA	NA	NA	NA	NA	11281	6168	25251.5	5407.5	302	20.739	149	10.2322	23.9606	2703	1610	1052	1758	1353	-16	1820	0	9	27	NA	NA	NA	1.98148e+06	0.493377	0.446746	NA	NA	NA	NA
17	284	C	17_NAM_284_C	2019-02-03	30	46270	96605.5	15418	14934.5	NA	NA	0	0	NA	NA	NA	NA	NA	12270	989	29778	4526.5	340	23.3486	151	10.3695	9.2991	1141	1598	1037	1748	1376	-15	-1562	0	2	38	NA	NA	NA	2.63933e+06	0.444118	0.412049	NA	NA	NA	NA
17	284	C	17_NAM_284_C	2019-02-04	31	59562	141252	13292	44646	NA	NA	0	0	NA	NA	NA	NA	NA	14240	1970	34094	4316	395	27.1256	158	10.8502	6.27107	893	1587	1016	1744	1410	-21	-248	0	7	55	NA	NA	NA	3.47532e+06	0.4	0.417669	NA	NA	NA	NA
17	284	C	17_NAM_284_C	2019-02-05	32	78000	152600	18438	11348.5	NA	NA	0	0	NA	NA	NA	NA	NA	17553	3313	53077.5	18983.5	431	29.5978	197	13.5285	8.60252	1510	1549	991	1745	1421	-25	617	0	39	36	NA	NA	NA	4.90229e+06	0.457077	0.330705	NA	NA	NA	NA
17	284	C	17_NAM_284_C	2019-02-06	33	100034	199578	22034	46978	NA	NA	0	0	NA	NA	NA	NA	NA	23670	6117	50266.5	-2811	448	30.7652	179	12.2923	3.67131	869	1556	985	1734	1432	-6	-641	0	-18	17	NA	NA	NA	7.48638e+06	0.399554	0.47089	NA	NA	NA	NA
17	284	C	17_NAM_284_C	2019-02-07	34	107621	248168	7587	48590	NA	NA	0	0	NA	NA	NA	NA	NA	37100	13430	77097.5	26831	445	30.5592	260	17.8548	38.4124	14251	1549	987	1808	1431	2	13382	0	81	-3	NA	NA	NA	1.21709e+07	0.58427	0.481209	NA	NA	NA	NA
17	284	C	17_NAM_284_C	2019-02-08	35	147649	259802	40028	11633.5	NA	NA	0	0	NA	NA	NA	NA	NA	34543	-2557	72400	-4697.5	437	30.0098	262	17.9922	7.77003	2684	1509	990	1770	1426	3	-11567	0	2	-8	NA	NA	NA	1.32732e+07	0.599542	0.477113	NA	NA	NA	NA
17	284	C	17_NAM_284_C	2019-02-09	36	178119	306669	30470	46867.5	NA	NA	0	0	NA	NA	NA	NA	NA	45569	11026	80167	7767	432	29.6665	258	17.7175	10.494	4782	1505	989	1762	1420	-1	2098	0	-4	-5	NA	NA	NA	1.9232e+07	0.597222	0.568426	NA	NA	NA	NA
17	284	C	17_NAM_284_C	2019-02-10	37	218116	359066	39997	52397	NA	NA	0	0	NA	NA	NA	NA	NA	57514	11945	101158	20991	435	29.8725	275	18.8849	15.9648	9182	1485	993	1759	1427	4	4400	0	17	3	NA	NA	NA	2.68607e+07	0.632184	0.568556	NA	NA	NA	NA
17	284	C	17_NAM_284_C	2019-02-13	40	262693	494022	44577	134956	NA	NA	0	0	116.438	118	NA	NA	NA	113709	56195	184614	83456	742	50.9549	391	26.8509	48.2178	54828	1547	829	1937	1570	-164	45646	0	116	307	NA	NA	NA	5.82799e+07	0.526954	0.615928	NA	NA	NA	0.200866
17	284	C	17_NAM_284_C	2019-02-15	42	296302	443099	33609	-50923.5	NA	NA	0	0	105.599	107	-10.8382	-11	NA	143514	29805	253348	68734.5	687	47.1779	578	39.6926	30.9259	44383	1359	763	1936	1449	-66	-10445	0	187	-55	NA	NA	NA	7.81199e+07	0.841339	0.566469	NA	NA	NA	0.0776471
17	284	C	17_NAM_284_C	2019-02-17	44	462764	688350	166462	245250	NA	NA	0	0	102.045	104	-3.55434	-3	NA	165065	21551	303080	49731.5	749	51.4356	620	42.5769	33.0064	54482	1391	805	2010	1553	42	10099	0	42	62	NA	NA	NA	1.12288e+08	0.82777	0.544625	NA	NA	NA	0.155423
17	284	C	17_NAM_284_C	2019-02-18	45	541169	772714	78405	84364.5	NA	NA	0	0	98.8995	101	-3.14543	-3	NA	189786	24721	334635	31555	738	50.6802	698	47.9333	29.6086	56193	1325	824	2022	1561	19	1711	0	78	-11	NA	NA	NA	139614533	0.945799	0.567143	NA	NA	NA	0.0996951
17	284	C	17_NAM_284_C	2019-02-20	47	611004	933797	69835	161083	NA	NA	0	0	94.0678	96	-4.83176	-5	NA	218792	29006	392969	58334	743	51.0235	754	51.7789	28.1939	61686	1268	766	2021	1508	-58	5493	0	56	5	NA	NA	NA	1.71023e+08	1.0148	0.556767	NA	NA	NA	0.029713
17	284	C	17_NAM_284_C	2019-02-22	49	823044	1.21327e+06	212040	279470	NA	NA	0	0	90.8966	93	-3.17118	-3	1	296504	77712	571412	178444	910	62.4918	805	55.2812	32.3402	95890	1218	754	2022	1663	-12	34204	0	51	167	213.959	NA	NA	2.68994e+08	0.884615	0.518897	NA	NA	NA	0.0768549
17	284	C	17_NAM_284_C	2019-02-26	53	1006170	1.59728e+06	183126	384010	NA	NA	0	0	87.9137	90	-2.98287	-3	NA	447712	151208	775993	204580	1133	77.8058	914	62.7665	36.9407	165388	1142	675	2055	1807	-79	69498	0	109	223	NA	NA	NA	4.49091e+08	0.806708	0.576954	NA	NA	NA	0.259153
17	284	C	17_NAM_284_C	2019-02-28	55	1003121	1593956	-3049	-3321.5	NA	NA	0	0	89.5412	92	1.62745	2	NA	489837	42125	805044	29051	1102	75.6769	952	65.3761	39.4452	193217	1104	652	2055	1753	-23	27829	0	38	-31	NA	NA	NA	4.90601e+08	0.863884	0.60846	NA	NA	NA	0.197973
17	302	D	17_NAM_302_D	2019-01-25	21	4299	7602	NA	NA	NA	NA	0	0	NA	NA	NA	NA	NA	1427	NA	2422	NA	97	6.66122	45	3.09026	1.5417	22	1655	1265	1699	1361	NA	NA	0	NA	NA	NA	NA	NA	93563.8	0.463918	0.589182	NA	NA	NA	NA
17	302	D	17_NAM_302_D	2019-01-26	22	6621	12790	2322	5188	NA	NA	0	0	NA	NA	NA	NA	NA	2377	950	4557.5	2135.5	127	8.72139	51	3.50229	3.91249	93	1650	1239	1700	1365	-26	71	0	6	30	NA	NA	NA	193415	0.401575	0.521558	NA	NA	NA	NA
17	302	D	17_NAM_302_D	2019-01-27	23	9406	20104.5	2785	7314.5	NA	NA	0	0	NA	NA	NA	NA	NA	2982	605	6252	1694.5	164	11.2623	55	3.77698	3.42052	102	1646	1227	1700	1390	-12	9	0	4	37	NA	NA	NA	289208	0.335366	0.476967	NA	NA	NA	NA
17	302	D	17_NAM_302_D	2019-01-28	24	13399	25257.5	3993	5153	NA	NA	0	0	NA	NA	NA	NA	NA	2482	-500	4101.5	-2150.5	148	10.1635	38	2.60955	26.0274	646	1669	1198	1706	1345	-29	544	0	-17	-16	NA	NA	NA	287302	0.256757	0.605144	NA	NA	NA	NA
17	302	D	17_NAM_302_D	2019-01-29	25	17390	33170	3991	7912.5	NA	NA	0	0	NA	NA	NA	NA	NA	2362	-120	3903	-198.5	140	9.61413	35	2.40353	25.7832	609	1672	1187	1706	1326	-11	-37	0	-3	-8	NA	NA	NA	311480	0.25	0.605176	NA	NA	NA	NA
17	302	D	17_NAM_302_D	2019-01-30	26	19714	53765.5	2324	20595.5	NA	NA	0	0	NA	NA	NA	NA	NA	7516	5154	10258	6355	167	11.4683	81	5.56246	9.64609	725	1626	1182	1706	1348	-5	116	0	46	27	NA	NA	NA	1.0553e+06	0.48503	0.732696	NA	NA	NA	NA
17	302	D	17_NAM_302_D	2019-01-31	27	30133	65592	10419	11826.5	NA	NA	0	0	NA	NA	NA	NA	NA	12433	4917	23124.5	12866.5	233	16.0007	157	10.7816	41.9127	5211	1604	1154	1760	1386	-28	4486	0	76	66	NA	NA	NA	2.15823e+06	0.67382	0.537655	NA	NA	NA	NA
17	302	D	17_NAM_302_D	2019-02-01	28	38978	87231.5	8845	21639.5	NA	NA	0	0	NA	NA	NA	NA	NA	13187	754	24365	1240.5	263	18.0608	179	12.2923	43.5884	5748	1594	1139	1772	1401	-15	537	0	22	30	NA	NA	NA	2.60349e+06	0.680608	0.541227	NA	NA	NA	NA
17	302	D	17_NAM_302_D	2019-02-02	29	50825	120057	11847	32825.5	NA	NA	0	0	NA	NA	NA	NA	NA	18255	5068	30805.5	6440.5	336	23.0739	157	10.7816	34.774	6348	1623	1114	1779	1449	-25	600	0	-22	73	NA	NA	NA	4.11548e+06	0.467262	0.592589	NA	NA	NA	NA
17	302	D	17_NAM_302_D	2019-02-03	30	68156	150562	17331	30504.5	NA	NA	0	0	NA	NA	NA	NA	NA	21920	3665	35717.5	4912	380	26.0955	166	11.3996	41.5055	9098	1622	1089	1787	1468	-25	2750	0	9	44	NA	NA	NA	5.72259e+06	0.436842	0.613705	NA	NA	NA	NA
17	302	D	17_NAM_302_D	2019-02-04	31	81128	181302	12972	30740.5	NA	NA	0	0	NA	NA	NA	NA	NA	21972	52	40330	4612.5	389	26.7135	172	11.8116	31.6676	6958	1616	1082	1787	1470	-7	-2140	0	6	9	NA	NA	NA	6.25828e+06	0.442159	0.544805	NA	NA	NA	NA
17	302	D	17_NAM_302_D	2019-02-05	32	104079	199290	22951	17987.5	NA	NA	0	0	NA	NA	NA	NA	NA	38464	16492	68444	28114	406	27.881	279	19.1596	29.2585	11254	1517	1093	1795	1498	11	4296	0	107	17	NA	NA	NA	1.2409e+07	0.687192	0.561978	NA	NA	NA	NA
17	302	D	17_NAM_302_D	2019-02-06	33	125844	269295	21765	70005.5	NA	NA	0	0	NA	NA	NA	NA	NA	39399	935	92472.5	24028.5	480	32.9627	299	20.533	46.8971	18477	1508	1073	1806	1552	-20	7223	0	20	74	NA	NA	NA	1.39766e+07	0.622917	0.426062	NA	NA	NA	NA
17	302	D	17_NAM_302_D	2019-02-07	34	141650	276228	15806	6933.5	NA	NA	0	0	NA	NA	NA	NA	NA	47995	8596	115414	22942	501	34.4048	364	24.9967	49.1176	23574	1467	1069	1830	1569	-4	5097	0	65	21	NA	NA	NA	1.80636e+07	0.726547	0.415849	NA	NA	NA	NA
17	302	D	17_NAM_302_D	2019-02-08	35	177968	303768	36318	27539	NA	NA	0	0	NA	NA	NA	NA	NA	61837	13842	149688	34273.5	534	36.671	403	27.675	30.3184	18748	1418	1061	1820	1594	-8	-4826	0	39	33	NA	NA	NA	2.60867e+07	0.754682	0.413106	NA	NA	NA	NA
17	302	D	17_NAM_302_D	2019-02-09	36	210020	343532	32052	39764.5	NA	NA	0	0	NA	NA	NA	NA	NA	70694	8857	151748	2060	513	35.2289	414	28.4303	26.1295	18472	1415	1093	1828	1605	32	-276	0	11	-21	NA	NA	NA	3.23976e+07	0.807018	0.465864	NA	NA	NA	NA
17	302	D	17_NAM_302_D	2019-02-10	37	248164	376732	38144	33200.5	3	NA	0	0	NA	NA	NA	NA	NA	75661	4967	155596	3847.5	503	34.5422	376	25.8208	28.596	21636	1456	1099	1831	1601	6	3164	0	-38	-10	NA	NA	NA	3.76913e+07	0.747515	0.486267	NA	NA	NA	NA
17	302	D	17_NAM_302_D	2019-02-13	40	323177	555644	75013	178911	NA	NA	0	0	112.792	117	NA	NA	NA	96052	20391	198113	42517.5	601	41.2721	441	30.2845	43.1568	41453	1424	1050	1864	1650	-49	19817	0	65	98	NA	NA	NA	5.46043e+07	0.733777	0.484834	NA	NA	NA	0.329584
17	302	D	17_NAM_302_D	2019-02-15	42	441576	662754	118399	107110	NA	NA	0	0	102.883	107	-9.9099	-10	NA	118328	22276	283129	85016	598	41.0661	532	36.5337	29.6489	35083	1337	1069	1868	1666	19	-6370	0	91	-3	NA	NA	NA	7.86304e+07	0.889632	0.41793	NA	NA	NA	0.244329
17	302	D	17_NAM_302_D	2019-02-17	44	503043	752359	61467	89605.5	NA	NA	0	0	103.786	107	0.902994	0	NA	132506	14178	321112	37982.5	739	50.7489	643	44.1563	44.3723	58796	1327	973	1969	1711	-96	23713	0	111	141	NA	NA	NA	9.39806e+07	0.870095	0.412648	NA	NA	NA	0.379848
17	302	D	17_NAM_302_D	2019-02-18	45	505041	793999	1998	41640	NA	NA	0	0	99.9994	103	-3.78613	-4	NA	153861	21355	361364	40252	802	55.0752	635	43.6069	40.4677	62264	1336	939	1970	1740	-34	3468	0	-8	63	NA	NA	NA	1.09343e+08	0.791771	0.425779	NA	NA	NA	0.388506
17	302	D	17_NAM_302_D	2019-02-20	47	741557	1.2011e+06	236516	407100	NA	NA	0	0	95.1489	98	-4.85056	-5	NA	191274	37413	367596	6233	1000	68.6723	558	38.3192	35.1841	67298	1418	823	1975	1822	-116	5034	0	-77	198	NA	NA	NA	164713126	0.558	0.520337	NA	NA	NA	0.31018
17	302	D	17_NAM_302_D	2019-02-22	49	729889	1.16702e+06	-11668	-34076	NA	NA	0	0	93.4135	97	-1.73538	-1	1	223384	32110	450579	82982.5	913	62.6978	729	50.0621	31.2529	69814	1263	838	1991	1750	15	2516	0	171	-87	227.938	NA	NA	1.90845e+08	0.798467	0.495771	NA	NA	NA	0.314711
17	302	D	17_NAM_302_D	2019-02-26	53	620195	1.14869e+06	-109694	-18334	NA	NA	0	0	91.0994	95	-2.31406	-2	NA	268937	45553	501622	51042.5	852	58.5088	809	55.5559	42.8383	115208	1176	864	1984	1715	26	45394	0	80	-61	NA	NA	NA	2.11795e+08	0.949531	0.536135	NA	NA	NA	0.214657
17	302	D	17_NAM_302_D	2019-02-28	55	163309	697630	-456886	-451058	3254	3225	1	1	101.1	104	10.0009	9	NA	264805	-4132	589122	87500	814	55.8993	996	68.3977	50.1282	132742	1060	922	2055	1735	58	17534	12.5514	187	-38	NA	6	85	1.07012e+08	1.22359	0.449491	1	NA	NA	0.316732
17	322	C	17_NAM_322_C	2019-01-25	21	4377	7970	NA	NA	NA	NA	0	0	NA	NA	NA	NA	NA	2384	NA	3529.5	NA	92	6.31786	76	5.2191	0.167785	4	1624	1220	1699	1311	NA	NA	0	NA	NA	NA	NA	NA	157723	0.826087	0.67545	NA	NA	NA	NA
17	322	C	17_NAM_322_C	2019-01-26	22	6442	14465	2065	6495	NA	NA	0	0	NA	NA	NA	NA	NA	3860	1476	6378.5	2849	127	8.72139	72	4.94441	1.21762	47	1628	1190	1699	1316	-30	43	0	-4	35	NA	NA	NA	309812	0.566929	0.605158	NA	NA	NA	NA
17	322	C	17_NAM_322_C	2019-01-27	23	9130	22005	2688	7540	NA	NA	0	0	NA	NA	NA	NA	NA	4721	861	9492.5	3114	175	12.0177	86	5.90582	0.699004	33	1614	1174	1699	1348	-16	-14	0	14	48	NA	NA	NA	451096	0.491429	0.49734	NA	NA	NA	NA
17	322	C	17_NAM_322_C	2019-01-28	24	10897	31643	1767	9638	NA	NA	0	0	NA	NA	NA	NA	NA	6605	1884	12969	3476.5	223	15.3139	79	5.42511	4.85995	321	1628	1166	1706	1388	-8	288	0	-7	48	NA	NA	NA	689487	0.35426	0.509291	NA	NA	NA	NA
17	322	C	17_NAM_322_C	2019-01-29	25	18447	38551.5	7550	6908.5	NA	NA	0	0	NA	NA	NA	NA	NA	8601	1996	19826	6857	219	15.0392	129	8.85873	1.05802	91	1577	1144	1705	1362	-22	-230	0	50	-4	NA	NA	NA	1.16819e+06	0.589041	0.433824	NA	NA	NA	NA
17	322	C	17_NAM_322_C	2019-01-30	26	18633	55207	186	16655.5	NA	NA	0	0	NA	NA	NA	NA	NA	8695	94	18160	-1666	259	17.7861	92	6.31786	1.56412	136	1613	1132	1704	1390	-12	45	0	-37	40	NA	NA	NA	1.18689e+06	0.355212	0.4788	NA	NA	NA	NA
17	322	C	17_NAM_322_C	2019-01-31	27	24850	73545.5	6217	18338.5	NA	NA	0	0	NA	NA	NA	NA	NA	12421	3726	23430	5270	282	19.3656	124	8.51537	7.74495	962	1597	1106	1720	1387	-26	826	0	32	23	NA	NA	NA	1.95803e+06	0.439716	0.530132	NA	NA	NA	NA
17	322	C	17_NAM_322_C	2019-02-01	28	37045	84665	12195	11119.5	NA	NA	0	0	NA	NA	NA	NA	NA	12908	487	29605	6175	280	19.2283	172	11.8116	11.4658	1480	1569	1086	1740	1365	-20	518	0	48	-2	NA	NA	NA	2.48441e+06	0.614286	0.436007	NA	NA	NA	NA
17	322	C	17_NAM_322_C	2019-02-02	29	46969	101458	9924	16793.5	NA	NA	0	0	NA	NA	NA	NA	NA	16740	3832	25664	-3941	272	18.6789	152	10.4382	6.20072	1038	1602	1097	1753	1368	11	-442	0	-20	-8	NA	NA	NA	3.62795e+06	0.558824	0.652276	NA	NA	NA	NA
17	322	C	17_NAM_322_C	2019-02-03	30	52861	112687	5892	11228.5	NA	NA	0	0	NA	NA	NA	NA	NA	15796	-944	36836	11172	293	20.121	200	13.7345	6.71056	1060	1568	1096	1767	1388	-1	22	0	48	21	NA	NA	NA	3.63174e+06	0.682594	0.42882	NA	NA	NA	NA
17	322	C	17_NAM_322_C	2019-02-04	31	70686	178853	17825	66166	NA	NA	0	0	NA	NA	NA	NA	NA	19961	4165	31576	-5260	292	20.0523	149	10.2322	37.458	7477	1624	1107	1772	1398	11	6417	0	-51	-1	NA	NA	NA	5.307e+06	0.510274	0.632157	NA	NA	NA	NA
17	322	C	17_NAM_322_C	2019-02-05	32	95869	200488	25183	21635.5	NA	NA	0	0	NA	NA	NA	NA	NA	23845	3884	47047.5	15471.5	311	21.3571	241	16.55	6.73936	1607	1540	1085	1780	1395	-22	-5870	0	92	19	NA	NA	NA	7.38306e+06	0.77492	0.506828	NA	NA	NA	NA
17	322	C	17_NAM_322_C	2019-02-06	33	122940	229526	27071	29037.5	NA	NA	0	0	NA	NA	NA	NA	NA	29340	5495	54763	7715.5	353	24.2413	218	14.9706	9.18882	2696	1564	1078	1781	1430	-7	1089	0	-23	42	NA	NA	NA	1.02874e+07	0.617564	0.535763	NA	NA	NA	NA
17	322	C	17_NAM_322_C	2019-02-07	34	125916	268301	2976	38775	NA	NA	0	0	NA	NA	NA	NA	NA	36541	7201	59458	4695	405	27.8123	252	17.3054	45.3135	16558	1562	1068	1813	1472	-10	13862	0	34	52	NA	NA	NA	1.29664e+07	0.622222	0.614568	NA	NA	NA	NA
17	322	C	17_NAM_322_C	2019-02-08	35	182024	308074	56108	39773	NA	NA	0	0	NA	NA	NA	NA	NA	42784	6243	82821.5	23363.5	400	27.4689	306	21.0137	7.05638	3019	1477	1063	1782	1462	-5	-13539	0	54	-5	NA	NA	NA	1.82535e+07	0.765	0.516581	NA	NA	NA	NA
17	322	C	17_NAM_322_C	2019-02-09	36	208615	340150	26591	32076.5	NA	NA	0	0	NA	NA	NA	NA	NA	57809	15025	95945.5	13124	433	29.7351	327	22.4559	12.9876	7508	1457	1044	1783	1476	-19	4489	0	21	33	NA	NA	NA	2.64039e+07	0.755196	0.602519	NA	NA	NA	NA
17	322	C	17_NAM_322_C	2019-02-10	37	249502	410690	40887	70539.5	NA	NA	0	0	NA	NA	NA	NA	NA	77683	19874	157604	61658.5	503	34.5422	371	25.4774	13.1187	10191	1427	1012	1797	1514	-32	2683	0	44	70	NA	NA	NA	3.88028e+07	0.737575	0.4929	NA	NA	NA	NA
17	322	C	17_NAM_322_C	2019-02-13	40	363145	585360	113643	174670	NA	NA	0	0	111.871	114	NA	NA	NA	129133	51450	229244	71639.5	652	44.7744	478	32.8254	35.9699	46449	1437	880	1914	1531	-132	36258	0	107	149	NA	NA	NA	7.78175e+07	0.733129	0.563301	NA	NA	NA	0.140962
17	322	C	17_NAM_322_C	2019-02-15	42	540960	766195	177815	180836	NA	NA	0	0	100.559	103	-11.3115	-11	NA	168095	38962	325624	96381	732	50.2682	603	41.4094	31.0961	52271	1324	877	1926	1608	-3	5822	0	125	80	NA	NA	NA	1.23634e+08	0.82377	0.516223	NA	NA	NA	0.0551983
17	322	C	17_NAM_322_C	2019-02-17	44	640780	953360	99820	187165	NA	NA	0	0	98.5499	101	-2.00931	-2	NA	224798	56703	368993	43368.5	984	67.5736	553	37.9758	31.5207	70858	1378	711	1930	1694	-166	18587	0	-50	252	NA	NA	NA	1.79948e+08	0.561992	0.60922	NA	NA	NA	0.0490799
17	322	C	17_NAM_322_C	2019-02-18	45	636223	1027749	-4557	74389	NA	NA	0	0	98.2773	100	-0.272562	-1	NA	250487	25689	344952	-24040.5	813	55.8306	558	38.3192	38.2359	95776	1379	872	1936	1684	161	24918	0	5	-171	NA	NA	NA	1.99797e+08	0.686347	0.726149	NA	NA	NA	0.183522
17	322	C	17_NAM_322_C	2019-02-20	47	812560	1263667	176337	235918	NA	NA	0	0	92.521	94	-5.7563	-6	NA	324338	73851	475292	130340	904	62.0798	693	47.5899	39.8239	129164	1276	763	1968	1666	-109	33388	0	135	91	NA	NA	NA	2.92365e+08	0.766593	0.682397	NA	NA	NA	0.168573
17	322	C	17_NAM_322_C	2019-02-22	49	885274	1349313	72714	85646	NA	NA	0	0	90.1255	92	-2.39556	-2	1	392803	68465	588826	113533	931	63.9339	824	56.586	38.157	149882	1228	782	2051	1712	19	20718	0	131	27	221.642	NA	NA	3.69584e+08	0.88507	0.667096	NA	NA	NA	0.206176
17	322	C	17_NAM_322_C	2019-02-26	53	888860	1398921	3586	49608	NA	NA	0	0	88.342	91	-1.78348	-1	NA	519138	126335	771138	182312	1062	72.93	951	65.3074	41.9224	217635	1105	688	2055	1749	-94	67753	0	127	131	NA	NA	NA	4.8944e+08	0.89548	0.67321	NA	NA	NA	0.161908
17	322	C	17_NAM_322_C	2019-02-28	55	754835	1189392	-134025	-209529	7429	7384	1	1	93.0373	96	4.69526	5	NA	517836	-1302	801854	30716.5	834	57.2727	1267	87.0079	42.2875	218980	789	785	2055	1618	97	1345	9.07456	316	-228	NA	13	87	449902342	1.51918	0.645798	1	NA	NA	0.159005
17	338	D	17_NAM_338_D	2019-01-25	21	4840	6817	NA	NA	NA	NA	0	0	NA	NA	NA	NA	NA	1738	NA	3157	NA	75	5.15043	85	5.83715	0.287687	5	1615	1282	1699	1356	NA	NA	0	NA	NA	NA	NA	NA	120913	1.13333	0.550523	NA	NA	NA	NA
17	338	D	17_NAM_338_D	2019-01-26	22	7189	13300	2349	6483	NA	NA	0	0	NA	NA	NA	NA	NA	2480	742	9807.5	6650.5	194	13.3224	94	6.4552	8.87097	220	1639	1159	1732	1352	-123	215	0	9	119	NA	NA	NA	210274	0.484536	0.252868	NA	NA	NA	NA
17	338	D	17_NAM_338_D	2019-01-27	23	10080	19436	2891	6136	NA	NA	0	0	NA	NA	NA	NA	NA	3080	600	7708	-2099.5	153	10.5069	80	5.49379	1.75325	54	1622	1212	1701	1364	53	-166	0	-14	-41	NA	NA	NA	309230	0.522876	0.399585	NA	NA	NA	NA
17	338	D	17_NAM_338_D	2019-01-28	24	10091	31515	11	12079	NA	NA	0	0	NA	NA	NA	NA	NA	4213	1133	8377.5	669.5	196	13.4598	61	4.18901	18.0631	761	1647	1150	1707	1345	-62	707	0	-19	43	NA	NA	NA	423213	0.311224	0.502895	NA	NA	NA	NA
17	338	D	17_NAM_338_D	2019-01-29	25	17750	38171	7659	6656	NA	NA	0	0	NA	NA	NA	NA	NA	4032	-181	9205	827.5	219	15.0392	53	3.63963	10.8879	439	1655	1122	1707	1340	-28	-322	0	-8	23	NA	NA	NA	537180	0.242009	0.438023	NA	NA	NA	NA
17	338	D	17_NAM_338_D	2019-01-30	26	20567	45216	2817	7045	NA	NA	0	0	NA	NA	NA	NA	NA	5475	1443	12306	3101	219	15.0392	82	5.63113	52.6758	2884	1667	1112	1748	1330	-10	2445	0	29	0	NA	NA	NA	785181	0.374429	0.444905	NA	NA	NA	NA
17	338	D	17_NAM_338_D	2019-01-31	27	23903	57646.5	3336	12430.5	NA	NA	0	0	NA	NA	NA	NA	NA	8721	3246	16332.5	4026.5	229	15.726	121	8.30935	61.5296	5366	1646	1100	1766	1328	-12	2482	0	39	10	NA	NA	NA	1.34832e+06	0.528384	0.533966	NA	NA	NA	NA
17	338	D	17_NAM_338_D	2019-02-01	28	36028	70209.5	12125	12563	NA	NA	0	0	NA	NA	NA	NA	NA	13247	4526	24675.5	8343	240	16.4814	160	10.9876	38.6201	5116	1610	1107	1769	1346	7	-250	0	39	11	NA	NA	NA	2.51442e+06	0.666667	0.536848	NA	NA	NA	NA
17	338	D	17_NAM_338_D	2019-02-02	29	45624	92985	9596	22775.5	NA	NA	0	0	NA	NA	NA	NA	NA	13132	-115	26108	1432.5	259	17.7861	184	12.6357	25.2056	3310	1589	1069	1772	1327	-38	-1806	0	24	19	NA	NA	NA	2.80497e+06	0.710425	0.502988	NA	NA	NA	NA
17	338	D	17_NAM_338_D	2019-02-03	30	61545	115045	15921	22060	NA	NA	0	0	NA	NA	NA	NA	NA	16732	3600	31133.5	5025.5	295	20.2583	207	14.2152	21.3184	3567	1576	1087	1782	1381	18	257	0	23	36	NA	NA	NA	4.15092e+06	0.701695	0.537428	NA	NA	NA	NA
17	338	D	17_NAM_338_D	2019-02-04	31	75573	159320	14028	44275	NA	NA	0	0	NA	NA	NA	NA	NA	24672	7940	44499.5	13366	332	22.7992	195	13.3911	30.6826	7570	1579	1074	1773	1405	-13	4003	0	-12	37	NA	NA	NA	6.78247e+06	0.587349	0.554433	NA	NA	NA	NA
17	338	D	17_NAM_338_D	2019-02-05	32	88454	185535	12881	26215	NA	NA	0	0	NA	NA	NA	NA	NA	31769	7097	68533	24033.5	472	32.4133	263	18.0608	24.1777	7681	1513	1022	1775	1493	-52	111	0	68	140	NA	NA	NA	9.44849e+06	0.557203	0.463558	NA	NA	NA	NA
17	338	D	17_NAM_338_D	2019-02-06	33	109897	229278	21443	43743	NA	NA	0	0	NA	NA	NA	NA	NA	41164	9395	108158	39625.5	530	36.3963	310	21.2884	54.0011	22229	1515	998	1824	1527	-24	14548	0	47	58	NA	NA	NA	1.36462e+07	0.584906	0.38059	NA	NA	NA	NA
17	338	D	17_NAM_338_D	2019-02-07	34	125175	247154	15278	17876.5	NA	NA	0	0	NA	NA	NA	NA	NA	49824	8660	113665	5506.5	463	31.7953	346	23.7606	58.8411	29317	1515	1066	1860	1528	68	7088	0	36	-67	NA	NA	NA	1.76278e+07	0.7473	0.438341	NA	NA	NA	NA
17	338	D	17_NAM_338_D	2019-02-08	35	153588	262749	28413	15594.5	NA	NA	0	0	NA	NA	NA	NA	NA	59056	9232	132883	19218	436	29.9411	409	28.087	41.8416	24710	1429	1092	1837	1527	26	-4607	0	63	-27	NA	NA	NA	2.31442e+07	0.938073	0.444421	NA	NA	NA	NA
17	338	D	17_NAM_338_D	2019-02-09	36	192814	307259	39226	44510	NA	NA	0	0	NA	NA	NA	NA	NA	66666	7610	129576	-3307.5	425	29.1857	416	28.5677	38.2054	25470	1426	1097	1841	1521	5	760	0	7	-11	NA	NA	NA	2.92734e+07	0.978824	0.514495	NA	NA	NA	NA
17	338	D	17_NAM_338_D	2019-02-10	37	224596	327386	31782	20126.5	NA	NA	0	0	NA	NA	NA	NA	NA	81489	14823	147313	17737.5	455	31.2459	455	31.2459	35.9509	29296	1406	1066	1860	1520	-31	3826	0	39	30	NA	NA	NA	3.86189e+07	1	0.553169	NA	NA	NA	NA
17	338	D	17_NAM_338_D	2019-02-13	40	294970	489256	70374	161870	NA	NA	0	0	115.03	117	NA	NA	NA	106830	25341	174104	26791.5	587	40.3107	467	32.07	32.8812	35127	1441	958	1907	1544	-108	5831	0	12	132	NA	NA	NA	5.80206e+07	0.795571	0.613597	NA	NA	NA	0.37984
17	338	D	17_NAM_338_D	2019-02-15	42	400337	663002	105367	173746	NA	NA	0	0	104.843	107	-10.1864	-10	NA	144337	37507	243473	69368.5	729	50.0621	489	33.5808	27.9707	40372	1447	892	1935	1620	-66	5245	0	22	142	NA	NA	NA	9.13252e+07	0.670782	0.592825	NA	NA	NA	0.306881
17	338	D	17_NAM_338_D	2019-02-17	44	450840	776114	50503	113112	NA	NA	0	0	103.361	106	-1.48274	-1	NA	173990	29653	290642	47169	852	58.5088	471	32.3447	39.0476	67939	1461	851	1931	1702	-41	27567	0	-18	123	NA	NA	NA	1.16825e+08	0.552817	0.59864	NA	NA	NA	0.278457
17	338	D	17_NAM_338_D	2019-02-18	45	461778	848240	10938	72126.5	NA	NA	0	0	99.7526	102	-3.60816	-4	NA	176414	2424	306570	15928	898	61.6678	463	31.7953	41.3703	72983	1465	836	1927	1733	-15	5044	0	-8	46	NA	NA	NA	1.19881e+08	0.51559	0.575444	NA	NA	NA	0.24608
17	338	D	17_NAM_338_D	2019-02-20	47	506021	934568	44243	86328.5	NA	NA	0	0	96.5726	99	-3.18	-3	NA	177800	1386	343094	36524.5	838	57.5474	560	38.4565	50.1693	89201	1367	790	1926	1627	-46	16218	0	97	-60	NA	NA	NA	1.26478e+08	0.668258	0.518225	NA	NA	NA	0.22357
17	338	D	17_NAM_338_D	2019-02-22	49	552832	1.01199e+06	46811	77419	NA	NA	0	0	94.45	98	-2.12263	-1	1	219365	41565	404282	61187.5	851	58.4402	606	41.6154	53.6448	117678	1374	793	1979	1643	3	28477	0	46	13	228.191	NA	NA	1.63104e+08	0.712103	0.542604	NA	NA	NA	0.170452
17	338	D	17_NAM_338_D	2019-02-26	53	612685	1.07142e+06	59853	59434	NA	NA	0	0	92.5724	96	-1.87753	-2	NA	329085	109720	610254	205972	902	61.9425	848	58.2341	54.5087	179380	1208	797	2055	1698	4	61702	0	242	51	NA	NA	NA	257588643	0.940133	0.539259	NA	NA	NA	0.19037
17	338	D	17_NAM_338_D	2019-02-28	55	147085	514998	-465600	-556424	3662	3662	1	1	100.55	103	7.97803	7	NA	256716	-72369	518851	-91403.5	755	51.8476	1061	72.8614	49.9073	128120	995	870	2055	1624	73	-51260	7.27245	213	-147	NA	6	87	9.84549e+07	1.4053	0.494778	1	NA	NA	0.400193
17	354	C	17_NAM_354_C	2019-01-25	21	3076	4001.5	NA	NA	NA	NA	0	0	NA	NA	NA	NA	NA	1061	NA	1637.5	NA	56	3.84565	52	3.57096	0.188501	2	1647	1238	1698	1293	NA	NA	0	NA	NA	NA	NA	NA	58844.9	0.928571	0.647939	NA	NA	NA	NA
17	354	C	17_NAM_354_C	2019-01-26	22	4899	7609.5	1823	3608	NA	NA	0	0	NA	NA	NA	NA	NA	1344	283	2766	1128.5	85	5.83715	58	3.983	0.446429	6	1643	1217	1700	1301	-21	4	0	6	29	NA	NA	NA	94070.4	0.682353	0.4859	NA	NA	NA	NA
17	354	C	17_NAM_354_C	2019-01-27	23	7062	11776.5	2163	4167	NA	NA	0	0	NA	NA	NA	NA	NA	1780	436	4663	1897	121	8.30935	65	4.4637	0.505618	9	1636	1201	1700	1321	-16	3	0	7	36	NA	NA	NA	149584	0.53719	0.381729	NA	NA	NA	NA
17	354	C	17_NAM_354_C	2019-01-28	24	9531	16782.5	2469	5006	NA	NA	0	0	NA	NA	NA	NA	NA	2325	545	7143.5	2480.5	153	10.5069	83	5.6998	1.76344	41	1624	1188	1706	1340	-13	32	0	18	32	NA	NA	NA	226982	0.542484	0.325471	NA	NA	NA	NA
17	354	C	17_NAM_354_C	2019-01-29	25	12226	23159.5	2695	6377	NA	NA	0	0	NA	NA	NA	NA	NA	3898	1573	9998.5	2855	170	11.6743	99	6.79856	1.69318	66	1608	1178	1706	1347	-10	25	0	16	17	NA	NA	NA	431007	0.582353	0.389858	NA	NA	NA	NA
17	354	C	17_NAM_354_C	2019-01-30	26	14221	33804.5	1995	10645	NA	NA	0	0	NA	NA	NA	NA	NA	5577	1679	7813.5	-2185	146	10.0262	82	5.63113	9.16263	511	1625	1157	1706	1302	-21	445	0	-17	-24	NA	NA	NA	665067	0.561644	0.713765	NA	NA	NA	NA
17	354	C	17_NAM_354_C	2019-01-31	27	20319	43610.5	6098	9806	NA	NA	0	0	NA	NA	NA	NA	NA	7190	1613	9404	1590.5	142	9.75147	89	6.11184	8.52573	613	1620	1159	1708	1300	2	102	0	7	-4	NA	NA	NA	1.0249e+06	0.626761	0.764568	NA	NA	NA	NA
17	354	C	17_NAM_354_C	2019-02-01	28	26168	45172	5849	1561.5	NA	NA	0	0	NA	NA	NA	NA	NA	11773	4583	18725	9321	143	9.82014	184	12.6357	38.1721	4494	1576	1164	1759	1306	5	3881	0	95	1	NA	NA	NA	1.90446e+06	1.28671	0.628732	NA	NA	NA	NA
17	354	C	17_NAM_354_C	2019-02-02	29	37271	63199.5	11103	18027.5	NA	NA	0	0	NA	NA	NA	NA	NA	13019	1246	17461.5	-1263.5	174	11.949	167	11.4683	40.9478	5331	1605	1168	1771	1341	4	837	0	-17	31	NA	NA	NA	2.51341e+06	0.95977	0.745583	NA	NA	NA	NA
17	354	C	17_NAM_354_C	2019-02-03	30	51269	95594.5	13998	32395	NA	NA	0	0	NA	NA	NA	NA	NA	17922	4903	28397.5	10936	262	17.9922	162	11.1249	37.8585	6785	1614	1137	1775	1398	-31	1454	0	-5	88	NA	NA	NA	4.05802e+06	0.618321	0.631112	NA	NA	NA	NA
17	354	C	17_NAM_354_C	2019-02-04	31	64759	131984	13490	36389.5	NA	NA	0	0	NA	NA	NA	NA	NA	21915	3993	46089.5	17692	335	23.0052	186	12.7731	41.5469	9105	1594	1086	1779	1420	-51	2320	0	24	73	NA	NA	NA	5.57688e+06	0.555224	0.475488	NA	NA	NA	NA
17	354	C	17_NAM_354_C	2019-02-05	32	83382	149266	18623	17281.5	NA	NA	0	0	NA	NA	NA	NA	NA	25149	3234	63535.5	17446	396	27.1942	242	16.6187	36.1008	9079	1542	1048	1783	1443	-38	-26	0	56	61	NA	NA	NA	7.26201e+06	0.611111	0.395826	NA	NA	NA	NA
17	354	C	17_NAM_354_C	2019-02-06	33	92751	173553	9369	24287.5	NA	NA	0	0	NA	NA	NA	NA	NA	28962	3813	86722	23186.5	426	29.2544	279	19.1596	38.5747	11172	1511	1037	1789	1462	-11	2093	0	37	30	NA	NA	NA	8.82039e+06	0.65493	0.333964	NA	NA	NA	NA
17	354	C	17_NAM_354_C	2019-02-07	34	117683	216144	24932	42590.5	NA	NA	0	0	NA	NA	NA	NA	NA	39661	10699	93603.5	6881.5	462	31.7266	287	19.709	34.5629	13708	1508	1024	1794	1485	-13	2536	0	8	36	NA	NA	NA	1.36057e+07	0.621212	0.423713	NA	NA	NA	NA
17	354	C	17_NAM_354_C	2019-02-08	35	145345	232489	27662	16345.5	NA	NA	0	0	NA	NA	NA	NA	NA	41699	2038	112324	18720	468	32.1387	347	23.8293	19.823	8266	1448	1027	1794	1494	3	-5442	0	60	6	NA	NA	NA	1.58974e+07	0.741453	0.37124	NA	NA	NA	NA
17	354	C	17_NAM_354_C	2019-02-09	36	167454	247737	22109	15248	NA	NA	0	0	NA	NA	NA	NA	NA	54641	12942	118754	6431	475	32.6194	384	26.3702	21.008	11479	1417	1046	1800	1520	19	3213	0	37	7	NA	NA	NA	2.23597e+07	0.808421	0.460117	NA	NA	NA	NA
17	354	C	17_NAM_354_C	2019-02-10	37	198006	275944	30552	28206.5	NA	NA	0	0	NA	NA	NA	NA	NA	68987	14346	144238	25484	483	33.1687	412	28.293	19.4211	13398	1393	1042	1804	1524	-4	1919	0	28	8	NA	NA	NA	3.06977e+07	0.853002	0.478284	NA	NA	NA	NA
17	354	C	17_NAM_354_C	2019-02-13	40	324048	493056	126042	217112	NA	NA	0	0	112.959	116	NA	NA	NA	111129	42142	215761	71522.5	599	41.1347	502	34.4735	27.666	30745	1357	972	1858	1570	-70	17347	0	90	116	NA	NA	NA	6.32604e+07	0.838063	0.515056	NA	NA	NA	0.338674
17	354	C	17_NAM_354_C	2019-02-15	42	442404	625076	118356	132020	NA	NA	0	0	103.954	106	-9.00592	-10	NA	148291	37162	290822	75060.5	578	39.6926	647	44.431	23.99	35575	1300	1004	1946	1581	32	4830	0	145	-21	NA	NA	NA	9.86335e+07	1.11938	0.509904	NA	NA	NA	0.301734
17	354	C	17_NAM_354_C	2019-02-17	44	569480	869962	127076	244886	NA	NA	0	0	101.002	103	-2.952	-3	NA	199946	51655	347089	56267.5	664	45.5984	678	46.5598	24.4726	48932	1269	961	1946	1624	-43	13357	0	31	86	NA	NA	NA	1.50887e+08	1.02108	0.576066	NA	NA	NA	0.275444
17	354	C	17_NAM_354_C	2019-02-18	45	594992	906595	25512	36633.5	NA	NA	0	0	97.9511	100	-3.05048	-3	NA	220796	20850	396222	49133	737	50.6115	736	50.5428	28.6504	63259	1208	868	1943	1604	-93	14327	0	58	73	NA	NA	NA	1.70313e+08	0.998643	0.557253	NA	NA	NA	0.102581
17	354	C	17_NAM_354_C	2019-02-20	47	593037	1155660	-1955	249065	NA	NA	0	0	97.0647	99	-0.886448	-1	NA	239344	18548	393012	-3210	871	59.8136	662	45.4611	32.7671	78426	1307	874	1968	1744	6	15167	0	-74	134	NA	NA	NA	1.84316e+08	0.760046	0.608999	NA	NA	NA	0.24647
17	354	C	17_NAM_354_C	2019-02-22	49	744796	1.39909e+06	151759	243434	NA	NA	0	0	94.8258	98	-2.23889	-1	1	351278	111934	556692	163680	1087	74.6468	773	53.0837	34.001	119438	1283	793	2055	1879	-81	41012	0	111	216	220.573	NA	NA	303158409	0.711132	0.63101	NA	NA	NA	0.129842
17	354	C	17_NAM_354_C	2019-02-26	53	867895	1.37527e+06	123099	-23828	NA	NA	0	0	91.3606	95	-3.46516	-3	NA	456768	105490	663856	107164	892	61.2557	926	63.5906	46.8936	214195	1130	654	2055	1545	-139	94757	0	153	-195	NA	NA	NA	4.25529e+08	1.03812	0.688053	NA	NA	NA	0.100026
17	354	C	17_NAM_354_C	2019-02-28	55	719955	1127487	-147940	-247778	NA	NA	0	0	95.3538	99	3.9932	4	NA	446727	-10041	734970	71115	846	58.0968	1013	69.5651	49.8183	222552	1043	691	2055	1536	37	8357	0	87	-46	NA	NA	NA	3.79049e+08	1.1974	0.607816	NA	NA	NA	0.074769
17	381	D	17_NAM_381_D	2019-01-25	21	3851	6621	NA	NA	NA	NA	0	0	NA	NA	NA	NA	NA	1102	NA	2106.5	NA	80	5.49379	57	3.91432	0.0907441	1	1642	1245	1698	1324	NA	NA	0	NA	NA	NA	NA	NA	68386.2	0.7125	0.523143	NA	NA	NA	NA
17	381	D	17_NAM_381_D	2019-01-26	22	5253	8653	1402	2032	NA	NA	0	0	NA	NA	NA	NA	NA	1753	651	3247.5	1141	87	5.97449	64	4.39503	0.22818	4	1636	1252	1699	1338	7	3	0	7	7	NA	NA	NA	127053	0.735632	0.5398	NA	NA	NA	NA
17	381	D	17_NAM_381_D	2019-01-27	23	6603	12248	1350	3595	NA	NA	0	0	NA	NA	NA	NA	NA	2355	602	4864.5	1617	110	7.55396	67	4.60105	0.339703	8	1634	1244	1700	1353	-8	4	0	3	23	NA	NA	NA	191365	0.609091	0.48412	NA	NA	NA	NA
17	381	D	17_NAM_381_D	2019-01-28	24	9167	17023	2564	4775	NA	NA	0	0	NA	NA	NA	NA	NA	3184	829	8571.5	3707	148	10.1635	91	6.24918	2.51256	80	1615	1219	1705	1366	-25	72	0	24	38	NA	NA	NA	304850	0.614865	0.371464	NA	NA	NA	NA
17	381	D	17_NAM_381_D	2019-01-29	25	10601	26601	1434	9578	NA	NA	0	0	NA	NA	NA	NA	NA	4539	1355	8512.5	-59	166	11.3996	74	5.08175	1.78453	81	1633	1138	1706	1303	-81	1	0	-17	18	NA	NA	NA	467341	0.445783	0.533216	NA	NA	NA	NA
17	381	D	17_NAM_381_D	2019-01-30	26	15825	29591	5224	2990	NA	NA	0	0	NA	NA	NA	NA	NA	6322	1783	11861.5	3349	177	12.155	99	6.79856	2.19867	139	1607	1174	1705	1350	36	58	0	25	11	NA	NA	NA	795292	0.559322	0.532985	NA	NA	NA	NA
17	381	D	17_NAM_381_D	2019-01-31	27	18694	45687.5	2869	16096.5	NA	NA	0	0	NA	NA	NA	NA	NA	8560	2238	14409	2547.5	237	16.2753	81	5.56246	16.7991	1438	1636	1147	1716	1383	-27	1299	0	-18	60	NA	NA	NA	1.17037e+06	0.341772	0.594073	NA	NA	NA	NA
17	381	D	17_NAM_381_D	2019-02-01	28	24237	53446.5	5543	7759	NA	NA	0	0	NA	NA	NA	NA	NA	7311	-1249	19385	4976	271	18.6102	104	7.14192	1.06689	78	1601	1122	1704	1392	-25	-1360	0	23	34	NA	NA	NA	1.13819e+06	0.383764	0.377147	NA	NA	NA	NA
17	381	D	17_NAM_381_D	2019-02-02	29	33990	73719	9753	20272.5	NA	NA	0	0	NA	NA	NA	NA	NA	7699	388	24652	5267	300	20.6017	130	8.9274	3.36407	259	1584	1088	1713	1387	-34	181	0	26	29	NA	NA	NA	1.41942e+06	0.433333	0.312307	NA	NA	NA	NA
17	381	D	17_NAM_381_D	2019-02-03	30	37820	90560	3830	16841	NA	NA	0	0	NA	NA	NA	NA	NA	9714	2015	19791.5	-4860.5	305	20.9451	126	8.65271	10.9841	1067	1616	1074	1741	1378	-14	808	0	-4	5	NA	NA	NA	1.88912e+06	0.413115	0.490817	NA	NA	NA	NA
17	381	D	17_NAM_381_D	2019-02-04	31	49425	131956	11605	41396	NA	NA	0	0	NA	NA	NA	NA	NA	14303	4589	27576.5	7785	329	22.5932	134	9.20209	7.58582	1085	1611	1073	1744	1401	-1	18	0	8	24	NA	NA	NA	3.1798e+06	0.407295	0.518666	NA	NA	NA	NA
17	381	D	17_NAM_381_D	2019-02-05	32	70644	148094	21219	16138	NA	NA	0	0	NA	NA	NA	NA	NA	18908	4605	51497.5	23921	345	23.692	220	15.1079	11.4132	2158	1543	1062	1762	1406	-11	1073	0	86	16	NA	NA	NA	5.02555e+06	0.637681	0.367163	NA	NA	NA	NA
17	381	D	17_NAM_381_D	2019-02-06	33	83713	180715	13069	32621	NA	NA	0	0	NA	NA	NA	NA	NA	23022	4114	47794	-3703.5	336	23.0739	216	14.8332	11.5629	2662	1556	1074	1771	1409	12	504	0	-4	-9	NA	NA	NA	6.661e+06	0.642857	0.481692	NA	NA	NA	NA
17	381	D	17_NAM_381_D	2019-02-07	34	92215	212056	8502	31340.5	NA	NA	0	0	NA	NA	NA	NA	NA	27470	4448	44142	-3652	338	23.2113	195	13.3911	26.2723	7217	1577	1073	1771	1410	-1	4555	0	-21	2	NA	NA	NA	8.34179e+06	0.576923	0.62231	NA	NA	NA	NA
17	381	D	17_NAM_381_D	2019-02-08	35	101511	183054	9296	-29002	NA	NA	0	0	NA	NA	NA	NA	NA	35968	8498	73576.5	29434.5	361	24.7907	302	20.739	18.8835	6792	1476	1039	1777	1399	-34	-425	0	107	23	NA	NA	NA	1.14597e+07	0.836565	0.488852	NA	NA	NA	NA
17	381	D	17_NAM_381_D	2019-02-09	36	148775	236680	47264	53627	NA	NA	0	0	NA	NA	NA	NA	NA	41461	5493	82294	8717.5	357	24.516	311	21.3571	20.8172	8631	1480	1053	1790	1409	14	1839	0	9	-4	NA	NA	NA	1.59921e+07	0.871148	0.503816	NA	NA	NA	NA
17	381	D	17_NAM_381_D	2019-02-10	37	184321	253409	35546	16728.5	NA	NA	0	0	NA	NA	NA	NA	NA	51145	9684	97655.5	15361.5	398	27.3316	340	23.3486	20.9874	10734	1454	1022	1793	1419	-31	2103	0	29	41	NA	NA	NA	2.19579e+07	0.854271	0.523729	NA	NA	NA	NA
17	381	D	17_NAM_381_D	2019-02-13	40	264353	358212	80032	104803	NA	NA	0	0	112.887	116	NA	NA	NA	69898	18753	115380	17725	451	30.9712	364	24.9967	12.7886	8939	1429	1075	1792	1525	53	-1795	0	24	53	NA	NA	NA	3.59382e+07	0.807095	0.605804	NA	NA	NA	0.39047
17	381	D	17_NAM_381_D	2019-02-15	42	336765	515379	72412	157167	NA	NA	0	0	107.636	111	-5.25139	-5	NA	93447	23549	136002	20621.5	596	40.9287	355	24.3787	21.9151	20479	1442	952	1796	1547	-123	11540	0	-9	145	NA	NA	NA	5.42287e+07	0.595638	0.6871	NA	NA	NA	0.32307
17	381	D	17_NAM_381_D	2019-02-17	44	353531	586722	16766	71343	NA	NA	0	0	107.833	111	0.197042	0	NA	116838	23391	188170	52168.5	677	46.4912	474	32.5507	37.7257	44078	1454	921	1927	1597	-31	23599	0	119	81	NA	NA	NA	6.94701e+07	0.700148	0.620916	NA	NA	NA	0.258654
17	381	D	17_NAM_381_D	2019-02-18	45	384719	649571	31188	62849	NA	NA	0	0	103.531	106	-4.30172	-5	NA	148951	32113	224260	36089	656	45.0491	479	32.8941	44.9859	67007	1474	912	1952	1567	-9	22929	0	5	-21	NA	NA	NA	9.23879e+07	0.730183	0.66419	NA	NA	NA	0.223502
17	381	D	17_NAM_381_D	2019-02-20	47	469991	857770	85272	208200	NA	NA	0	0	100.251	103	-3.28023	-3	NA	195854	46903	267930	43670.5	713	48.9634	545	37.4264	43.0336	84283	1422	923	1966	1635	11	17276	0	66	57	NA	NA	NA	134269452	0.764376	0.730989	NA	NA	NA	0.292995
17	381	D	17_NAM_381_D	2019-02-22	49	477240	905870	7249	48099.5	NA	NA	0	0	97.1844	100	-3.06632	-3	1	236834	40980	318460	50530.5	747	51.2982	664	45.5984	43.4097	102809	1392	930	2055	1676	7	18526	0	119	34	223.081	NA	NA	1.63611e+08	0.888889	0.743684	NA	NA	NA	0.257639
17	381	D	17_NAM_381_D	2019-02-26	53	718144	1183910	240904	278040	NA	NA	0	0	90.5651	93	-6.61927	-7	NA	388308	151474	550426	231965	865	59.4016	893	61.3244	37.6369	146147	1163	863	2055	1727	-67	43338	0	229	118	NA	NA	NA	3.29065e+08	1.03237	0.705469	NA	NA	NA	0.212082
17	381	D	17_NAM_381_D	2019-02-28	55	781953	1.17475e+06	63809	-9161.5	2271	2241	1	1	95.3129	98	4.74775	5	NA	379296	-9012	634372	83947	896	61.5304	1095	75.1962	28.8806	109543	886	799	1980	1694	-64	-36604	7.8369	202	31	NA	5	87	3.35404e+08	1.2221	0.597907	1	NA	NA	0.236624
23	506	C	23_NAM_506_C	2019-01-25	21	5364	9041	NA	NA	NA	NA	0	0	NA	NA	NA	NA	NA	2170	NA	7440.5	NA	232	15.932	64	4.39503	28.6636	622	1664	1139	1727	1370	NA	NA	0	NA	NA	NA	NA	NA	158929	0.275862	0.291647	NA	NA	NA	NA
23	506	C	23_NAM_506_C	2019-01-26	22	6456	12620	1092	3579	NA	NA	0	0	NA	NA	NA	NA	NA	3390	1220	8785	1344.5	249	17.0994	70	4.80706	18.3186	621	1659	1139	1728	1387	0	-1	0	6	17	NA	NA	NA	272384	0.281124	0.385885	NA	NA	NA	NA
23	506	C	23_NAM_506_C	2019-01-27	23	9494	17135	3038	4515	NA	NA	0	0	NA	NA	NA	NA	NA	4614	1224	10874	2089	262	17.9922	74	5.08175	11.3134	522	1650	1142	1723	1403	3	-99	0	4	13	NA	NA	NA	449575	0.282443	0.424315	NA	NA	NA	NA
23	506	C	23_NAM_506_C	2019-01-28	24	12375	22681.5	2881	5546.5	NA	NA	0	0	NA	NA	NA	NA	NA	5637	1023	13670	2796	274	18.8162	80	5.49379	13.0921	738	1646	1138	1725	1411	-4	216	0	6	12	NA	NA	NA	627077	0.291971	0.412363	NA	NA	NA	NA
23	506	C	23_NAM_506_C	2019-01-29	25	14960	26012	2585	3330.5	NA	NA	0	0	NA	NA	NA	NA	NA	7729	2092	19673.5	6003.5	277	19.0222	97	6.66122	12.5372	969	1634	1146	1730	1422	8	231	0	17	3	NA	NA	NA	945342	0.350181	0.392863	NA	NA	NA	NA
23	506	C	23_NAM_506_C	2019-01-30	26	19904	35007.5	4944	8995.5	NA	NA	0	0	NA	NA	NA	NA	NA	8955	1226	17795	-1878.5	285	19.5716	97	6.66122	8.95589	802	1632	1146	1728	1430	0	-167	0	0	8	NA	NA	NA	1.26339e+06	0.340351	0.503231	NA	NA	NA	NA
23	506	C	23_NAM_506_C	2019-01-31	27	23664	44744	3760	9736.5	NA	NA	0	0	NA	NA	NA	NA	NA	10020	1065	18774	979	302	20.739	95	6.52387	10.1896	1021	1631	1156	1725	1457	10	219	0	-2	17	NA	NA	NA	1.54139e+06	0.31457	0.533717	NA	NA	NA	NA
23	506	C	23_NAM_506_C	2019-02-01	28	29192	58965	5528	14221	NA	NA	0	0	NA	NA	NA	NA	NA	10255	235	16923	-1851	266	18.2668	78	5.35644	4.10531	421	1626	1186	1703	1451	30	-600	0	-17	-36	NA	NA	NA	1.75214e+06	0.293233	0.60598	NA	NA	NA	NA
23	506	C	23_NAM_506_C	2019-02-02	29	42644	77203.5	13452	18238.5	NA	NA	0	0	NA	NA	NA	NA	NA	12906	2651	20484	3561	277	19.0222	89	6.11184	1.68914	218	1614	1181	1702	1457	-5	-203	0	11	11	NA	NA	NA	2.66514e+06	0.3213	0.630053	NA	NA	NA	NA
23	506	C	23_NAM_506_C	2019-02-03	30	54719	96116.5	12075	18913	NA	NA	0	0	NA	NA	NA	NA	NA	14992	2086	22159.5	1675.5	297	20.3957	94	6.4552	2.66809	400	1609	1172	1702	1468	-9	182	0	5	20	NA	NA	NA	3.50694e+06	0.316498	0.67655	NA	NA	NA	NA
23	506	C	23_NAM_506_C	2019-02-04	31	70919	123385	16200	27268.5	NA	NA	0	0	NA	NA	NA	NA	NA	18303	3311	24094	1934.5	317	21.7691	109	7.48529	1.7101	313	1597	1160	1705	1476	-12	-87	0	15	20	NA	NA	NA	4.8742e+06	0.343849	0.75965	NA	NA	NA	NA
23	506	C	23_NAM_506_C	2019-02-05	32	86241	149088	15322	25703	NA	NA	0	0	NA	NA	NA	NA	NA	25085	6782	34627.5	10533.5	324	22.2498	161	11.0562	16.3524	4102	1583	1154	1743	1477	-6	3789	0	52	7	NA	NA	NA	7.36667e+06	0.496914	0.724424	NA	NA	NA	NA
23	506	C	23_NAM_506_C	2019-02-06	33	102244	165446	16003	16358.5	NA	NA	0	0	NA	NA	NA	NA	NA	29687	4602	39371	4743.5	337	23.1426	171	11.743	13.6693	4058	1570	1144	1740	1480	-10	-44	0	10	13	NA	NA	NA	9.4926e+06	0.507418	0.754032	NA	NA	NA	NA
23	506	C	23_NAM_506_C	2019-02-07	34	112592	187651	10348	22204.5	NA	NA	0	0	NA	NA	NA	NA	NA	34336	4649	49319	9948	355	24.3787	186	12.7731	21.2547	7298	1581	1130	1766	1484	-14	3240	0	15	18	NA	NA	NA	1.15214e+07	0.523944	0.696202	NA	NA	NA	NA
23	506	C	23_NAM_506_C	2019-02-08	35	132782	231038	20190	43386.5	NA	NA	0	0	NA	NA	NA	NA	NA	47943	13607	66506	17187	392	26.9196	232	15.932	32.4281	15547	1571	1107	1802	1498	-23	8249	0	46	37	NA	NA	NA	1.74701e+07	0.591837	0.720882	NA	NA	NA	NA
23	506	C	23_NAM_506_C	2019-02-09	36	165066	271094	32284	40057	NA	NA	0	0	NA	NA	NA	NA	NA	58904	10961	79772.5	13266.5	449	30.8339	253	17.3741	30.1389	17753	1547	1068	1799	1516	-39	2206	0	21	57	NA	NA	NA	2.39317e+07	0.563474	0.7384	NA	NA	NA	NA
23	506	C	23_NAM_506_C	2019-02-10	37	206214	315729	41148	44634.5	NA	NA	0	0	NA	NA	NA	NA	NA	71227	12323	101522	21749	507	34.8169	284	19.5029	22.4241	15972	1525	1051	1808	1557	-17	-1781	0	31	58	NA	NA	NA	3.23447e+07	0.560158	0.701595	NA	NA	NA	NA
23	506	C	23_NAM_506_C	2019-02-13	40	326931	480049	120717	164320	NA	NA	0	0	108.666	110	NA	NA	NA	94636	23409	184616	83094	616	42.3022	433	29.7351	17.9932	17028	1421	1003	1853	1618	-48	1056	0	149	109	NA	NA	NA	5.41109e+07	0.702922	0.512611	NA	NA	NA	NA
23	506	C	23_NAM_506_C	2019-02-15	42	392172	611946	65241	131896	NA	NA	0	0	103.009	105	-5.657	-5	NA	110206	15570	191808	7192.5	725	49.7874	434	29.8038	16.059	17698	1421	932	1854	1656	-71	670	0	1	109	NA	NA	NA	6.9015e+07	0.598621	0.574564	NA	NA	NA	0.354151
23	506	C	23_NAM_506_C	2019-02-17	44	493874	729196	101702	117251	NA	NA	0	0	99.374	102	-3.63491	-3	NA	143619	33413	246672	54864.5	831	57.0667	446	30.6279	28.5652	41025	1434	916	1879	1746	-16	23327	0	12	106	NA	NA	NA	1.0093e+08	0.536703	0.582225	NA	NA	NA	0.253292
23	506	C	23_NAM_506_C	2019-02-18	45	538653	799452	44779	70255.5	NA	NA	0	0	96.6413	99	-2.73266	-3	NA	164158	20539	279968	33295.5	828	56.8607	464	31.864	28.6992	47112	1415	915	1878	1742	-1	6087	0	18	-3	NA	NA	NA	1.2048e+08	0.560386	0.586346	NA	NA	NA	0.262856
23	506	C	23_NAM_506_C	2019-02-20	47	509000	828779	-29653	29327	NA	NA	0	0	96.5273	99	-0.114042	0	NA	222714	58556	364476	84508	827	56.792	593	40.7227	33.873	75440	1357	927	1949	1753	12	28328	0	129	-1	NA	NA	NA	1.58894e+08	0.71705	0.611053	NA	NA	NA	0.373463
23	506	C	23_NAM_506_C	2019-02-22	49	556003	945176	47003	116396	NA	NA	0	0	93.5605	97	-2.96674	-2	1	282333	59619	443860	79384	835	57.3414	701	48.1393	31.6226	89281	1248	920	1948	1754	-7	13841	0	108	8	231.343	NA	NA	210523320	0.839521	0.636086	NA	NA	NA	0.36008
23	506	C	23_NAM_506_C	2019-02-26	53	704064	1.07798e+06	148061	132808	18305	18280	1	3	88.8008	92	-4.75973	-5	NA	393031	110698	703139	259279	846	58.0968	1208	82.9562	25.6232	100707	732	941	1939	1786	21	11426	20.4599	507	11	NA	27	84	3.29787e+08	1.4279	0.558966	1	9.67913	9.67913	0.356795
23	506	C	23_NAM_506_C	2019-02-28	55	631892	935942	-72172	-142042	33645	33239	1	4	93.8609	97	5.06008	5	NA	427585	34554	771298	68158.5	819	56.2426	1431	98.2701	19.1627	81937	536	933	1966	1751	-8	-18770	31.1446	223	-27	NA	45	81	3.39894e+08	1.74725	0.554371	2	17.7158	18.9829	0.269572
23	519	D	23_NAM_519_D	2019-01-25	21	4794	7782	NA	NA	NA	NA	0	0	NA	NA	NA	NA	NA	1013	NA	1046.5	NA	51	3.50229	27	1.85415	9.4768	96	1674	1259	1700	1309	NA	NA	0	NA	NA	NA	NA	NA	70138.8	0.529412	0.967989	NA	NA	NA	NA
23	519	D	23_NAM_519_D	2019-01-26	22	5772	10921	978	3139	NA	NA	0	0	NA	NA	NA	NA	NA	1730	717	1998	951.5	75	5.15043	38	2.60955	8.20809	142	1663	1239	1700	1313	-20	46	0	11	24	NA	NA	NA	131434	0.506667	0.865866	NA	NA	NA	NA
23	519	D	23_NAM_519_D	2019-01-27	23	7522	13733.5	1750	2812.5	NA	NA	0	0	NA	NA	NA	NA	NA	2606	876	2701	703	62	4.25769	53	3.63963	5.48734	143	1648	1256	1700	1317	17	1	0	15	-13	NA	NA	NA	226017	0.854839	0.964828	NA	NA	NA	NA
23	519	D	23_NAM_519_D	2019-01-28	24	9377	17099.5	1855	3366	NA	NA	0	0	NA	NA	NA	NA	NA	4189	1583	4469	1768	99	6.79856	63	4.32636	14.6574	614	1645	1233	1707	1331	-23	471	0	10	37	NA	NA	NA	405641	0.636364	0.937346	NA	NA	NA	NA
23	519	D	23_NAM_519_D	2019-01-29	25	11649	20264.5	2272	3165	NA	NA	0	0	NA	NA	NA	NA	NA	6095	1906	6863	2394	128	8.79006	67	4.60105	11.3536	692	1640	1220	1706	1347	-13	78	0	4	29	NA	NA	NA	657837	0.523438	0.888096	NA	NA	NA	NA
23	519	D	23_NAM_519_D	2019-01-30	26	16190	27720.5	4541	7456	NA	NA	0	0	NA	NA	NA	NA	NA	7891	1796	9554	2691	151	10.3695	76	5.2191	9.16234	723	1632	1202	1707	1352	-18	31	0	9	23	NA	NA	NA	1.00405e+06	0.503311	0.825937	NA	NA	NA	NA
23	519	D	23_NAM_519_D	2019-01-31	27	20036	38989.5	3846	11269	NA	NA	0	0	NA	NA	NA	NA	NA	9395	1504	12259.5	2705.5	177	12.155	79	5.42511	8.9835	844	1628	1172	1706	1348	-30	121	0	3	26	NA	NA	NA	1.32985e+06	0.446328	0.766344	NA	NA	NA	NA
23	519	D	23_NAM_519_D	2019-02-01	28	26445	48958.5	6409	9969	NA	NA	0	0	NA	NA	NA	NA	NA	10277	882	15154.5	2895	203	13.9405	86	5.90582	4.56359	469	1618	1152	1703	1354	-20	-375	0	7	26	NA	NA	NA	1.67124e+06	0.423645	0.678148	NA	NA	NA	NA
23	519	D	23_NAM_519_D	2019-02-02	29	39615	64546.5	13170	15588	NA	NA	0	0	NA	NA	NA	NA	NA	13515	3238	20863	5708.5	259	17.7861	99	6.79856	2.04218	276	1605	1126	1703	1384	-26	-193	0	13	56	NA	NA	NA	2.68996e+06	0.382239	0.647798	NA	NA	NA	NA
23	519	D	23_NAM_519_D	2019-02-03	30	48745	80373	9130	15826.5	NA	NA	0	0	NA	NA	NA	NA	NA	15631	2116	25717.5	4854.5	313	21.4944	108	7.41661	1.99603	312	1595	1105	1702	1417	-21	36	0	9	54	NA	NA	NA	3.45105e+06	0.345048	0.607796	NA	NA	NA	NA
23	519	D	23_NAM_519_D	2019-02-04	31	63176	105883	14431	25510	NA	NA	0	0	NA	NA	NA	NA	NA	20440	4809	32002.5	6285	380	26.0955	106	7.27927	3.01859	617	1603	1076	1708	1455	-29	305	0	-2	67	NA	NA	NA	5.13756e+06	0.278947	0.6387	NA	NA	NA	NA
23	519	D	23_NAM_519_D	2019-02-05	32	80076	127743	16900	21860	NA	NA	0	0	NA	NA	NA	NA	NA	25165	4725	39334	7331.5	420	28.8424	116	7.96599	1.65706	417	1588	1061	1703	1480	-15	-200	0	10	40	NA	NA	NA	7.12112e+06	0.27619	0.639777	NA	NA	NA	NA
23	519	D	23_NAM_519_D	2019-02-06	33	99401	148638	19325	20895.5	NA	NA	0	0	NA	NA	NA	NA	NA	28396	3231	44306.5	4972.5	434	29.8038	132	9.06475	1.17622	334	1571	1057	1702	1490	-4	-83	0	16	14	NA	NA	NA	8.95267e+06	0.304147	0.640899	NA	NA	NA	NA
23	519	D	23_NAM_519_D	2019-02-07	34	116918	178165	17517	29526.5	NA	NA	0	0	NA	NA	NA	NA	NA	34892	6496	50604	6297.5	468	32.1387	136	9.33944	1.668	582	1567	1043	1702	1510	-14	248	0	4	34	NA	NA	NA	1.19307e+07	0.290598	0.689511	NA	NA	NA	NA
23	519	D	23_NAM_519_D	2019-02-08	35	137098	213564	20180	35399.5	NA	NA	0	0	NA	NA	NA	NA	NA	36897	2005	51889	1285	490	33.6494	128	8.79006	1.82129	672	1576	1029	1703	1518	-14	90	0	-8	22	NA	NA	NA	1.36618e+07	0.261224	0.711076	NA	NA	NA	NA
23	519	D	23_NAM_519_D	2019-02-09	36	172750	262548	35652	48983.5	NA	NA	0	0	NA	NA	NA	NA	NA	43196	6299	60774.5	8885.5	510	35.0229	166	11.3996	5.33614	2305	1562	1010	1727	1519	-19	1633	0	38	20	NA	NA	NA	1.79536e+07	0.32549	0.710759	NA	NA	NA	NA
23	519	D	23_NAM_519_D	2019-02-10	37	203865	305860	31115	43311.5	NA	NA	0	0	NA	NA	NA	NA	NA	49490	6294	65009	4234.5	537	36.877	165	11.3309	5.66175	2802	1568	996	1732	1532	-14	497	0	-1	27	NA	NA	NA	2.23454e+07	0.307263	0.761279	NA	NA	NA	NA
23	519	D	23_NAM_519_D	2019-02-13	40	249050	395556	45185	89697	NA	NA	0	0	109.594	113	NA	NA	NA	72367	22877	120488	55479.5	563	38.6625	272	18.6789	5.16672	3739	1462	995	1733	1557	-1	937	0	107	26	NA	NA	NA	3.61147e+07	0.483126	0.600613	NA	NA	NA	NA
23	519	D	23_NAM_519_D	2019-02-15	42	228049	422459	-21001	26902.5	NA	NA	0	0	105.031	109	-4.56278	-4	NA	92609	20242	137862	17373.5	576	39.5553	331	22.7305	21.6458	20046	1478	1019	1808	1594	24	16307	0	59	13	NA	NA	NA	4.42249e+07	0.574653	0.671751	NA	NA	NA	0.412665
23	519	D	23_NAM_519_D	2019-02-17	44	242744	452958	14695	30499.5	NA	NA	0	0	102.019	106	-3.0129	-3	NA	124528	31919	200296	62434	610	41.8901	465	31.9326	33.3323	41508	1425	992	1889	1601	-27	21462	0	134	34	NA	NA	NA	6.13538e+07	0.762295	0.62172	NA	NA	NA	0.340705
23	519	D	23_NAM_519_D	2019-02-18	45	299211	480383	56467	27424.5	NA	NA	0	0	99.2769	102	-2.74168	-4	NA	133474	8946	215519	15223	616	42.3022	473	32.482	30.4389	40628	1400	989	1872	1604	-3	-880	0	8	6	NA	NA	NA	7.30105e+07	0.767857	0.619314	NA	NA	NA	0.333374
23	519	D	23_NAM_519_D	2019-02-20	47	196695	456355	-102516	-24028	NA	NA	0	0	100.301	104	1.02434	2	NA	148738	15264	257935	42416	646	44.3623	560	38.4565	34.8754	51873	1370	990	1929	1635	1	11245	0	87	30	NA	NA	NA	6.59658e+07	0.866873	0.576649	NA	NA	NA	0.466918
23	519	D	23_NAM_519_D	2019-02-22	49	350143	620505	153448	164150	NA	NA	0	0	95.1795	99	-5.12174	-5	1	202734	53996	332465	74530	697	47.8646	729	50.0621	27.0941	54929	1191	965	1919	1661	-25	3056	0	169	51	232.792	NA	NA	1.19964e+08	1.04591	0.609791	NA	NA	NA	0.402664
23	519	D	23_NAM_519_D	2019-02-26	53	431148	664398	81005	43892.5	32959	32713	1	4	94.5935	96	-0.58596	-3	NA	267027	64293	552918	220453	686	47.1092	1298	89.1367	23.3239	62281	658	977	1955	1662	12	7352	22.3223	569	-11	NA	44	84	1.75335e+08	1.89213	0.482941	1	13.4162	13.4162	0.328348
23	519	D	23_NAM_519_D	2019-02-28	55	286632	628336	-144516	-36061	47073	46729	1	5	104.323	110	9.72941	14	NA	288450	21423	630774	77856.5	692	47.5213	1457	100.056	23.6578	68241	502	971	1958	1662	-6	5960	31.4715	159	6	NA	65	81	1.5443e+08	2.10549	0.457295	2	17.0769	16.1482	0.33937
23	541	C	23_NAM_541_C	2019-01-25	21	2492	4291	NA	NA	NA	NA	0	0	NA	NA	NA	NA	NA	1100	NA	1227.5	NA	61	4.18901	24	1.64814	11.6364	128	1677	1259	1700	1319	NA	NA	0	NA	NA	NA	NA	NA	54911.9	0.393443	0.89613	NA	NA	NA	NA
23	541	C	23_NAM_541_C	2019-01-26	22	2753	5804	261	1513	NA	NA	0	0	NA	NA	NA	NA	NA	1442	342	1590	362.5	67	4.60105	27	1.85415	11.0957	160	1674	1258	1700	1324	-1	32	0	3	6	NA	NA	NA	75660.4	0.402985	0.906918	NA	NA	NA	NA
23	541	C	23_NAM_541_C	2019-01-27	23	3433	7421.5	680	1617.5	NA	NA	0	0	NA	NA	NA	NA	NA	1828	386	1945	355	79	5.42511	31	2.12884	34.1904	625	1676	1255	1706	1333	-3	465	0	4	12	NA	NA	NA	107106	0.392405	0.939846	NA	NA	NA	NA
23	541	C	23_NAM_541_C	2019-01-28	24	4217	9976.5	784	2555	NA	NA	0	0	NA	NA	NA	NA	NA	2744	916	3940	1995	129	8.85873	40	2.74689	29.6647	814	1668	1220	1707	1348	-35	189	0	9	50	NA	NA	NA	178191	0.310078	0.696447	NA	NA	NA	NA
23	541	C	23_NAM_541_C	2019-01-29	25	6594	12677.5	2377	2701	NA	NA	0	0	NA	NA	NA	NA	NA	4127	1383	5393	1453	135	9.27077	51	3.50229	19.0211	785	1656	1218	1706	1352	-2	-29	0	11	6	NA	NA	NA	335127	0.377778	0.765251	NA	NA	NA	NA
23	541	C	23_NAM_541_C	2019-01-30	26	7566	15828.5	972	3151	NA	NA	0	0	NA	NA	NA	NA	NA	4370	243	6115	722	139	9.54546	56	3.84565	14.8055	647	1651	1242	1706	1380	24	-138	0	5	4	NA	NA	NA	380115	0.402878	0.714636	NA	NA	NA	NA
23	541	C	23_NAM_541_C	2019-01-31	27	9105	22008	1539	6179.5	NA	NA	0	0	NA	NA	NA	NA	NA	6218	1848	8416	2301	165	11.3309	62	4.25769	13.3644	831	1645	1218	1706	1382	-24	184	0	6	26	NA	NA	NA	593322	0.375758	0.738831	NA	NA	NA	NA
23	541	C	23_NAM_541_C	2019-02-01	28	11959	28820	2854	6812	NA	NA	0	0	NA	NA	NA	NA	NA	6775	557	9488	1072	162	11.1249	68	4.66972	7.21771	489	1636	1205	1703	1366	-13	-342	0	6	-3	NA	NA	NA	740895	0.419753	0.71406	NA	NA	NA	NA
23	541	C	23_NAM_541_C	2019-02-02	29	18523	37469	6564	8649	NA	NA	0	0	NA	NA	NA	NA	NA	9453	2678	12261	2773	181	12.4297	87	5.97449	3.77658	357	1617	1191	1703	1371	-14	-132	0	19	19	NA	NA	NA	1.28655e+06	0.480663	0.770981	NA	NA	NA	NA
23	541	C	23_NAM_541_C	2019-02-03	30	22839	46553	4316	9084	NA	NA	0	0	NA	NA	NA	NA	NA	9874	421	13486	1225	193	13.2538	83	5.6998	5.93478	586	1621	1182	1703	1374	-9	229	0	-4	12	NA	NA	NA	1.49222e+06	0.430052	0.732167	NA	NA	NA	NA
23	541	C	23_NAM_541_C	2019-02-04	31	30753	62689	7914	16136	NA	NA	0	0	NA	NA	NA	NA	NA	10631	757	16144	2658	236	16.2067	81	5.56246	5.2488	558	1623	1153	1703	1388	-29	-28	0	-2	43	NA	NA	NA	1.86431e+06	0.34322	0.658511	NA	NA	NA	NA
23	541	C	23_NAM_541_C	2019-02-05	32	40899	76183	10146	13494	NA	NA	0	0	NA	NA	NA	NA	NA	13174	2543	20712.5	4568.5	263	18.0608	102	7.00458	5.62472	741	1603	1143	1704	1405	-10	183	0	21	27	NA	NA	NA	2.66424e+06	0.387833	0.636041	NA	NA	NA	NA
23	541	C	23_NAM_541_C	2019-02-06	33	49975	86991	9076	10808	NA	NA	0	0	NA	NA	NA	NA	NA	15556	2382	21402	689.5	273	18.7475	107	7.34794	4.982	775	1597	1144	1703	1416	1	34	0	5	10	NA	NA	NA	3.47756e+06	0.391941	0.726848	NA	NA	NA	NA
23	541	C	23_NAM_541_C	2019-02-07	34	61295	105850	11320	18859.5	NA	NA	0	0	NA	NA	NA	NA	NA	21406	5850	29221	7819	273	18.7475	125	8.58404	3.02252	647	1579	1153	1703	1425	9	-128	0	18	0	NA	NA	NA	5.29966e+06	0.457875	0.732555	NA	NA	NA	NA
23	541	C	23_NAM_541_C	2019-02-08	35	74577	130123	13282	24272.5	NA	NA	0	0	NA	NA	NA	NA	NA	24629	3223	30915.5	1694.5	298	20.4644	128	8.79006	2.87466	708	1577	1141	1704	1438	-12	61	0	3	25	NA	NA	NA	6.72588e+06	0.42953	0.796655	NA	NA	NA	NA
23	541	C	23_NAM_541_C	2019-02-09	36	97328	156541	22751	26418	NA	NA	0	0	NA	NA	NA	NA	NA	29772	5143	35716	4800.5	302	20.739	146	10.0262	3.23458	963	1560	1147	1705	1448	6	255	0	18	4	NA	NA	NA	9.2881e+06	0.483444	0.833576	NA	NA	NA	NA
23	541	C	23_NAM_541_C	2019-02-10	37	122918	189624	25590	33083	NA	NA	0	0	NA	NA	NA	NA	NA	35222	5450	43802	8086	348	23.898	157	10.7816	2.02146	712	1548	1109	1704	1456	-38	-251	0	11	46	NA	NA	NA	1.23487e+07	0.451149	0.804119	NA	NA	NA	NA
23	541	C	23_NAM_541_C	2019-02-13	40	208714	310399	85796	120775	NA	NA	0	0	113.784	117	NA	NA	NA	57365	22143	74896.5	31094.5	435	29.8725	236	16.2067	0.821058	471	1473	1046	1708	1480	-63	-241	0	79	87	NA	NA	NA	2.62073e+07	0.542529	0.765924	NA	NA	NA	NA
23	541	C	23_NAM_541_C	2019-02-15	42	206608	334056	-2106	23656.5	NA	NA	0	0	110.609	113	-3.17502	-4	NA	83936	26571	114978	40081.5	543	37.2891	309	21.2198	15.6453	13132	1495	1003	1803	1545	-43	12661	0	73	108	NA	NA	NA	3.81524e+07	0.569061	0.730018	NA	NA	NA	0.384397
23	541	C	23_NAM_541_C	2019-02-17	44	283514	443074	76906	109018	NA	NA	0	0	107.133	110	-3.47592	-3	NA	97858	13922	148344	33366.5	638	43.813	354	24.31	14.6958	14381	1454	965	1807	1602	-38	1249	0	45	95	NA	NA	NA	5.21055e+07	0.554859	0.659667	NA	NA	NA	0.256764
23	541	C	23_NAM_541_C	2019-02-18	45	311624	451194	28110	8120.5	NA	NA	0	0	102.75	106	-4.3831	-4	NA	101033	3175	154260	5915.5	616	42.3022	369	25.3401	12.5761	12706	1440	991	1808	1606	26	-1675	0	15	-22	NA	NA	NA	5.63999e+07	0.599026	0.654953	NA	NA	NA	0.269597
23	541	C	23_NAM_541_C	2019-02-20	47	376331	560622	64707	109428	NA	NA	0	0	100.213	103	-2.53692	-3	NA	126182	25149	173909	19649	680	46.6972	371	25.4774	9.77001	12328	1441	969	1811	1648	-22	-378	0	2	64	NA	NA	NA	7.74074e+07	0.545588	0.725563	NA	NA	NA	0.336128
23	541	C	23_NAM_541_C	2019-02-22	49	458553	691952	82222	131330	NA	NA	0	0	97.07	100	-3.14305	-3	1	177172	50990	260060	86150.5	779	53.4958	524	35.9843	8.4782	15021	1296	905	1819	1683	-64	2693	0	153	99	229.278	NA	NA	119974751	0.672657	0.681275	NA	NA	NA	0.34325
23	541	C	23_NAM_541_C	2019-02-26	53	571008	803250	112455	111298	1767	1610	1	1	90.1296	93	-6.94036	-7	NA	290924	113752	464540	204480	818	56.174	835	57.3414	14.8747	43274	1042	902	1876	1719	-3	28253	8.49841	311	39	NA	4	86	219836928	1.02078	0.626263	1	NA	NA	0.357332
23	541	C	23_NAM_541_C	2019-02-28	55	456763	701791	-114245	-101458	14311	14169	1	2	96.1727	99	6.04308	6	NA	329388	38464	573096	108556	701	48.1393	1163	79.8659	27.7299	91339	776	946	1938	1646	44	48065	12.8813	328	-117	NA	19	85	2.22614e+08	1.65906	0.574751	2	7.03243	7.99343	0.302891
23	554	D	23_NAM_554_D	2019-01-25	21	3332	5755	NA	NA	NA	NA	0	0	NA	NA	NA	NA	NA	928	NA	1046	NA	68	4.66972	21	1.44212	22.8448	212	1682	1320	1702	1387	NA	NA	0	NA	NA	NA	NA	NA	53567.4	0.308824	0.887189	NA	NA	NA	NA
23	554	D	23_NAM_554_D	2019-01-26	22	3394	7548.5	62	1793.5	NA	NA	0	0	NA	NA	NA	NA	NA	1173	245	1290	244	75	5.15043	23	1.57946	22.5064	264	1680	1312	1702	1386	-8	52	0	2	7	NA	NA	NA	68336.7	0.306667	0.909302	NA	NA	NA	NA
23	554	D	23_NAM_554_D	2019-01-27	23	4646	9905.5	1252	2357	NA	NA	0	0	NA	NA	NA	NA	NA	1678	505	1744	454	83	5.6998	26	1.78548	44.0405	739	1682	1307	1707	1389	-5	475	0	3	8	NA	NA	NA	114375	0.313253	0.962156	NA	NA	NA	NA
23	554	D	23_NAM_554_D	2019-01-28	24	6508	13472	1862	3566.5	NA	NA	0	0	NA	NA	NA	NA	NA	2404	726	2504	760	86	5.90582	36	2.4722	32.0715	771	1672	1306	1707	1391	-1	32	0	10	3	NA	NA	NA	193936	0.418605	0.960064	NA	NA	NA	NA
23	554	D	23_NAM_554_D	2019-01-29	25	8740	16921.5	2232	3449.5	NA	NA	0	0	NA	NA	NA	NA	NA	3311	907	3508	1004	102	7.00458	43	2.95291	21.8061	722	1666	1306	1708	1407	0	-49	0	7	16	NA	NA	NA	309539	0.421569	0.943843	NA	NA	NA	NA
23	554	D	23_NAM_554_D	2019-01-30	26	10529	21833	1789	4911.5	NA	NA	0	0	NA	NA	NA	NA	NA	4250	939	4787	1279	113	7.75997	49	3.36494	20.3529	865	1659	1302	1707	1414	-4	143	0	6	11	NA	NA	NA	436096	0.433628	0.887821	NA	NA	NA	NA
23	554	D	23_NAM_554_D	2019-01-31	27	13374	29762	2845	7929	NA	NA	0	0	NA	NA	NA	NA	NA	4937	687	6019.5	1232.5	137	9.40811	52	3.57096	15.7991	780	1655	1303	1706	1439	1	-85	0	3	24	NA	NA	NA	570944	0.379562	0.820168	NA	NA	NA	NA
23	554	D	23_NAM_554_D	2019-02-01	28	16630	36904.5	3256	7142.5	NA	NA	0	0	NA	NA	NA	NA	NA	5315	378	7691.5	1672	163	11.1936	58	3.983	11.1947	595	1648	1292	1705	1454	-11	-185	0	6	26	NA	NA	NA	685408	0.355828	0.691023	NA	NA	NA	NA
23	554	D	23_NAM_554_D	2019-02-02	29	24718	48059	8088	11154.5	NA	NA	0	0	NA	NA	NA	NA	NA	7902	2587	11736.5	4045	203	13.9405	78	5.35644	7.0615	558	1627	1264	1704	1466	-28	-37	0	20	40	NA	NA	NA	1.24235e+06	0.384236	0.673284	NA	NA	NA	NA
23	554	D	23_NAM_554_D	2019-02-03	30	29987	55176.5	5269	7117.5	NA	NA	0	0	NA	NA	NA	NA	NA	8915	1013	13108	1371.5	222	15.2453	82	5.63113	6.43859	574	1623	1253	1704	1474	-11	16	0	4	19	NA	NA	NA	1.54379e+06	0.369369	0.680119	NA	NA	NA	NA
23	554	D	23_NAM_554_D	2019-02-04	31	42172	77098.5	12185	21922	NA	NA	0	0	NA	NA	NA	NA	NA	11941	3026	17892.5	4784.5	279	19.1596	82	5.63113	8.48338	1013	1623	1217	1704	1495	-36	439	0	0	57	NA	NA	NA	2.45218e+06	0.293907	0.667375	NA	NA	NA	NA
23	554	D	23_NAM_554_D	2019-02-05	32	51524	91937	9352	14838.5	NA	NA	0	0	NA	NA	NA	NA	NA	16212	4271	25408.5	7516	318	21.8378	100	6.86723	5.6378	914	1606	1186	1705	1503	-31	-99	0	18	39	NA	NA	NA	3.67995e+06	0.314465	0.638054	NA	NA	NA	NA
23	554	D	23_NAM_554_D	2019-02-06	33	62441	104686	10917	12749	NA	NA	0	0	NA	NA	NA	NA	NA	17697	1485	27410.5	2002	333	22.8679	106	7.27927	5.58852	989	1599	1175	1704	1507	-11	75	0	6	15	NA	NA	NA	4.42216e+06	0.318318	0.645629	NA	NA	NA	NA
23	554	D	23_NAM_554_D	2019-02-07	34	77260	125224	14819	20538.5	NA	NA	0	0	NA	NA	NA	NA	NA	23833	6136	33827	6416.5	360	24.722	117	8.03466	4.13292	985	1589	1159	1705	1518	-16	-4	0	11	27	NA	NA	NA	6.62455e+06	0.325	0.704556	NA	NA	NA	NA
23	554	D	23_NAM_554_D	2019-02-08	35	94365	149976	17105	24752	NA	NA	0	0	NA	NA	NA	NA	NA	27552	3719	39270	5443	399	27.4003	129	8.85873	8.01394	2208	1597	1134	1725	1532	-25	1223	0	12	39	NA	NA	NA	8.46367e+06	0.323308	0.701604	NA	NA	NA	NA
23	554	D	23_NAM_554_D	2019-02-09	36	116900	173152	22535	23176	NA	NA	0	0	NA	NA	NA	NA	NA	35512	7960	51335	12065	419	28.7737	177	12.155	9.04765	3213	1571	1127	1747	1545	-7	1005	0	48	20	NA	NA	NA	1.21418e+07	0.422434	0.69177	NA	NA	NA	NA
23	554	D	23_NAM_554_D	2019-02-10	37	138511	204458	21611	31305.5	NA	NA	0	0	NA	NA	NA	NA	NA	44858	9346	65399.5	14064.5	430	29.5291	233	16.0007	17.756	7965	1541	1124	1773	1553	-3	4752	0	56	11	NA	NA	NA	1.66948e+07	0.54186	0.685907	NA	NA	NA	NA
23	554	D	23_NAM_554_D	2019-02-13	40	213422	316202	74911	111744	NA	NA	0	0	114.78	117	NA	NA	NA	60096	15238	86163.5	20764	477	32.7567	280	19.2283	11.8893	7145	1485	1099	1764	1575	-25	-820	0	47	47	NA	NA	NA	2.77629e+07	0.587002	0.697465	NA	NA	NA	NA
23	554	D	23_NAM_554_D	2019-02-15	42	208639	369615	-4783	53412.5	NA	NA	0	0	111.122	113	-3.65739	-4	NA	72448	12352	102077	15913.5	514	35.2976	301	20.6704	29.0056	21014	1543	1075	1843	1588	-24	13869	0	21	37	NA	NA	NA	3.30921e+07	0.585603	0.709739	NA	NA	NA	0.454889
23	554	D	23_NAM_554_D	2019-02-17	44	209654	386908	1015	17293	NA	NA	0	0	108.852	110	-2.26976	-3	NA	92896	20448	138120	36042.5	539	37.0144	393	26.9882	34.2684	31834	1486	1026	1878	1564	-49	10820	0	92	25	NA	NA	NA	4.25352e+07	0.729128	0.672577	NA	NA	NA	0.35118
23	554	D	23_NAM_554_D	2019-02-18	45	243673	423389	34019	36481	NA	NA	0	0	104.463	106	-4.38945	-4	NA	107246	14350	158128	20009	594	40.7914	404	27.7436	29.41	31541	1479	1013	1882	1606	-13	-293	0	11	55	NA	NA	NA	5.29401e+07	0.680135	0.678221	NA	NA	NA	0.305754
23	554	D	23_NAM_554_D	2019-02-20	47	226997	437610	-16676	14221	NA	NA	0	0	102.004	104	-2.4594	-2	NA	125170	17924	192872	34744	642	44.0876	449	30.8339	28.1921	35288	1458	962	1906	1603	-51	3747	0	45	48	NA	NA	NA	5.96362e+07	0.699377	0.648978	NA	NA	NA	0.401148
23	554	D	23_NAM_554_D	2019-02-22	49	254832	470310	27835	32700.5	NA	NA	0	0	99.0429	102	-2.96064	-2	0	156660	31490	241555	48682.5	681	46.7659	564	38.7312	24.5047	38389	1361	965	1924	1645	3	3101	0	115	39	230.792	NA	NA	7.90834e+07	0.828194	0.648548	NA	NA	NA	0.405409
23	554	D	23_NAM_554_D	2019-02-26	53	416887	712610	162055	242300	12469	12354	1	2	92.742	95	-6.30094	-7	NA	211852	55192	438634	197079	705	48.414	1061	72.8614	19.4164	41134	877	954	1937	1658	-11	2745	12.9145	497	24	NA	16	85	1.36786e+08	1.50496	0.482981	1	5.86347	7.03373	0.330868
23	554	D	23_NAM_554_D	2019-02-28	55	216373	473143	-200514	-239467	19653	19441	1	3	103.45	107	10.708	12	NA	224680	12828	552912	114278	662	45.4611	1241	85.2224	27.1787	61065	716	990	1956	1651	36	19931	30.2393	180	-43	NA	28	80	1.04512e+08	1.87462	0.406358	2	13.5312	14.8876	0.418631
23	561	C	23_NAM_561_C	2019-01-25	21	4543	7482	NA	NA	NA	NA	0	0	NA	NA	NA	NA	NA	1261	NA	1942	NA	79	5.42511	41	2.81557	2.61697	33	1660	1263	1700	1341	NA	NA	0	NA	NA	NA	NA	NA	84993.6	0.518987	0.649331	NA	NA	NA	NA
23	561	C	23_NAM_561_C	2019-01-26	22	5418	10428	875	2946	NA	NA	0	0	NA	NA	NA	NA	NA	1587	326	3128.5	1186.5	105	7.2106	45	3.09026	1.95337	31	1656	1243	1700	1347	-20	-2	0	4	26	NA	NA	NA	116814	0.428571	0.507272	NA	NA	NA	NA
23	561	C	23_NAM_561_C	2019-01-27	23	7791	14232	2373	3804	NA	NA	0	0	NA	NA	NA	NA	NA	2498	911	5190.5	2062	131	8.99608	54	3.70831	10.1281	253	1653	1237	1706	1367	-6	222	0	9	26	NA	NA	NA	220490	0.412214	0.481264	NA	NA	NA	NA
23	561	C	23_NAM_561_C	2019-01-28	24	9788	20238	1997	6006	NA	NA	0	0	NA	NA	NA	NA	NA	4032	1534	8227.5	3037	175	12.0177	58	3.983	8.23413	332	1649	1224	1706	1398	-13	79	0	4	44	NA	NA	NA	398903	0.331429	0.490064	NA	NA	NA	NA
23	561	C	23_NAM_561_C	2019-01-29	25	13855	23580	4067	3342	NA	NA	0	0	NA	NA	NA	NA	NA	5432	1400	9812.5	1585	178	12.2237	75	5.15043	2.35641	128	1632	1225	1706	1402	1	-204	0	17	3	NA	NA	NA	639386	0.421348	0.55358	NA	NA	NA	NA
23	561	C	23_NAM_561_C	2019-01-30	26	16072	30743.5	2217	7163.5	NA	NA	0	0	NA	NA	NA	NA	NA	6944	1512	12207	2394.5	210	14.4212	73	5.01308	3.96025	275	1634	1218	1706	1427	-7	147	0	-2	32	NA	NA	NA	880328	0.347619	0.568854	NA	NA	NA	NA
23	561	C	23_NAM_561_C	2019-01-31	27	17077	35165	1005	4421.5	NA	NA	0	0	NA	NA	NA	NA	NA	9333	2389	14111	1904	220	15.1079	77	5.28777	6.37523	595	1630	1217	1706	1436	-1	320	0	4	10	NA	NA	NA	1.21963e+06	0.35	0.661399	NA	NA	NA	NA
23	561	C	23_NAM_561_C	2019-02-01	28	23054	46612	5977	11447	NA	NA	0	0	NA	NA	NA	NA	NA	10883	1550	15785.5	1674.5	238	16.344	87	5.97449	2.5912	282	1616	1205	1702	1442	-12	-313	0	10	18	NA	NA	NA	1.65243e+06	0.365546	0.68943	NA	NA	NA	NA
23	561	C	23_NAM_561_C	2019-02-02	29	35563	65880	12509	19268	NA	NA	0	0	NA	NA	NA	NA	NA	13184	2301	20235.5	4450	240	16.4814	109	7.48529	1.57008	207	1594	1212	1702	1451	7	-75	0	22	2	NA	NA	NA	2.48626e+06	0.454167	0.651528	NA	NA	NA	NA
23	561	C	23_NAM_561_C	2019-02-03	30	46108	85106.5	10545	19226.5	NA	NA	0	0	NA	NA	NA	NA	NA	14962	1778	21451	1215.5	252	17.3054	116	7.96599	1.16295	174	1587	1193	1702	1444	-19	-33	0	7	12	NA	NA	NA	3.21276e+06	0.460317	0.697497	NA	NA	NA	NA
23	561	C	23_NAM_561_C	2019-02-04	31	56111	113010	10003	27903.5	NA	NA	0	0	NA	NA	NA	NA	NA	14923	-39	21706.5	255.5	273	18.7475	94	6.4552	1.32011	197	1609	1163	1702	1435	-30	23	0	-22	21	NA	NA	NA	3.53492e+06	0.344322	0.68749	NA	NA	NA	NA
23	561	C	23_NAM_561_C	2019-02-05	32	76964	140924	20853	27914	NA	NA	0	0	NA	NA	NA	NA	NA	20371	5448	29333.5	7627	313	21.4944	111	7.62263	1.10451	225	1592	1131	1702	1443	-32	28	0	17	40	NA	NA	NA	5.6514e+06	0.354633	0.694462	NA	NA	NA	NA
23	561	C	23_NAM_561_C	2019-02-06	33	93346	160770	16382	19846	NA	NA	0	0	NA	NA	NA	NA	NA	22147	1776	34582	5248.5	354	24.31	123	8.4467	0.925633	205	1580	1118	1702	1471	-13	-20	0	12	41	NA	NA	NA	6.76648e+06	0.347458	0.64042	NA	NA	NA	NA
23	561	C	23_NAM_561_C	2019-02-07	34	109657	174905	16311	14135	NA	NA	0	0	NA	NA	NA	NA	NA	31059	8912	46797	12215	369	25.3401	167	11.4683	1.22026	379	1536	1124	1702	1492	6	174	0	44	15	NA	NA	NA	1.0285e+07	0.452575	0.663696	NA	NA	NA	NA
23	561	C	23_NAM_561_C	2019-02-08	35	125770	214786	16113	39880.5	NA	NA	0	0	NA	NA	NA	NA	NA	36612	5553	55466	8669	447	30.6965	165	11.3309	2.29433	840	1562	1064	1726	1510	-60	461	0	-2	78	NA	NA	NA	1.29841e+07	0.369128	0.66008	NA	NA	NA	NA
23	561	C	23_NAM_561_C	2019-02-09	36	158925	252122	33155	37336.5	NA	NA	0	0	NA	NA	NA	NA	NA	48285	11673	75001	19535	511	35.0916	201	13.8031	6.3498	3066	1535	1039	1735	1549	-25	2226	0	36	64	NA	NA	NA	1.9249e+07	0.393346	0.643791	NA	NA	NA	NA
23	561	C	23_NAM_561_C	2019-02-10	37	192022	303490	33097	51367.5	NA	NA	0	0	NA	NA	NA	NA	NA	58729	10444	90654.5	15653.5	551	37.8385	238	16.344	10.3356	6070	1519	1026	1756	1576	-13	3004	0	37	40	NA	NA	NA	2.57352e+07	0.431942	0.647833	NA	NA	NA	NA
23	561	C	23_NAM_561_C	2019-02-13	40	335822	513644	143800	210154	NA	NA	0	0	107.965	110	NA	NA	NA	89297	30568	142950	52295.5	580	39.83	318	21.8378	10.5995	9465	1447	998	1764	1577	-28	3395	0	80	29	NA	NA	NA	5.17477e+07	0.548276	0.624673	NA	NA	NA	NA
23	561	C	23_NAM_561_C	2019-02-15	42	294975	487882	-40847	-25761.5	NA	NA	0	0	102.994	106	-4.97128	-4	NA	109882	20585	190205	47255	577	39.6239	474	32.5507	44.8863	49322	1436	984	1909	1560	-14	39857	0	156	-3	NA	NA	NA	5.96787e+07	0.82149	0.577703	NA	NA	NA	0.373717
23	561	C	23_NAM_561_C	2019-02-17	44	423954	606287	128979	118404	NA	NA	0	0	99.3973	102	-3.59629	-4	NA	158590	48708	251606	61401	678	46.5598	572	39.2806	40.7907	64690	1359	941	1930	1618	-43	15368	0	98	101	NA	NA	NA	1.03261e+08	0.843658	0.630311	NA	NA	NA	0.272534
23	561	C	23_NAM_561_C	2019-02-18	45	411034	574286	-12920	-32001.5	NA	NA	0	0	96.822	99	-2.57537	-3	NA	167690	9100	281782	30176	736	50.5428	589	40.448	41.4771	69553	1357	925	1945	1660	-16	4863	0	17	58	NA	NA	NA	1.07509e+08	0.800272	0.595105	NA	NA	NA	0.317688
23	561	C	23_NAM_561_C	2019-02-20	47	442448	678114	31414	103828	NA	NA	0	0	93.6962	96	-3.12575	-3	NA	208685	40995	318881	37099	838	57.5474	572	39.2806	40.0379	83553	1401	892	1972	1729	-33	14000	0	-17	102	NA	NA	NA	1.38811e+08	0.682578	0.654429	NA	NA	NA	0.327173
23	561	C	23_NAM_561_C	2019-02-22	49	488662	783722	46214	105608	NA	NA	0	0	92.8611	96	-0.83514	0	0	254378	45693	416688	97807	878	60.2943	701	48.1393	41.5232	105626	1311	881	2011	1758	-11	22073	0	129	40	230.304	NA	NA	1.77821e+08	0.798405	0.610476	NA	NA	NA	0.306196
23	561	C	23_NAM_561_C	2019-02-26	53	674341	1016985	185679	233264	9136	9098	1	1	85.0565	87	-7.80452	-9	NA	381801	127423	657109	240421	931	63.9339	1166	80.0719	32.3839	123642	869	882	2034	1812	1	18016	8.44934	465	53	NA	13	87	3.13528e+08	1.25242	0.581031	1	NA	NA	0.30204
23	561	C	23_NAM_561_C	2019-02-28	55	350597	821346	-323744	-195638	24816	24248	1	5	96.1199	99	11.0633	12	NA	394578	12777	773694	116584	860	59.0582	1414	97.1027	32.6313	128756	635	896	2048	1755	14	5114	27.5568	248	-71	NA	35	81	2.33634e+08	1.64419	0.509993	2	13.7486	13.7486	0.328096
23	584	D	23_NAM_584_D	2019-01-25	21	4036	7578.5	NA	NA	NA	NA	0	0	NA	NA	NA	NA	NA	1374	NA	1546.5	NA	82	5.63113	26	1.78548	13.8282	190	1676	1263	1701	1344	NA	NA	0	NA	NA	NA	NA	NA	87289.6	0.317073	0.888458	NA	NA	NA	NA
23	584	D	23_NAM_584_D	2019-01-26	22	5279	11093.5	1243	3515	NA	NA	0	0	NA	NA	NA	NA	NA	2520	1146	2617	1070.5	94	6.4552	34	2.33486	11.3095	285	1668	1259	1701	1352	-4	95	0	8	12	NA	NA	NA	183095	0.361702	0.962935	NA	NA	NA	NA
23	584	D	23_NAM_584_D	2019-01-27	23	7826	15337	2547	4243.5	NA	NA	0	0	NA	NA	NA	NA	NA	4352	1832	4920	2303	128	8.79006	50	3.43362	18.4283	802	1658	1240	1707	1367	-19	517	0	16	34	NA	NA	NA	384998	0.390625	0.884553	NA	NA	NA	NA
23	584	D	23_NAM_584_D	2019-01-28	24	9751	20961.5	1925	5624.5	NA	NA	0	0	NA	NA	NA	NA	NA	5429	1077	7142.5	2222.5	164	11.2623	57	3.91432	16.8539	915	1651	1221	1707	1384	-19	113	0	7	36	NA	NA	NA	536098	0.347561	0.760098	NA	NA	NA	NA
23	584	D	23_NAM_584_D	2019-01-29	25	14528	25204.5	4777	4243	NA	NA	0	0	NA	NA	NA	NA	NA	7696	2267	10026	2883.5	182	12.4984	73	5.01308	8.04314	619	1635	1214	1707	1395	-7	-296	0	16	18	NA	NA	NA	927615	0.401099	0.767604	NA	NA	NA	NA
23	584	D	23_NAM_584_D	2019-01-30	26	17376	33710	2848	8505.5	NA	NA	0	0	NA	NA	NA	NA	NA	9106	1410	11846.5	1820.5	205	14.0778	74	5.08175	10.6084	966	1634	1202	1707	1406	-12	347	0	1	23	NA	NA	NA	1.20034e+06	0.360976	0.768666	NA	NA	NA	NA
23	584	D	23_NAM_584_D	2019-01-31	27	20527	46410.5	3151	12700.5	NA	NA	0	0	NA	NA	NA	NA	NA	10293	1187	12573.5	727	227	15.5886	72	4.94441	11.3864	1172	1636	1197	1707	1423	-5	206	0	-2	22	NA	NA	NA	1.4747e+06	0.317181	0.818626	NA	NA	NA	NA
23	584	D	23_NAM_584_D	2019-02-01	28	27765	59842.5	7238	13432	NA	NA	0	0	NA	NA	NA	NA	NA	10703	410	12928	354.5	232	15.932	76	5.2191	7.2503	776	1628	1193	1703	1424	-4	-396	0	4	5	NA	NA	NA	1.78342e+06	0.327586	0.827893	NA	NA	NA	NA
23	584	D	23_NAM_584_D	2019-02-02	29	43523	81288	15758	21445.5	NA	NA	0	0	NA	NA	NA	NA	NA	14266	3563	17709.5	4781.5	255	17.5114	94	6.4552	2.895	413	1610	1181	1703	1435	-12	-363	0	18	23	NA	NA	NA	2.9762e+06	0.368627	0.805556	NA	NA	NA	NA
23	584	D	23_NAM_584_D	2019-02-03	30	53786	99450	10263	18162	NA	NA	0	0	NA	NA	NA	NA	NA	16193	1927	19645.5	1936	274	18.8162	94	6.4552	3.29155	533	1609	1169	1702	1442	-12	120	0	0	19	NA	NA	NA	3.75545e+06	0.343066	0.82426	NA	NA	NA	NA
23	584	D	23_NAM_584_D	2019-02-04	31	77365	129808	23579	30357.5	NA	NA	0	0	NA	NA	NA	NA	NA	19490	3297	25107.5	5462	283	19.4343	104	7.14192	2.55516	498	1600	1165	1703	1447	-4	-35	0	10	9	NA	NA	NA	5.42106e+06	0.367491	0.776262	NA	NA	NA	NA
23	584	D	23_NAM_584_D	2019-02-05	32	89722	153428	12357	23621	NA	NA	0	0	NA	NA	NA	NA	NA	24201	4711	35407	10299.5	322	22.1125	152	10.4382	15.8795	3843	1594	1132	1745	1453	-33	3345	0	48	39	NA	NA	NA	7.24908e+06	0.47205	0.683509	NA	NA	NA	NA
23	584	D	23_NAM_584_D	2019-02-06	33	102577	170176	12855	16747	NA	NA	0	0	NA	NA	NA	NA	NA	27264	3063	39611	4204	355	24.3787	160	10.9876	15.5553	4241	1585	1126	1744	1480	-6	398	0	8	33	NA	NA	NA	8.73202e+06	0.450704	0.688294	NA	NA	NA	NA
23	584	D	23_NAM_584_D	2019-02-07	34	128339	200172	25762	29996	NA	NA	0	0	NA	NA	NA	NA	NA	34724	7460	55630	16019	374	25.6835	196	13.4598	9.10609	3162	1540	1137	1735	1510	11	-1079	0	36	19	NA	NA	NA	1.24397e+07	0.524064	0.624196	NA	NA	NA	NA
23	584	D	23_NAM_584_D	2019-02-08	35	149740	234638	21401	34466.5	NA	NA	0	0	NA	NA	NA	NA	NA	40285	5561	65865	10235	402	27.6063	201	13.8031	18.4113	7417	1562	1131	1762	1532	-6	4255	0	5	28	NA	NA	NA	1.55888e+07	0.5	0.61163	NA	NA	NA	NA
23	584	D	23_NAM_584_D	2019-02-09	36	188325	281186	38585	46547.5	NA	NA	0	0	NA	NA	NA	NA	NA	56468	16183	88977.5	23112.5	433	29.7351	246	16.8934	21.9186	12377	1548	1109	1793	1541	-22	4960	0	45	31	NA	NA	NA	2.45051e+07	0.568129	0.634632	NA	NA	NA	NA
23	584	D	23_NAM_584_D	2019-02-10	37	220025	324222	31700	43036.5	NA	NA	0	0	NA	NA	NA	NA	NA	71521	15053	108964	19986	511	35.0916	281	19.2969	23.8979	17092	1537	1078	1817	1588	-31	4715	0	35	78	NA	NA	NA	3.35482e+07	0.549902	0.656376	NA	NA	NA	NA
23	584	D	23_NAM_584_D	2019-02-13	40	318752	440976	98727	116754	NA	NA	0	0	107.543	110	NA	NA	NA	85628	14107	165070	56106	563	38.6625	403	27.675	21.5082	18417	1427	1042	1829	1604	-36	1325	0	122	52	NA	NA	NA	4.8344e+07	0.715808	0.518739	NA	NA	NA	NA
23	584	D	23_NAM_584_D	2019-02-15	42	331798	552546	13046	111569	NA	NA	0	0	102.127	105	-5.41599	-5	NA	106190	20562	170022	4952	708	48.62	347	23.8293	22.6066	24006	1488	909	1834	1616	-133	5589	0	-56	145	NA	NA	NA	6.11675e+07	0.490113	0.624568	NA	NA	NA	0.364153
23	584	D	23_NAM_584_D	2019-02-17	44	356212	610520	24414	57974	NA	NA	0	0	100.723	104	-1.4039	-1	NA	122492	16302	196928	26907	691	47.4526	407	27.9496	27.7267	33963	1432	884	1838	1574	-25	9957	0	60	-17	NA	NA	NA	7.31075e+07	0.589001	0.622013	NA	NA	NA	0.354522
23	584	D	23_NAM_584_D	2019-02-18	45	388998	590644	32786	-19875	NA	NA	0	0	96.2384	100	-4.48488	-4	NA	135977	13485	216656	19727	667	45.8045	432	29.6665	21.6537	29444	1403	922	1834	1588	38	-4519	0	25	-24	NA	NA	NA	8.48085e+07	0.647676	0.627618	NA	NA	NA	0.380403
23	584	D	23_NAM_584_D	2019-02-20	47	378058	671460	-10940	80815	NA	NA	0	0	95.2922	98	-0.946226	-2	NA	172295	36318	281480	64824	706	48.4827	605	41.5468	24.1626	41631	1339	928	1943	1633	6	12187	0	173	39	NA	NA	NA	1.05938e+08	0.856941	0.612105	NA	NA	NA	0.404854
23	584	D	23_NAM_584_D	2019-02-22	49	480908	747970	102850	76511	NA	NA	0	0	93.0516	96	-2.24055	-2	0	229741	57446	347302	65823	756	51.9163	727	49.9248	25.6802	58998	1232	907	1958	1662	-21	17367	0	122	50	231.216	NA	NA	1.5932e+08	0.96164	0.661501	NA	NA	NA	0.380487
23	584	D	23_NAM_584_D	2019-02-26	53	557702	807136	76794	59166	23562	23427	1	4	90.5863	92	-2.46528	-4	NA	308350	78609	614485	267182	792	54.3885	1257	86.3211	23.8369	73501	704	908	1960	1699	1	14503	23.0512	530	36	NA	36	83	2.30274e+08	1.58712	0.501802	1	12.0832	12.4395	0.314765
23	584	D	23_NAM_584_D	2019-02-28	55	496426	791916	-61276	-15221	40763	40002	1	5	96.8537	98	6.26733	6	NA	316227	7877	705855	91370	773	53.0837	1411	96.8967	24.3528	77010	553	940	1963	1712	32	3509	32.6109	154	-19	NA	53	80	2.22806e+08	1.82536	0.448006	2	16.2646	16.2915	0.344889
25	390	C	25_NAM_390_C	2019-01-25	21	4356	6405	NA	NA	NA	NA	0	0	NA	NA	NA	NA	NA	1073	NA	2093.5	NA	80	5.49379	39	2.67822	6.52377	70	1662	1282	1700	1361	NA	NA	0	NA	NA	NA	NA	NA	70818	0.4875	0.512539	NA	NA	NA	NA
25	390	C	25_NAM_390_C	2019-01-26	22	5489	9015.5	1133	2610.5	NA	NA	0	0	NA	NA	NA	NA	NA	1544	471	2985.5	892	101	6.93591	41	2.81557	6.47668	100	1660	1274	1700	1374	-8	30	0	2	21	NA	NA	NA	114392	0.405941	0.517166	NA	NA	NA	NA
25	390	C	25_NAM_390_C	2019-01-27	23	6774	11382.5	1285	2367	NA	NA	0	0	NA	NA	NA	NA	NA	2157	613	4457	1471.5	118	8.10334	49	3.36494	1.15902	25	1652	1261	1700	1378	-13	-75	0	8	17	NA	NA	NA	177530	0.415254	0.483958	NA	NA	NA	NA
25	390	C	25_NAM_390_C	2019-01-28	24	8487	14925.5	1713	3543	NA	NA	0	0	NA	NA	NA	NA	NA	2829	672	6153.5	1696.5	147	10.0948	52	3.57096	10.5691	299	1655	1237	1706	1383	-24	274	0	3	29	NA	NA	NA	260621	0.353741	0.459738	NA	NA	NA	NA
25	390	C	25_NAM_390_C	2019-01-29	25	9353	19179.5	866	4254	NA	NA	0	0	NA	NA	NA	NA	NA	4117	1288	7497.5	1344	172	11.8116	55	3.77698	11.6833	481	1652	1219	1706	1390	-18	182	0	3	25	NA	NA	NA	398159	0.319767	0.549116	NA	NA	NA	NA
25	390	C	25_NAM_390_C	2019-01-30	26	14496	26644	5143	7464.5	NA	NA	0	0	NA	NA	NA	NA	NA	6392	2275	11935	4437.5	195	13.3911	79	5.42511	6.602	422	1628	1204	1706	1398	-15	-59	0	24	23	NA	NA	NA	769593	0.405128	0.535568	NA	NA	NA	NA
25	390	C	25_NAM_390_C	2019-01-31	27	18385	37314	3889	10670	NA	NA	0	0	NA	NA	NA	NA	NA	8077	1685	14830.5	2895.5	209	14.3525	92	6.31786	5.8809	475	1615	1193	1706	1401	-11	53	0	13	14	NA	NA	NA	1.09517e+06	0.440191	0.544621	NA	NA	NA	NA
25	390	C	25_NAM_390_C	2019-02-01	28	25391	54284.5	7006	16970.5	NA	NA	0	0	NA	NA	NA	NA	NA	8253	176	16666	1835.5	236	16.2067	92	6.31786	2.41124	199	1612	1167	1703	1402	-26	-276	0	0	27	NA	NA	NA	1.31508e+06	0.389831	0.4952	NA	NA	NA	NA
25	390	C	25_NAM_390_C	2019-02-02	29	35623	72569	10232	18284.5	NA	NA	0	0	NA	NA	NA	NA	NA	13067	4814	22055	5389	274	18.8162	108	7.41661	1.7372	227	1596	1133	1703	1406	-34	28	0	16	38	NA	NA	NA	2.46627e+06	0.394161	0.592473	NA	NA	NA	NA
25	390	C	25_NAM_390_C	2019-02-03	30	40467	88606	4844	16037	NA	NA	0	0	NA	NA	NA	NA	NA	14312	1245	25779.5	3724.5	294	20.1897	122	8.37803	11.8991	1703	1614	1113	1735	1406	-20	1476	0	14	20	NA	NA	NA	2.87906e+06	0.414966	0.55517	NA	NA	NA	NA
25	390	C	25_NAM_390_C	2019-02-04	31	53207	118593	12740	29987	NA	NA	0	0	NA	NA	NA	NA	NA	15198	886	30249	4469.5	312	21.4258	144	9.88882	16.4298	2497	1612	1098	1755	1409	-15	794	0	22	18	NA	NA	NA	3.50567e+06	0.461538	0.50243	NA	NA	NA	NA
25	390	C	25_NAM_390_C	2019-02-05	32	70441	146499	17234	27906	NA	NA	0	0	NA	NA	NA	NA	NA	20299	5101	42632.5	12383.5	371	25.4774	152	10.4382	20.267	4114	1592	1078	1743	1448	-20	1617	0	8	59	NA	NA	NA	5.3875e+06	0.409704	0.476139	NA	NA	NA	NA
25	390	C	25_NAM_390_C	2019-02-06	33	84066	172187	13625	25688	NA	NA	0	0	NA	NA	NA	NA	NA	27517	7218	49223	6590.5	377	25.8895	179	12.2923	26.1111	7185	1587	1062	1765	1438	-16	3071	0	27	6	NA	NA	NA	7.97832e+06	0.474801	0.559027	NA	NA	NA	NA
25	390	C	25_NAM_390_C	2019-02-07	34	90410	189433	6344	17246	NA	NA	0	0	NA	NA	NA	NA	NA	33463	5946	60221	10998	406	27.881	205	14.0778	39.0611	13071	1607	1062	1811	1467	0	5886	0	26	29	NA	NA	NA	1.00617e+07	0.504926	0.55567	NA	NA	NA	NA
[truncated: 6,334 more rows]

## Sheet: attribute explanations
NAM: Genotype (50 Nam founders, NAM10 did not germinate)
Ind: Individual (6 replicates per NAM genotype)
[truncated: 46 more rows]
